# Supplementary material for: Automating methods for estimating metabolite volatility
Source: Front Microbiol. 2023 Dec 14;14:1267234. doi: 10.3389/fmicb.2023.1267234 (PMC10755872; doi:10.3389/fmicb.2023.1267234)
Supplement: Supplementary Table 3 — Automated pipeline compare to manual. [file Table_3.XLSX]

## Sheet: data
pathway ID	compound ID	formula	name	mass	carbons	ketones	aldehydes	hydroxyl_groups	carbox_acids	peroxide	hydroperoxide	nitrate	nitro	carbon_dbl_bonds	rings	rings_aromatic	phenol	nitrophenol	nitroester	ester	ether	ether_alicyclic	ether_aromatic	amine_primary	amine_secondary	amine_tertiary	amine_aromatic	amines	amides	phosphoric_acid	phosphoric_ester	sulfate	sulfonate	thiol	carbothioester	oxygens	chlorines	nitrogens	sulfurs	phosphoruses	bromines	iodines	fluorines	auto_vol	auto_vol_cat	carbons	ketones	aldehydes	hydroxyl groups
map00290	C00022	C3H4O3	Pyruvate;	88.0621	3	1	0	0	1	0	NA	0	0	0	0	0	0	NA	NA	0	0	NA	NA	0	0	0	NA	0	0	0	0	0	0	0	0	3	0	0	0	0	0	0	0	5.52	high	3	1	0	0
map00290	C00024	C23H38N7O17P3S	Acetyl-CoA;	809.571	23	0	0	2	0	0	NA	0	0	0	1	3	0	NA	NA	0	1	NA	NA	0	2	1	NA	1	2	0	3	0	0	0	1	17	0	7	1	3	0	0	0	-19.63	non	23	2	0	2
map00290	C00109	C4H6O3	2-Oxobutanoate;	102.089	4	1	0	0	1	0	NA	0	0	0	0	0	0	NA	NA	0	0	NA	NA	0	0	0	NA	0	0	0	0	0	0	0	0	3	0	0	0	0	0	0	0	5.15	high	4	1	0	0
map00290	C00123	C6H13NO2	L-Leucine;	131.173	6	0	0	0	1	0	NA	0	0	0	0	0	0	NA	NA	0	0	NA	NA	1	0	0	NA	1	0	0	0	0	0	0	0	2	0	1	0	0	0	0	0	4.29	high	6	0	0	0
map00290	C00141	C5H8O3	3-Methyl-2-oxobutanoic acid;	116.115	5	1	0	0	1	0	NA	0	0	0	0	0	0	NA	NA	0	0	NA	NA	0	0	0	NA	0	0	0	0	0	0	0	0	3	0	0	0	0	0	0	0	4.77	high	5	1	0	0
map00290	C00183	C5H11NO2	L-Valine;	117.146	5	0	0	0	1	0	NA	0	0	0	0	0	0	NA	NA	0	0	NA	NA	1	0	0	NA	1	0	0	0	0	0	0	0	2	0	1	0	0	0	0	0	4.68	high	5	0	0	0
map00290	C00188	C4H9NO3	L-Threonine;	119.119	4	0	0	1	1	0	NA	0	0	0	0	0	0	NA	NA	0	0	NA	NA	1	0	0	NA	1	0	0	0	0	0	0	0	3	0	1	0	0	0	0	0	2.89	high	4	0	0	1
map00290	C00233	C6H10O3	4-Methyl-2-oxopentanoate;	130.142	6	1	0	0	1	0	NA	0	0	0	0	0	0	NA	NA	0	0	NA	NA	0	0	0	NA	0	0	0	0	0	0	0	0	3	0	0	0	0	0	0	0	4.38	high	6	1	0	0
map00290	C00407	C6H13NO2	L-Isoleucine;	131.173	6	0	0	0	1	0	NA	0	0	0	0	0	0	NA	NA	0	0	NA	NA	1	0	0	NA	1	0	0	0	0	0	0	0	2	0	1	0	0	0	0	0	4.29	high	6	0	0	0
map00290	C00671	C6H10O3	(S)-3-Methyl-2-oxopentanoic acid;	130.142	6	1	0	0	1	0	NA	0	0	0	0	0	0	NA	NA	0	0	NA	NA	0	0	0	NA	0	0	0	0	0	0	0	0	3	0	0	0	0	0	0	0	4.38	high	6	1	0	0
map00290	C02226	C5H6O4	2-Methylmaleate;	130.099	5	0	0	0	2	0	NA	0	0	1	0	0	0	NA	NA	0	0	NA	NA	0	0	0	NA	0	0	0	0	0	0	0	0	4	0	0	0	0	0	0	0	2.07	high	5	0	0	0
map00290	C02504	C7H12O5	alpha-Isopropylmalate;	176.167	7	0	0	1	2	0	NA	0	0	0	0	0	0	NA	NA	0	0	NA	NA	0	0	0	NA	0	0	0	0	0	0	0	0	5	0	0	0	0	0	0	0	-0.8	low	7	0	0	1
map00290	C02612	C5H8O5	(R)-2-Methylmalate;	148.114	5	0	0	1	2	0	NA	0	0	0	0	0	0	NA	NA	0	0	NA	NA	0	0	0	NA	0	0	0	0	0	0	0	0	5	0	0	0	0	0	0	0	0	low	5	0	0	1
map00290	C02631	C7H10O4	2-Isopropylmaleate;	158.152	7	0	0	0	2	0	NA	0	0	1	0	0	0	NA	NA	0	0	NA	NA	0	0	0	NA	0	0	0	0	0	0	0	0	4	0	0	0	0	0	0	0	1.28	moderate	7	0	0	0
map00290	C04181	C5H8O4	3-Hydroxy-3-methyl-2-oxobutanoic acid;	132.115	5	1	0	1	1	0	NA	0	0	0	0	0	0	NA	NA	0	0	NA	NA	0	0	0	NA	0	0	0	0	0	0	0	0	4	0	0	0	0	0	0	0	2.59	high	5	1	0	1
map00290	C04236	C7H10O5	(2S)-2-Isopropyl-3-oxosuccinate;	174.151	7	1	0	0	2	0	NA	0	0	0	0	0	0	NA	NA	0	0	NA	NA	0	0	0	NA	0	0	0	0	0	0	0	0	5	0	0	0	0	0	0	0	0.49	moderate	7	1	0	0
map00290	C04272	C5H10O4	(R)-2,3-Dihydroxy-3-methylbutanoate;	134.131	5	0	0	2	1	0	NA	0	0	0	0	0	0	NA	NA	0	0	NA	NA	0	0	0	NA	0	0	0	0	0	0	0	0	4	0	0	0	0	0	0	0	1.31	moderate	5	0	0	2
map00290	C04411	C7H12O5	(2R,3S)-3-Isopropylmalate;	176.167	7	0	0	1	2	0	NA	0	0	0	0	0	0	NA	NA	0	0	NA	NA	0	0	0	NA	0	0	0	0	0	0	0	0	5	0	0	0	0	0	0	0	-0.8	low	7	0	0	1
map00290	C06006	C6H10O4	(S)-2-Aceto-2-hydroxybutanoate;	146.141	6	1	0	1	1	0	NA	0	0	0	0	0	0	NA	NA	0	0	NA	NA	0	0	0	NA	0	0	0	0	0	0	0	0	4	0	0	0	0	0	0	0	2.2	high	6	1	0	1
map00290	C06007	C6H12O4	(R)-2,3-Dihydroxy-3-methylpentanoate;	148.157	6	0	0	2	1	0	NA	0	0	0	0	0	0	NA	NA	0	0	NA	NA	0	0	0	NA	0	0	0	0	0	0	0	0	4	0	0	0	0	0	0	0	0.91	moderate	6	0	0	2
map00290	C06010	C5H8O4	(S)-2-Acetolactate;	132.115	5	1	0	1	1	0	NA	0	0	0	0	0	0	NA	NA	0	0	NA	NA	0	0	0	NA	0	0	0	0	0	0	0	0	4	0	0	0	0	0	0	0	2.59	high	5	1	0	1
map00290	C06032	C5H8O5	D-erythro-3-Methylmalate;	148.114	5	0	0	1	2	0	NA	0	0	0	0	0	0	NA	NA	0	0	NA	NA	0	0	0	NA	0	0	0	0	0	0	0	0	5	0	0	0	0	0	0	0	0	low	5	0	0	1
map00290	C14463	C6H10O4	(R)-3-Hydroxy-3-methyl-2-oxopentanoate;	146.141	6	1	0	1	1	0	NA	0	0	0	0	0	0	NA	NA	0	0	NA	NA	0	0	0	NA	0	0	0	0	0	0	0	0	4	0	0	0	0	0	0	0	2.2	high	6	1	0	1
map00300	C00026	C5H6O5	2-Oxoglutarate;	146.098	5	1	0	0	2	0	NA	0	0	0	0	0	0	NA	NA	0	0	NA	NA	0	0	0	NA	0	0	0	0	0	0	0	0	5	0	0	0	0	0	0	0	1.29	moderate	5	1	0	0
map00300	C00047	C6H14N2O2	L-Lysine;	146.188	6	0	0	0	1	0	NA	0	0	0	0	0	0	NA	NA	0	0	NA	NA	2	0	0	NA	2	0	0	0	0	0	0	0	2	0	2	0	0	0	0	0	3.31	high	6	0	0	0
map00300	C00049	C4H7NO4	L-Aspartate;	133.103	4	0	0	0	2	0	NA	0	0	0	0	0	0	NA	NA	0	0	NA	NA	1	0	0	NA	1	0	0	0	0	0	0	0	4	0	1	0	0	0	0	0	1.59	moderate	4	0	0	0
map00300	C00263	C4H9NO3	L-Homoserine;	119.119	4	0	0	1	1	0	NA	0	0	0	0	0	0	NA	NA	0	0	NA	NA	1	0	0	NA	1	0	0	0	0	0	0	0	3	0	1	0	0	0	0	0	2.89	high	4	0	0	1
map00300	C00322	C6H8O5	2-Oxoadipate;	160.125	6	1	0	0	2	0	NA	0	0	0	0	0	0	NA	NA	0	0	NA	NA	0	0	0	NA	0	0	0	0	0	0	0	0	5	0	0	0	0	0	0	0	0.89	moderate	6	1	0	0
map00300	C00441	C4H7NO3	L-Aspartate 4-semialdehyde;	117.103	4	0	1	0	1	0	NA	0	0	0	0	0	0	NA	NA	0	0	NA	NA	1	0	0	NA	1	0	0	0	0	0	0	0	3	0	1	0	0	0	0	0	3.77	high	4	0	1	0
map00300	C00449	C11H20N2O6	N6-(L-1,3-Dicarboxypropyl)-L-lysine;	276.286	11	0	0	0	3	0	NA	0	0	0	0	0	0	NA	NA	0	0	NA	NA	1	1	0	NA	2	0	0	0	0	0	0	0	6	0	2	0	0	0	0	0	-5.59	non	11	0	0	0
map00300	C00666	C7H14N2O4	LL-2,6-Diaminoheptanedioate;	190.197	7	0	0	0	2	0	NA	0	0	0	0	0	0	NA	NA	0	0	NA	NA	2	0	0	NA	2	0	0	0	0	0	0	0	4	0	2	0	0	0	0	0	-0.6	low	7	0	0	0
map00300	C00680	C7H14N2O4	meso-2,6-Diaminoheptanedioate;	190.197	7	0	0	0	2	0	NA	0	0	0	0	0	0	NA	NA	0	0	NA	NA	2	0	0	NA	2	0	0	0	0	0	0	0	4	0	2	0	0	0	0	0	-0.6	low	7	0	0	0
map00300	C00956	C6H11NO4	L-2-Aminoadipate;	161.156	6	0	0	0	2	0	NA	0	0	0	0	0	0	NA	NA	0	0	NA	NA	1	0	0	NA	1	0	0	0	0	0	0	0	4	0	1	0	0	0	0	0	0.8	moderate	6	0	0	0
map00300	C01251	C7H10O7	(R)-2-Hydroxybutane-1,2,4-tricarboxylate;	206.15	7	0	0	1	3	0	NA	0	0	0	0	0	0	NA	NA	0	0	NA	NA	0	0	0	NA	0	0	0	0	0	0	0	0	7	0	0	0	0	0	0	0	-4.31	non	7	0	0	1
map00300	C03082	C4H8NO7P	4-Phospho-L-aspartate;	213.083	4	0	0	0	1	0	NA	0	0	0	0	0	0	NA	NA	1	0	NA	NA	1	0	0	NA	1	0	0	1	0	0	0	0	7	0	1	0	1	0	0	0	1.95	moderate	4	0	0	0
map00300	C03871	C7H11NO5	L-2-Amino-6-oxoheptanedioate;	189.166	7	1	0	0	2	0	NA	0	0	0	0	0	0	NA	NA	0	0	NA	NA	1	0	0	NA	1	0	0	0	0	0	0	0	5	0	1	0	0	0	0	0	-0.51	low	7	1	0	0
map00300	C03972	C7H9NO4	2,3,4,5-Tetrahydrodipicolinate;	171.151	7	0	0	0	2	0	NA	0	0	0	1	0	0	NA	NA	0	0	NA	NA	0	0	0	NA	0	0	0	0	0	0	0	0	4	0	1	0	0	0	0	0	1.41	moderate	7	0	0	0
map00300	C04002	C7H8O6	(Z)-But-1-ene-1,2,4-tricarboxylate;	188.135	7	0	0	0	3	0	NA	0	0	1	0	0	0	NA	NA	0	0	NA	NA	0	0	0	NA	0	0	0	0	0	0	0	0	6	0	0	0	0	0	0	0	-2.23	non	7	0	0	0
map00300	C04076	C6H11NO3	L-2-Aminoadipate 6-semialdehyde;	145.156	6	0	1	0	1	0	NA	0	0	0	0	0	0	NA	NA	0	0	NA	NA	1	0	0	NA	1	0	0	0	0	0	0	0	3	0	1	0	0	0	0	0	2.98	high	6	0	1	0
map00300	C04390	C9H16N2O5	N6-Acetyl-LL-2,6-diaminoheptanedioate;	232.234	9	0	0	0	2	0	NA	0	0	0	0	0	0	NA	NA	0	0	NA	NA	1	1	0	NA	1	1	0	0	0	0	0	0	5	0	2	0	0	0	0	0	-3.44	non	9	1	0	0
map00300	C04421	C11H18N2O7	N-Succinyl-LL-2,6-diaminoheptanedioate;	290.27	11	0	0	0	3	0	NA	0	0	0	0	0	0	NA	NA	0	0	NA	NA	1	1	0	NA	1	1	0	0	0	0	0	0	7	0	2	0	0	0	0	0	-7.8	non	11	1	0	0
map00300	C04462	C11H15NO8	N-Succinyl-2-L-amino-6-oxoheptanedioate;	289.239	11	1	0	0	3	0	NA	0	0	0	0	0	0	NA	NA	0	0	NA	NA	0	1	0	NA	0	1	0	0	0	0	0	0	8	0	1	0	0	0	0	0	-7.7	non	11	2	0	0
map00300	C04877	C35H55N7O26P2	UDP-N-acetylmuramoyl-L-alanyl-gamma-D-glutamyl-meso-2,6-diaminopimelate;	1051.79	35	0	0	4	3	0	NA	0	0	0	2	1	0	NA	NA	0	3	NA	NA	1	5	1	NA	1	4	0	2	0	0	0	0	26	0	7	0	2	0	0	0	-44.67	non	0	0	0	0
map00300	C04882	C41H65N9O28P2	UDP-N-acetylmuramoyl-L-alanyl-D-glutamyl-6-carboxy-L-lysyl-D-alanyl-D-alanine;	1193.95	41	0	0	4	3	0	NA	0	0	0	2	1	0	NA	NA	0	3	NA	NA	1	7	1	NA	1	6	0	2	0	0	0	0	28	0	9	0	2	0	0	0	-53.4	non	0	0	0	0
map00300	C05535	C6H10NO3SR	alpha-Aminoadipoyl-S-acyl enzyme;	NA	6	0	0	0	1	0	NA	0	0	0	0	0	0	NA	NA	0	0	NA	NA	1	0	0	NA	1	0	0	0	0	0	0	0	3	0	1	1	0	0	0	0	NA	NA	0	0	0	0
map00300	C05539	C9H13NO6	N-Acetyl-L-2-amino-6-oxopimelate;	231.203	9	1	0	0	2	0	NA	0	0	0	0	0	0	NA	NA	0	0	NA	NA	0	1	0	NA	0	1	0	0	0	0	0	0	6	0	1	0	0	0	0	0	-3.34	non	9	2	0	0
map00300	C05560	C16H23N6O10P	L-2-Aminoadipate adenylate;	490.362	16	0	0	2	1	0	NA	0	0	0	1	3	0	NA	NA	1	1	NA	NA	1	0	1	NA	2	0	0	1	0	0	0	0	10	0	6	0	1	0	0	0	-10.77	non	16	0	0	2
map00300	C05662	C7H10O7	Homoisocitrate;	206.15	7	0	0	1	3	0	NA	0	0	0	0	0	0	NA	NA	0	0	NA	NA	0	0	0	NA	0	0	0	0	0	0	0	0	7	0	0	0	0	0	0	0	-4.31	non	7	0	0	1
map00300	C16138	C12H21N3O3	L-Pyrrolysine;	255.313	12	0	0	0	1	0	NA	0	0	0	1	0	0	NA	NA	0	0	NA	NA	1	1	0	NA	1	1	0	0	0	0	0	0	3	0	3	0	0	0	0	0	-1.14	low	12	1	0	0
map00300	C20258	C7H9NO5	(2S,4S)-4-Hydroxy-2,3,4,5-tetrahydrodipicolinate;	187.15	7	0	0	1	2	0	NA	0	0	0	1	0	0	NA	NA	0	0	NA	NA	0	0	0	NA	0	0	0	0	0	0	0	0	5	0	1	0	0	0	0	0	-0.79	low	7	0	0	1
map00300	C20277	C6H14N2O2	(2R,3R)-3-Methylornithine;	146.188	6	0	0	0	1	0	NA	0	0	0	0	0	0	NA	NA	0	0	NA	NA	2	0	0	NA	2	0	0	0	0	0	0	0	2	0	2	0	0	0	0	0	3.31	high	6	0	0	0
map00300	C20278	C12H26N4O3	(2R,3R)-3-Methylornithinyl-N6-lysine;	274.36	12	0	0	0	1	0	NA	0	0	0	0	0	0	NA	NA	0	0	NA	NA	3	1	0	NA	3	1	0	0	0	0	0	0	3	0	4	0	0	0	0	0	-3.16	non	12	1	0	0
map00300	C20279	C12H23N3O4	(2R,3R)-3-Methylglutamyl-5-semialdehyde-N6-lysine	273.329	12	0	1	0	1	0	NA	0	0	0	0	0	0	NA	NA	0	0	NA	NA	2	1	0	NA	2	1	0	0	0	0	0	0	4	0	3	0	0	0	0	0	-3.48	non	12	1	1	0
map00620	C00033	C2H4O2	Acetate;	60.052	2	0	0	0	1	0	NA	0	0	0	0	0	0	NA	NA	0	0	NA	NA	0	0	0	NA	0	0	0	0	0	0	0	0	2	0	0	0	0	0	0	0	6.73	high	2	0	0	0
map00620	C00036	C4H4O5	Oxaloacetate;	132.072	4	1	0	0	2	0	NA	0	0	0	0	0	0	NA	NA	0	0	NA	NA	0	0	0	NA	0	0	0	0	0	0	0	0	5	0	0	0	0	0	0	0	1.68	moderate	4	1	0	0
map00620	C00058	CH2O2	Formate;	46.0254	1	0	1	0	1	0	NA	0	0	0	0	0	0	NA	NA	0	0	NA	NA	0	0	0	NA	0	0	0	0	0	0	0	0	2	0	0	0	0	0	0	0	5.7	high	1	0	0	0
map00620	C00068	C12H19N4O7P2S	Thiamin diphosphate;	425.314	12	0	0	0	0	0	NA	0	0	0	0	2	0	NA	NA	0	0	NA	NA	0	0	0	NA	1	0	1	1	0	0	0	0	7	0	4	1	2	0	0	0	0.97	moderate	12	0	0	0
map00620	C00074	C3H5O6P	Phosphoenolpyruvate;	168.042	3	0	0	0	1	0	NA	0	0	1	0	0	0	NA	NA	0	0	NA	NA	0	0	0	NA	0	0	0	1	0	0	0	0	6	0	0	0	1	0	0	0	4.4	high	3	0	0	0
map00620	C00083	C24H38N7O19P3S	Malonyl-CoA;	853.58	24	0	0	2	1	0	NA	0	0	0	1	3	0	NA	NA	0	1	NA	NA	0	2	1	NA	1	2	0	3	0	0	0	1	19	0	7	1	3	0	0	0	-23.62	non	24	2	0	2
map00620	C00084	C2H4O	Acetaldehyde;	44.0526	2	0	1	0	0	0	NA	0	0	0	0	0	0	NA	NA	0	0	NA	NA	0	0	0	NA	0	0	0	0	0	0	0	0	1	0	0	0	0	0	0	0	8.83	high	2	0	1	0
map00620	C00122	C4H4O4	Fumarate;	116.072	4	0	0	0	2	0	NA	0	0	1	0	0	0	NA	NA	0	0	NA	NA	0	0	0	NA	0	0	0	0	0	0	0	0	4	0	0	0	0	0	0	0	2.46	high	4	0	0	0
map00620	C00149	C4H6O5	(S)-Malate;	134.087	4	0	0	1	2	0	NA	0	0	0	0	0	0	NA	NA	0	0	NA	NA	0	0	0	NA	0	0	0	0	0	0	0	0	5	0	0	0	0	0	0	0	0.39	moderate	4	0	0	1
map00620	C00186	C3H6O3	(S)-Lactate;	90.0779	3	0	0	1	1	0	NA	0	0	0	0	0	0	NA	NA	0	0	NA	NA	0	0	0	NA	0	0	0	0	0	0	0	0	3	0	0	0	0	0	0	0	4.24	high	3	0	0	1
map00620	C00227	C2H5O5P	Acetyl phosphate	140.032	2	0	0	0	0	0	NA	0	0	0	0	0	0	NA	NA	1	0	NA	NA	0	0	0	NA	0	0	0	1	0	0	0	0	5	0	0	0	1	0	0	0	7.25	high	2	1	0	0
map00620	C00256	C3H6O3	(R)-Lactate;	90.0779	3	0	0	1	1	0	NA	0	0	0	0	0	0	NA	NA	0	0	NA	NA	0	0	0	NA	0	0	0	0	0	0	0	0	3	0	0	0	0	0	0	0	4.24	high	3	0	0	1
map00620	C00546	C3H4O2	Methylglyoxal;	72.0627	3	1	1	0	0	0	NA	0	0	0	0	0	0	NA	NA	0	0	NA	NA	0	0	0	NA	0	0	0	0	0	0	0	0	2	0	0	0	0	0	0	0	7.67	high	3	1	1	0
map00620	C00937	C3H6O2	(R)-Lactaldehyde;	74.0785	3	0	1	1	0	0	NA	0	0	0	0	0	0	NA	NA	0	0	NA	NA	0	0	0	NA	0	0	0	0	0	0	0	0	2	0	0	0	0	0	0	0	6.38	high	3	0	1	1
map00620	C02488	C6H10O5	(R)-2-Ethylmalate;	162.141	6	0	0	1	2	0	NA	0	0	0	0	0	0	NA	NA	0	0	NA	NA	0	0	0	NA	0	0	0	0	0	0	0	0	5	0	0	0	0	0	0	0	-0.4	low	6	0	0	1
map00620	C03248	C4H2O4	Acetylenedicarboxylate;	114.056	4	0	0	0	2	0	NA	0	0	0	0	0	0	NA	NA	0	0	NA	NA	0	0	0	NA	0	0	0	0	0	0	0	0	4	0	0	0	0	0	0	0	2.55	high	4	0	0	0
map00620	C03451	C13H21N3O8S	(R)-S-Lactoylglutathione;	379.386	13	0	0	1	2	0	NA	0	0	0	0	0	0	NA	NA	0	0	NA	NA	1	2	0	NA	1	2	0	0	0	0	0	1	8	0	3	1	0	0	0	0	-11.48	non	13	2	0	1
map00620	C03981	C4H4O5	2-Hydroxyethylenedicarboxylate;	132.072	4	0	0	1	2	0	NA	0	0	1	0	0	0	NA	NA	0	0	NA	NA	0	0	0	NA	0	0	0	0	0	0	0	0	5	0	0	0	0	0	0	0	0.28	moderate	4	0	0	1
map00620	C05125	C14H23N4O8P2S	2-(alpha-Hydroxyethyl)thiamine diphosphate;	469.367	14	0	0	1	0	0	NA	0	0	0	0	2	0	NA	NA	0	0	NA	NA	0	0	0	NA	1	0	1	1	0	0	0	0	8	0	4	1	2	0	0	0	-2.09	non	14	0	0	1
map00620	C05993	C12H16N5O8P	Acetyl adenylate;	389.258	12	0	0	2	0	0	NA	0	0	0	1	3	0	NA	NA	1	1	NA	NA	0	0	1	NA	1	0	0	1	0	0	0	0	8	0	5	0	1	0	0	0	-4.51	non	12	1	0	2
map00620	C05994	C7H12O5	2-Propylmalate;	176.167	7	0	0	1	2	0	NA	0	0	0	0	0	0	NA	NA	0	0	NA	NA	0	0	0	NA	0	0	0	0	0	0	0	0	5	0	0	0	0	0	0	0	-0.8	low	7	0	0	1
map00620	C16255	C10H18NO2S2R	[Dihydrolipoyllysine-residue acetyltransferase] S-acetyldihydrolipoyllysine;	NA	10	0	0	0	0	0	NA	0	0	0	0	0	0	NA	NA	0	0	NA	NA	0	0	0	NA	0	1	0	0	0	0	1	1	2	0	1	2	0	0	0	0	NA	NA	10	1	0	1
map00361	C00042	C4H6O4	Succinate;	118.088	4	0	0	0	2	0	NA	0	0	0	0	0	0	NA	NA	0	0	NA	NA	0	0	0	NA	0	0	0	0	0	0	0	0	4	0	0	0	0	0	0	0	2.57	high	4	0	0	0
map00361	C00090	C6H6O2	Catechol;	110.111	6	0	0	1	0	0	NA	0	0	0	0	1	1	NA	NA	0	0	NA	NA	0	0	0	NA	0	0	0	0	0	0	0	0	2	0	0	0	0	0	0	0	3.78	high	6	0	0	0
map00361	C00146	C6H6O	Phenol;	94.1112	6	0	0	0	0	0	NA	0	0	0	0	1	1	NA	NA	0	0	NA	NA	0	0	0	NA	0	0	0	0	0	0	0	0	1	0	0	0	0	0	0	0	5.94	high	6	0	0	0
map00361	C00160	C2H4O3	Glycolate;	76.0514	2	0	0	1	1	0	NA	0	0	0	0	0	0	NA	NA	0	0	NA	NA	0	0	0	NA	0	0	0	0	0	0	0	0	3	0	0	0	0	0	0	0	4.6	high	2	0	0	1
map00361	C00530	C6H6O2	Hydroquinone;	110.111	6	0	0	1	0	0	NA	0	0	0	0	1	1	NA	NA	0	0	NA	NA	0	0	0	NA	0	0	0	0	0	0	0	0	2	0	0	0	0	0	0	0	3.78	high	6	0	0	1
map00361	C00682	C6H6O4	2-Hydroxymuconate semialdehyde;	142.109	6	0	1	1	1	0	NA	0	0	2	0	0	0	NA	NA	0	0	NA	NA	0	0	0	NA	0	0	0	0	0	0	0	0	4	0	0	0	0	0	0	0	1.56	moderate	6	0	1	1
map00361	C01407	C6H6	Benzene	78.1118	6	0	0	0	0	0	NA	0	0	0	0	1	0	NA	NA	0	0	NA	NA	0	0	0	NA	0	0	0	0	0	0	0	0	0	0	0	0	0	0	0	0	8	high	6	0	0	0
map00361	C02124	C6H5ClO	4-Chlorophenol;	128.556	6	0	0	0	0	0	NA	0	0	0	0	1	1	NA	NA	0	0	NA	NA	0	0	0	NA	0	0	0	0	0	0	0	0	1	1	0	0	0	0	0	0	6.07	high	6	0	0	0
map00361	C02222	C6H6O5	2-Maleylacetate;	158.109	6	1	0	0	2	0	NA	0	0	1	0	0	0	NA	NA	0	0	NA	NA	0	0	0	NA	0	0	0	0	0	0	0	0	5	0	0	0	0	0	0	0	0.78	moderate	6	1	0	2
map00361	C02375	C6H5ClO2	4-Chlorocatechol	144.556	6	0	0	1	0	0	NA	0	0	0	0	1	1	NA	NA	0	0	NA	NA	0	0	0	NA	0	0	0	0	0	0	0	0	2	1	0	0	0	0	0	0	3.9	high	6	0	0	0
map00361	C02575	C6HCl5O	Pentachlorophenol;	266.337	6	0	0	0	0	0	NA	0	0	0	0	1	1	NA	NA	0	0	NA	NA	0	0	0	NA	0	0	0	0	0	0	0	0	1	5	0	0	0	0	0	0	6.39	high	6	0	0	0
map00361	C02625	C6H4Cl2O	2,4-Dichlorophenol	163.001	6	0	0	0	0	0	NA	0	0	0	0	1	1	NA	NA	0	0	NA	NA	0	0	0	NA	0	0	0	0	0	0	0	0	1	2	0	0	0	0	0	0	6.18	high	6	0	0	0
map00361	C02814	C6H6O3	Benzene-1,2,4-triol;	126.11	6	0	0	2	0	0	NA	0	0	0	0	1	1	NA	NA	0	0	NA	NA	0	0	0	NA	0	0	0	0	0	0	0	0	3	0	0	0	0	0	0	0	1.61	moderate	6	0	0	0
map00361	C02933	C6H4Cl2O2	3,5-Dichlorocatechol	179.001	6	0	0	1	0	0	NA	0	0	0	0	1	1	NA	NA	0	0	NA	NA	0	0	0	NA	0	0	0	0	0	0	0	0	2	2	0	0	0	0	0	0	3.99	high	6	0	0	0
map00361	C03434	C6H2Cl4O2	Tetrachlorohydroquinone;	247.891	6	0	0	1	0	0	NA	0	0	0	0	1	1	NA	NA	0	0	NA	NA	0	0	0	NA	0	0	0	0	0	0	0	0	2	4	0	0	0	0	0	0	4.13	high	6	0	0	0
map00361	C03572	C6H5ClO4	2-Chloro-cis,cis-muconate	176.554	6	0	0	0	2	0	NA	0	0	2	0	0	0	NA	NA	0	0	NA	NA	0	0	0	NA	0	0	0	0	0	0	0	0	4	1	0	0	0	0	0	0	1.66	moderate	6	0	0	0
map00361	C03585	C6H5ClO4	3-Chloro-cis,cis-muconate;	176.554	6	0	0	0	2	0	NA	0	0	2	0	0	0	NA	NA	0	0	NA	NA	0	0	0	NA	0	0	0	0	0	0	0	0	4	1	0	0	0	0	0	0	1.66	moderate	6	0	0	0
map00361	C03664	C8H6Cl2O3	2,4-Dichlorophenoxyacetate;	221.037	8	0	0	0	1	0	NA	0	0	0	0	1	0	NA	NA	0	1	NA	NA	0	0	0	NA	0	0	0	0	0	0	0	0	3	2	0	0	0	0	0	0	3.28	high	8	0	0	0
map00361	C03918	C6H4Cl2O4	2,4-Dichloro-cis,cis-muconate;	211	6	0	0	0	2	0	NA	0	0	2	0	0	0	NA	NA	0	0	NA	NA	0	0	0	NA	0	0	0	0	0	0	0	0	4	2	0	0	0	0	0	0	1.73	moderate	6	0	0	0
map00361	C04091	C6H8O2	cis-1,2-Dihydrobenzene-1,2-diol;	112.126	6	0	0	2	0	0	NA	0	0	2	1	0	0	NA	NA	0	0	NA	NA	0	0	0	NA	0	0	0	0	0	0	0	0	2	0	0	0	0	0	0	0	4.15	high	6	0	0	2
map00361	C04431	C6H4O4	cis-4-Carboxymethylenebut-2-en-4-olide;	140.094	6	0	0	0	1	0	NA	0	0	2	1	0	0	NA	NA	1	1	NA	NA	0	0	0	NA	0	0	0	0	0	0	0	0	4	0	0	0	0	0	0	0	3.21	high	6	0	0	0
map00361	C04522	C6H5ClO4	2-Chloro-2,5-dihydro-5-oxofuran-2-acetate;	176.554	6	0	0	0	1	0	NA	0	0	1	1	0	0	NA	NA	1	1	NA	NA	0	0	0	NA	0	0	0	0	0	0	0	0	4	1	0	0	0	0	0	0	3.41	high	6	0	0	0
map00361	C04706	C6H3ClO4	cis-2-Chloro-4-carboxymethylenebut-2-en-1,4-olide;	174.539	6	0	0	0	1	0	NA	0	0	2	1	0	0	NA	NA	1	1	NA	NA	0	0	0	NA	0	0	0	0	0	0	0	0	4	1	0	0	0	0	0	0	3.3	high	6	0	0	0
map00361	C04729	C6H3ClO4	trans-2-Chloro-4-carboxymethylenebut-2-en-1,4-olide;	174.539	6	0	0	0	1	0	NA	0	0	2	1	0	0	NA	NA	1	1	NA	NA	0	0	0	NA	0	0	0	0	0	0	0	0	4	1	0	0	0	0	0	0	3.3	high	6	0	0	0
map00361	C05618	C6H5ClO2	3-Chlorocatechol	144.556	6	0	0	1	0	0	NA	0	0	0	0	1	1	NA	NA	0	0	NA	NA	0	0	0	NA	0	0	0	0	0	0	0	0	2	1	0	0	0	0	0	0	3.9	high	6	0	0	0
map00361	C06328	C6H5ClO3	6-Chlorobenzene-1,2,4-triol;	160.555	6	0	0	2	0	0	NA	0	0	0	0	1	1	NA	NA	0	0	NA	NA	0	0	0	NA	0	0	0	0	0	0	0	0	3	1	0	0	0	0	0	0	1.71	moderate	6	0	0	0
map00361	C06329	C6H5ClO5	2-Chloromaleylacetate	192.554	6	1	0	0	2	0	NA	0	0	1	0	0	0	NA	NA	0	0	NA	NA	0	0	0	NA	0	0	0	0	0	0	0	0	5	1	0	0	0	0	0	0	0.87	moderate	6	1	0	0
map00361	C06594	C6H3Cl3	1,2,4-Trichlorobenzene;	181.447	6	0	0	0	0	0	NA	0	0	0	0	1	0	NA	NA	0	0	NA	NA	0	0	0	NA	0	0	0	0	0	0	0	0	0	3	0	0	0	0	0	0	8.36	high	6	0	0	0
map00361	C06596	C6H5Cl5	gamma-Pentachlorocyclohexene	254.369	6	0	0	0	0	0	NA	0	0	1	1	0	0	NA	NA	0	0	NA	NA	0	0	0	NA	0	0	0	0	0	0	0	0	0	5	0	0	0	0	0	0	9.07	high	6	0	0	0
map00361	C06597	C6H4Cl4	1,3,4,6-Tetrachloro-1,4-cyclohexadiene	217.908	6	0	0	0	0	0	NA	0	0	2	1	0	0	NA	NA	0	0	NA	NA	0	0	0	NA	0	0	0	0	0	0	0	0	0	4	0	0	0	0	0	0	8.9	high	6	0	0	0
map00361	C06598	C6H5Cl3O	2,4,5-Trichloro-2,5-cyclohexadiene-1-ol;	199.462	6	0	0	1	0	0	NA	0	0	2	1	0	0	NA	NA	0	0	NA	NA	0	0	0	NA	0	0	0	0	0	0	0	0	1	3	0	0	0	0	0	0	6.63	high	6	0	0	1
map00361	C06599	C6H6Cl2O2	2,5-Dichloro-2,5-cyclohexadiene-1,4-diol;	181.017	6	0	0	2	0	0	NA	0	0	2	1	0	0	NA	NA	0	0	NA	NA	0	0	0	NA	0	0	0	0	0	0	0	0	2	2	0	0	0	0	0	0	4.36	high	6	0	0	2
map00361	C06600	C6H4Cl2O2	2,5-Dichlorohydroquinone;	179.001	6	0	0	1	0	0	NA	0	0	0	0	1	1	NA	NA	0	0	NA	NA	0	0	0	NA	0	0	0	0	0	0	0	0	2	2	0	0	0	0	0	0	3.99	high	6	0	0	0
map00361	C06601	C6H5ClO2	Chlorohydroquinone;	144.556	6	0	0	1	0	0	NA	0	0	0	0	1	1	NA	NA	0	0	NA	NA	0	0	0	NA	0	0	0	0	0	0	0	0	2	1	0	0	0	0	0	0	3.9	high	6	0	0	0
map00361	C06602	C6H4Cl2O	2,5-Dichlorophenol;	163.001	6	0	0	0	0	0	NA	0	0	0	0	1	1	NA	NA	0	0	NA	NA	0	0	0	NA	0	0	0	0	0	0	0	0	1	2	0	0	0	0	0	0	6.18	high	6	0	0	0
map00361	C06603	C6H6O4	cis,cis-4-Hydroxymuconic semialdehyde;	142.109	6	0	1	1	1	0	NA	0	0	2	0	0	0	NA	NA	0	0	NA	NA	0	0	0	NA	0	0	0	0	0	0	0	0	4	0	0	0	0	0	0	0	1.56	moderate	6	0	1	1
map00361	C06755	C2H3ClO2	Chloroacetic acid;	94.497	2	0	0	0	1	0	NA	0	0	0	0	0	0	NA	NA	0	0	NA	NA	0	0	0	NA	0	0	0	0	0	0	0	0	2	1	0	0	0	0	0	0	6.93	high	2	0	0	0
map00361	C06988	C6H6Cl6	beta-1,2,3,4,5,6-Hexachlorocyclohexane;	290.83	6	0	0	0	0	0	NA	0	0	0	1	0	0	NA	NA	0	0	NA	NA	0	0	0	NA	0	0	0	0	0	0	0	0	0	6	0	0	0	0	0	0	9.23	high	6	0	0	0
map00361	C06989	C6H6Cl4	delta-3,4,5,6-Tetrachlorocyclohexene;	219.924	6	0	0	0	0	0	NA	0	0	1	1	0	0	NA	NA	0	0	NA	NA	0	0	0	NA	0	0	0	0	0	0	0	0	0	4	0	0	0	0	0	0	9.01	high	6	0	0	0
map00361	C06990	C6H5Cl	Chlorobenzene;	112.557	6	0	0	0	0	0	NA	0	0	0	0	1	0	NA	NA	0	0	NA	NA	0	0	0	NA	0	0	0	0	0	0	0	0	0	1	0	0	0	0	0	0	8.16	high	6	0	0	0
map00361	C07075	C6H6Cl6	Lindane;	290.83	6	0	0	0	0	0	NA	0	0	0	1	0	0	NA	NA	0	0	NA	NA	0	0	0	NA	0	0	0	0	0	0	0	0	0	6	0	0	0	0	0	0	9.23	high	6	0	0	0
map00361	C07088	C8H7ClO3	4-Chlorophenoxyacetate;	186.592	8	0	0	0	1	0	NA	0	0	0	0	1	0	NA	NA	0	1	NA	NA	0	0	0	NA	0	0	0	0	0	0	0	0	3	1	0	0	0	0	0	0	3.2	high	8	0	0	0
map00361	C07089	C6H5ClO4	5-Chloro-2-hydroxymuconic semialdehyde	176.554	6	0	1	1	1	0	NA	0	0	2	0	0	0	NA	NA	0	0	NA	NA	0	0	0	NA	0	0	0	0	0	0	0	0	4	1	0	0	0	0	0	0	1.66	moderate	6	0	1	1
map00361	C07090	C5H4O2	Protoanemonin;	96.0841	5	0	0	0	0	0	NA	0	0	2	1	0	0	NA	NA	1	1	NA	NA	0	0	0	NA	0	0	0	0	0	0	0	0	2	0	0	0	0	0	0	0	7.06	high	5	0	0	0
map00361	C07091	C5H6O3	cis-Acetylacrylate	114.099	5	1	0	0	1	0	NA	0	0	1	0	0	0	NA	NA	0	0	NA	NA	0	0	0	NA	0	0	0	0	0	0	0	0	3	0	0	0	0	0	0	0	4.66	high	5	1	0	0
map00361	C07092	C6H4Cl2	1,4-Dichlorobenzene;	147.002	6	0	0	0	0	0	NA	0	0	0	0	1	0	NA	NA	0	0	NA	NA	0	0	0	NA	0	0	0	0	0	0	0	0	0	2	0	0	0	0	0	0	8.27	high	6	0	0	0
map00361	C07093	C6H6Cl2O2	3,6-Dichloro-cis-1,2-dihydroxycyclohexa-3,5-diene	181.017	6	0	0	2	0	0	NA	0	0	2	1	0	0	NA	NA	0	0	NA	NA	0	0	0	NA	0	0	0	0	0	0	0	0	2	2	0	0	0	0	0	0	4.36	high	6	0	0	2
map00361	C07094	C6H4Cl2O2	3,6-Dichlorocatechol	179.001	6	0	0	1	0	0	NA	0	0	0	0	1	1	NA	NA	0	0	NA	NA	0	0	0	NA	0	0	0	0	0	0	0	0	2	2	0	0	0	0	0	0	3.99	high	6	0	0	0
map00361	C07095	C6H4Cl2O4	2,5-Dichloro-cis,cis-muconate	211	6	0	0	0	2	0	NA	0	0	2	0	0	0	NA	NA	0	0	NA	NA	0	0	0	NA	0	0	0	0	0	0	0	0	4	2	0	0	0	0	0	0	1.73	moderate	6	0	0	0
map00361	C07096	C6H4Cl2O	2,6-Dichlorophenol	163.001	6	0	0	0	0	0	NA	0	0	0	0	1	1	NA	NA	0	0	NA	NA	0	0	0	NA	0	0	0	0	0	0	0	0	1	2	0	0	0	0	0	0	6.18	high	6	0	0	0
map00361	C07097	C6H4Cl2O2	2,6-Dichlorohydroquinone	179.001	6	0	0	1	0	0	NA	0	0	0	0	1	1	NA	NA	0	0	NA	NA	0	0	0	NA	0	0	0	0	0	0	0	0	2	2	0	0	0	0	0	0	3.99	high	6	0	0	0
map00361	C07098	C6H3Cl3O	2,4,6-Trichlorophenol	197.446	6	0	0	0	0	0	NA	0	0	0	0	1	1	NA	NA	0	0	NA	NA	0	0	0	NA	0	0	0	0	0	0	0	0	1	3	0	0	0	0	0	0	6.26	high	6	0	0	0
map00361	C07099	C6H3Cl3O2	2,3,6-Trichlorohydroquinone	213.446	6	0	0	1	0	0	NA	0	0	0	0	1	1	NA	NA	0	0	NA	NA	0	0	0	NA	0	0	0	0	0	0	0	0	2	3	0	0	0	0	0	0	4.06	high	6	0	0	0
map00361	C07100	C8H5Cl3O3	2,4,5-Trichlorophenoxyacetic acid;	255.482	8	0	0	0	1	0	NA	0	0	0	0	1	0	NA	NA	0	1	NA	NA	0	0	0	NA	0	0	0	0	0	0	0	0	3	3	0	0	0	0	0	0	3.34	high	8	0	0	0
map00361	C07101	C6H3Cl3O	2,4,5-Trichlorophenol	197.446	6	0	0	0	0	0	NA	0	0	0	0	1	1	NA	NA	0	0	NA	NA	0	0	0	NA	0	0	0	0	0	0	0	0	1	3	0	0	0	0	0	0	6.26	high	6	0	0	0
map00361	C07102	C6H5ClO3	5-Chloro-1,2,4-trihydroxybenzene	160.555	6	0	0	2	0	0	NA	0	0	0	0	1	1	NA	NA	0	0	NA	NA	0	0	0	NA	0	0	0	0	0	0	0	0	3	1	0	0	0	0	0	0	1.71	moderate	6	0	0	0
map00361	C07103	C6H4O3	2-Hydroxy-1,4-benzoquinone;	124.094	6	2	0	1	0	0	NA	0	0	2	1	0	0	NA	NA	0	0	NA	NA	0	0	0	NA	0	0	0	0	0	0	0	0	3	0	0	0	0	0	0	0	4.55	high	6	2	0	1
map00361	C11352	C6H6Cl2	5,6-Dichloro-1,3-cyclohexadiene	149.018	6	0	0	0	0	0	NA	0	0	2	1	0	0	NA	NA	0	0	NA	NA	0	0	0	NA	0	0	0	0	0	0	0	0	0	2	0	0	0	0	0	0	8.73	high	6	0	0	0
map00361	C12831	C6H3Cl3O2	3,4,6-Trichlorocatechol	213.446	6	0	0	1	0	0	NA	0	0	0	0	1	1	NA	NA	0	0	NA	NA	0	0	0	NA	0	0	0	0	0	0	0	0	2	3	0	0	0	0	0	0	4.06	high	6	0	0	0
map00361	C12832	C6H5Cl3O2	3,4,6-Trichloro-cis-1,2-dihydroxycyclohexa-3,5-diene	215.462	6	0	0	2	0	0	NA	0	0	2	1	0	0	NA	NA	0	0	NA	NA	0	0	0	NA	0	0	0	0	0	0	0	0	2	3	0	0	0	0	0	0	4.43	high	6	0	0	2
map00361	C12833	C6H3Cl3O4	2,3,5-Trichloro-cis,cis-muconate;	245.445	6	0	0	0	2	0	NA	0	0	2	0	0	0	NA	NA	0	0	NA	NA	0	0	0	NA	0	0	0	0	0	0	0	0	4	3	0	0	0	0	0	0	1.8	moderate	6	0	0	0
map00361	C12834	C6H2Cl2O4	2,5-Dichloro-carboxymethylenebut-2-en-4-olide	208.984	6	0	0	0	1	0	NA	0	0	2	1	0	0	NA	NA	1	1	NA	NA	0	0	0	NA	0	0	0	0	0	0	0	0	4	2	0	0	0	0	0	0	3.38	high	6	0	0	0
map00361	C12835	C6H4Cl2O5	2,5-Dichloro-4-oxohex-2-enedioate;	226.999	6	1	0	0	2	0	NA	0	0	1	0	0	0	NA	NA	0	0	NA	NA	0	0	0	NA	0	0	0	0	0	0	0	0	5	2	0	0	0	0	0	0	0.94	moderate	6	1	0	0
map00361	C12836	C6H7ClO5	2-Chloro-3-oxoadipate	194.57	6	1	0	0	2	0	NA	0	0	0	0	0	0	NA	NA	0	0	NA	NA	0	0	0	NA	0	0	0	0	0	0	0	0	5	1	0	0	0	0	0	0	0.97	moderate	6	1	0	0
map00361	C12837	C6H7ClO2	3-Chloro-cis-1,2-dihydroxycyclohexa-3,5-diene;	146.572	6	0	0	2	0	0	NA	0	0	2	1	0	0	NA	NA	0	0	NA	NA	0	0	0	NA	0	0	0	0	0	0	0	0	2	1	0	0	0	0	0	0	4.27	high	6	0	0	2
map00361	C12838	C6H4O4	trans-4-Carboxymethylenebut-2-en-4-olide	140.094	6	0	0	0	1	0	NA	0	0	2	1	0	0	NA	NA	1	1	NA	NA	0	0	0	NA	0	0	0	0	0	0	0	0	4	0	0	0	0	0	0	0	3.21	high	6	0	0	0
map00361	C14419	C6H5Cl2N	2,4-Dichloroaniline;	162.017	6	0	0	0	0	0	NA	0	0	0	0	1	0	NA	NA	0	0	NA	NA	1	0	0	NA	1	0	0	0	0	0	0	0	0	2	1	0	0	0	0	0	7.29	high	6	0	0	0
map00361	C14450	C6H6ClN	4-Chloroaniline;	127.572	6	0	0	0	0	0	NA	0	0	0	0	1	0	NA	NA	0	0	NA	NA	1	0	0	NA	1	0	0	0	0	0	0	0	0	1	1	0	0	0	0	0	7.18	high	6	0	0	0
map00361	C16181	C6H7Cl5O	beta-2,3,4,5,6-Pentachlorocyclohexanol	272.384	6	0	0	1	0	0	NA	0	0	0	1	0	0	NA	NA	0	0	NA	NA	0	0	0	NA	0	0	0	0	0	0	0	0	1	5	0	0	0	0	0	0	6.98	high	6	0	0	1
map00361	C16182	C6H8Cl4O2	beta-2,3,5,6-Tetrachloro-1,4-cyclohexanediol	253.939	6	0	0	2	0	0	NA	0	0	0	1	0	0	NA	NA	0	0	NA	NA	0	0	0	NA	0	0	0	0	0	0	0	0	2	4	0	0	0	0	0	0	4.71	high	6	0	0	2
map00361	C16266	C6H5ClO4	3-Chloro-2-hydroxymuconic semialdehyde	176.554	6	0	1	1	1	0	NA	0	0	2	0	0	0	NA	NA	0	0	NA	NA	0	0	0	NA	0	0	0	0	0	0	0	0	4	1	0	0	0	0	0	0	1.66	moderate	6	0	1	1
map00361	C18236	C6H2Cl4	1,2,3,4-Tetrachlorobenzene	215.892	6	0	0	0	0	0	NA	0	0	0	0	1	0	NA	NA	0	0	NA	NA	0	0	0	NA	0	0	0	0	0	0	0	0	0	4	0	0	0	0	0	0	8.44	high	6	0	0	0
map00361	C18238	C6H4Cl4O2	cis-Chlorobenzene dihydrodiol	249.907	6	0	0	2	0	0	NA	0	0	2	1	0	0	NA	NA	0	0	NA	NA	0	0	0	NA	0	0	0	0	0	0	0	0	2	4	0	0	0	0	0	0	4.5	high	6	0	0	2
map00361	C18240	C6H2Cl4O2	Tetrachlorocatechol;	247.891	6	0	0	1	0	0	NA	0	0	0	0	1	1	NA	NA	0	0	NA	NA	0	0	0	NA	0	0	0	0	0	0	0	0	2	4	0	0	0	0	0	0	4.13	high	6	0	0	0
map00361	C18241	C6H2Cl4O4	Tetrachloro-cis,cis-muconate;	279.89	6	0	0	0	2	0	NA	0	0	2	0	0	0	NA	NA	0	0	NA	NA	0	0	0	NA	0	0	0	0	0	0	0	0	4	4	0	0	0	0	0	0	1.86	moderate	6	0	0	0
map00361	C18242	C6HCl3O4	2,3,5-Trichlorodienelactone	243.429	6	0	0	0	1	0	NA	0	0	2	1	0	0	NA	NA	1	1	NA	NA	0	0	0	NA	0	0	0	0	0	0	0	0	4	3	0	0	0	0	0	0	3.45	high	6	0	0	0
map00361	C18243	C6H3Cl3O5	2,3,5-Trichloromaleylacetate	261.444	6	1	0	0	2	0	NA	0	0	1	0	0	0	NA	NA	0	0	NA	NA	0	0	0	NA	0	0	0	0	0	0	0	0	5	3	0	0	0	0	0	0	1	moderate	6	1	0	0
map00361	C18244	C6H6Cl2O5	2,4-Dichloro-3-oxoadipate	229.015	6	1	0	0	2	0	NA	0	0	0	0	0	0	NA	NA	0	0	NA	NA	0	0	0	NA	0	0	0	0	0	0	0	0	5	2	0	0	0	0	0	0	1.05	moderate	6	1	0	0
map00361	C18933	C6Cl4O2	Chloranil;	245.875	6	2	0	0	0	0	NA	0	0	2	1	0	0	NA	NA	0	0	NA	NA	0	0	0	NA	0	0	0	0	0	0	0	0	2	4	0	0	0	0	0	0	7.08	high	6	2	0	0
map00361	C21103	C6H2Cl2O2	2,6-Dichloro-p-benzoquinone;	176.985	6	2	0	0	0	0	NA	0	0	2	1	0	0	NA	NA	0	0	NA	NA	0	0	0	NA	0	0	0	0	0	0	0	0	2	2	0	0	0	0	0	0	6.94	high	6	2	0	0
map00361	C21104	C6H2Cl2O2	2,5-Dichloro-p-benzoquinone;	176.985	6	2	0	0	0	0	NA	0	0	2	1	0	0	NA	NA	0	0	NA	NA	0	0	0	NA	0	0	0	0	0	0	0	0	2	2	0	0	0	0	0	0	6.94	high	6	1	0	0
map00361	C21105	C6H3ClO3	5-Chloro-2-hydroxy-p-benzoquinone	158.539	6	2	0	1	0	0	NA	0	0	2	1	0	0	NA	NA	0	0	NA	NA	0	0	0	NA	0	0	0	0	0	0	0	0	3	1	0	0	0	0	0	0	4.66	high	6	2	0	1
map00130	C00082	C9H11NO3	L-Tyrosine;	181.189	9	0	0	0	1	0	NA	0	0	0	0	1	1	NA	NA	0	0	NA	NA	1	0	0	NA	1	0	0	0	0	0	0	0	3	0	1	0	0	0	0	0	0.3	moderate	9	0	0	0
map00130	C00223	C30H42N7O18P3S	p-Coumaroyl-CoA;	913.677	30	0	0	4	0	0	NA	0	0	0	1	4	-1	NA	NA	0	1	NA	NA	0	2	1	NA	1	2	0	3	0	0	0	1	18	0	7	1	3	0	0	0	-25.64	non	30	1	0	1
map00130	C00251	C10H10O6	Chorismate;	226.183	10	0	0	1	2	0	NA	0	0	3	1	0	0	NA	NA	0	1	NA	NA	0	0	0	NA	0	0	0	0	0	0	0	0	6	0	0	0	0	0	0	0	-3.05	non	10	0	0	0
map00130	C00341	C10H20O7P2	Geranyl diphosphate	314.209	10	0	0	0	0	0	NA	0	0	2	0	0	0	NA	NA	0	0	NA	NA	0	0	0	NA	0	0	1	1	0	0	0	0	7	0	0	0	2	0	0	0	2.86	high	10	0	0	0
map00130	C00423	C9H8O2	trans-Cinnamate;	148.159	9	0	0	0	1	0	NA	0	0	1	0	1	0	NA	NA	0	0	NA	NA	0	0	0	NA	0	0	0	0	0	0	0	0	2	0	0	0	0	0	0	0	3.28	high	9	0	0	0
map00130	C00544	C8H8O4	Homogentisate;	168.147	8	0	0	1	1	0	NA	0	0	0	0	1	1	NA	NA	0	0	NA	NA	0	0	0	NA	0	0	0	0	0	0	0	0	4	0	0	0	0	0	0	0	-0.49	low	8	0	0	0
map00130	C00811	C9H8O3	4-Coumarate;	164.158	9	0	0	0	1	0	NA	0	0	1	0	1	1	NA	NA	0	0	NA	NA	0	0	0	NA	0	0	0	0	0	0	0	0	3	0	0	0	0	0	0	0	1.18	moderate	9	0	0	0
map00130	C00828	C16H16O2(C5H8)n	Menaquinone;	NA	21	2	0	0	0	0	NA	0	0	0	1	2	0	NA	NA	0	0	NA	NA	0	0	0	NA	0	0	0	0	0	0	0	0	2	0	0	0	0	0	0	0	NA	NA	0	0	0	0
map00130	C00885	C10H10O6	Isochorismate;	226.183	10	0	0	1	2	0	NA	0	0	3	1	0	0	NA	NA	0	1	NA	NA	0	0	0	NA	0	0	0	0	0	0	0	0	6	0	0	0	0	0	0	0	-3.05	non	10	0	0	1
map00130	C01179	C9H8O4	3-(4-Hydroxyphenyl)pyruvate;	180.157	9	1	0	0	1	0	NA	0	0	0	0	1	1	NA	NA	0	0	NA	NA	0	0	0	NA	0	0	0	0	0	0	0	0	4	0	0	0	0	0	0	0	0.39	moderate	9	1	0	0
map00130	C02059	C31H46O2	Phylloquinone;	450.696	31	2	0	0	0	0	NA	0	0	2	2	1	0	NA	NA	0	0	NA	NA	0	0	0	NA	0	0	0	0	0	0	0	0	2	0	0	0	0	0	0	0	-4.29	non	31	2	0	0
map00130	C02477	C29H50O2	alpha-Tocopherol;	430.706	29	0	0	0	0	0	NA	0	0	0	2	1	1	NA	NA	0	1	NA	NA	0	0	0	NA	0	0	0	0	0	0	0	0	2	0	0	0	0	0	0	0	-4.21	non	29	0	0	0
map00130	C02483	C28H48O2	gamma-Tocopherol	416.68	28	0	0	0	0	0	NA	0	0	0	2	1	1	NA	NA	0	1	NA	NA	0	0	0	NA	0	0	0	0	0	0	0	0	2	0	0	0	0	0	0	0	-3.79	non	28	0	0	0
map00130	C02730	C11H10O5	2-Succinylbenzoate;	222.194	11	1	0	0	2	0	NA	0	0	0	0	1	0	NA	NA	0	0	NA	NA	0	0	0	NA	0	0	0	0	0	0	0	0	5	0	0	0	0	0	0	0	-1.83	low	11	1	0	0
map00130	C02949	C28H40N7O18P3S	4-Hydroxybenzoyl-CoA	887.64	28	0	0	4	0	0	NA	0	0	0	1	4	-1	NA	NA	0	1	NA	NA	0	2	1	NA	1	2	0	3	0	0	0	1	18	0	7	1	3	0	0	0	-24.77	non	28	1	0	1
map00130	C03160	C32H44N7O20P3S	2-Succinylbenzoyl-CoA;	971.713	32	1	0	2	1	0	NA	0	0	0	1	4	0	NA	NA	0	1	NA	NA	0	2	1	NA	1	2	0	3	0	0	0	1	20	0	7	1	3	0	0	0	-28.68	non	32	2	0	1
map00130	C03313	C31H48O2	Phylloquinol;	452.712	31	0	0	1	0	0	NA	0	0	0	0	3	1	NA	NA	0	0	NA	NA	0	0	0	NA	0	0	0	0	0	0	0	0	2	0	0	0	0	0	0	0	-7.91	non	31	0	0	0
map00130	C03657	C11H8O4	1,4-Dihydroxy-2-naphthoate;	204.179	11	0	0	1	1	0	NA	0	0	0	0	3	1	NA	NA	0	0	NA	NA	0	0	0	NA	0	0	0	0	0	0	0	0	4	0	0	0	0	0	0	0	-3.07	non	11	0	0	0
map00130	C03964	C9H10O4	(R)-3-(4-Hydroxyphenyl)lactate	182.173	9	0	0	2	1	0	NA	0	0	0	0	1	0	NA	NA	0	0	NA	NA	0	0	0	NA	0	0	0	0	0	0	0	0	4	0	0	0	0	0	0	0	-0.99	low	9	0	0	1
map00130	C03993	C13H16O8	4-(beta-D-Glucosyloxy)benzoate;	300.261	13	0	0	4	1	0	NA	0	0	0	1	1	0	NA	NA	0	2	NA	NA	0	0	0	NA	0	0	0	0	0	0	0	0	8	0	0	0	0	0	0	0	-8.43	non	13	0	0	4
map00130	C04145	C45H76O7P2	all-trans-Nonaprenyl diphosphate;	791.028	45	0	0	0	0	0	NA	0	0	9	0	0	0	NA	NA	0	0	NA	NA	0	0	0	NA	0	0	1	1	0	0	0	0	7	0	0	0	2	0	0	0	-12.81	non	45	0	0	0
map00130	C05427	C20H42O7P2	Phytyl diphosphate	456.491	20	0	0	0	0	0	NA	0	0	1	0	0	0	NA	NA	0	0	NA	NA	0	0	0	NA	0	0	1	1	0	0	0	0	7	0	0	0	2	0	0	0	-1.26	low	20	0	0	0
map00130	C05817	C11H12O6	(1R,6R)-6-Hydroxy-2-succinylcyclohexa-2,4-diene-1-carboxylate;	240.209	11	1	0	1	2	0	NA	0	0	2	1	0	0	NA	NA	0	0	NA	NA	0	0	0	NA	0	0	0	0	0	0	0	0	6	0	0	0	0	0	0	0	-3.57	non	11	1	0	1
map00130	C05819	C16H18O2(C5H8)n	Menaquinol;	NA	21	0	0	1	0	0	NA	0	0	0	0	3	1	NA	NA	0	0	NA	NA	0	0	0	NA	0	0	0	0	0	0	0	0	2	0	0	0	0	0	0	0	NA	NA	0	0	0	0
map00130	C05847	C5H12O7P2(C5H8)n	all-trans-Polyprenyl diphosphate;	NA	10	0	0	0	0	0	NA	0	0	2	0	0	0	NA	NA	0	0	NA	NA	0	0	0	NA	0	0	1	1	0	0	0	0	7	0	0	0	2	0	0	0	NA	NA	0	0	0	0
map00130	C05848	C12H14O3(C5H8)n	4-Hydroxy-3-polyprenylbenzoate;	NA	17	0	0	0	1	0	NA	0	0	2	0	1	1	NA	NA	0	0	NA	NA	0	0	0	NA	0	0	0	0	0	0	0	0	3	0	0	0	0	0	0	0	NA	NA	17	0	0	0
map00130	C05849	C31H46O3	Vitamin K1 epoxide;	466.695	31	2	0	0	0	0	NA	0	0	1	5	1	0	NA	NA	0	1	NA	NA	0	0	0	NA	0	0	0	0	0	0	0	0	3	0	0	0	0	0	0	0	-4.92	non	31	2	0	0
map00130	C06986	C11H8O4	Spirodilactone	204.179	11	0	0	0	0	0	NA	0	0	0	3	1	0	NA	NA	2	2	NA	NA	0	0	0	NA	0	0	0	0	0	0	0	0	4	0	0	0	0	0	0	0	2.36	high	11	0	0	0
map00130	C10793	C16H22O2	Geranylhydroquinone	246.345	16	0	0	1	0	0	NA	0	0	2	0	1	1	NA	NA	0	0	NA	NA	0	0	0	NA	0	0	0	0	0	0	0	0	2	0	0	0	0	0	0	0	-0.46	low	16	0	0	0
map00130	C13309	C30H44O2	2-Phytyl-1,4-naphthoquinone;	436.669	30	2	0	0	0	0	NA	0	0	2	2	1	0	NA	NA	0	0	NA	NA	0	0	0	NA	0	0	0	0	0	0	0	0	2	0	0	0	0	0	0	0	-3.87	non	30	2	0	0
map00130	C14151	C27H46O2	delta-Tocopherol	402.653	27	0	0	0	0	0	NA	0	0	0	2	1	1	NA	NA	0	1	NA	NA	0	0	0	NA	0	0	0	0	0	0	0	0	2	0	0	0	0	0	0	0	-3.37	non	27	0	0	0
map00130	C14152	C28H48O2	beta-Tocopherol	416.68	28	0	0	0	0	0	NA	0	0	0	2	1	1	NA	NA	0	1	NA	NA	0	0	0	NA	0	0	0	0	0	0	0	0	2	0	0	0	0	0	0	0	-3.79	non	28	0	0	0
map00130	C14153	C29H44O2	alpha-Tocotrienol	424.659	29	0	0	0	0	0	NA	0	0	3	2	1	1	NA	NA	0	1	NA	NA	0	0	0	NA	0	0	0	0	0	0	0	0	2	0	0	0	0	0	0	0	-4.53	non	29	0	0	0
map00130	C14154	C28H42O2	beta-Tocotrienol	410.632	28	0	0	0	0	0	NA	0	0	3	2	1	1	NA	NA	0	1	NA	NA	0	0	0	NA	0	0	0	0	0	0	0	0	2	0	0	0	0	0	0	0	-4.11	non	28	0	0	0
map00130	C14155	C28H42O2	gamma-Tocotrienol	410.632	28	0	0	0	0	0	NA	0	0	3	2	1	1	NA	NA	0	1	NA	NA	0	0	0	NA	0	0	0	0	0	0	0	0	2	0	0	0	0	0	0	0	-4.11	non	28	0	0	0
map00130	C14156	C27H40O2	delta-Tocotrienol	396.605	27	0	0	0	0	0	NA	0	0	3	2	1	1	NA	NA	0	1	NA	NA	0	0	0	NA	0	0	0	0	0	0	0	0	2	0	0	0	0	0	0	0	-3.69	non	27	0	0	0
map00130	C15547	C32H42N7O19P3S	1,4-Dihydroxy-2-naphthoyl-CoA	953.698	32	0	0	5	0	0	NA	0	0	0	1	6	-1	NA	NA	0	1	NA	NA	0	2	1	NA	1	2	0	3	0	0	0	1	19	0	7	1	3	0	0	0	-30.07	non	32	1	0	1
map00130	C15882	C27H46O2	2-Methyl-6-phytylquinol;	402.653	27	0	0	1	0	0	NA	0	0	1	0	1	1	NA	NA	0	0	NA	NA	0	0	0	NA	0	0	0	0	0	0	0	0	2	0	0	0	0	0	0	0	-4.96	non	27	0	0	0
map00130	C15883	C28H48O2	2,3-Dimethyl-5-phytylquinol;	416.68	28	0	0	1	0	0	NA	0	0	1	0	1	1	NA	NA	0	0	NA	NA	0	0	0	NA	0	0	0	0	0	0	0	0	2	0	0	0	0	0	0	0	-5.39	non	28	0	0	0
map00130	C16519	C14H16O9	2-Succinyl-5-enolpyruvyl-6-hydroxy-3-cyclohexene-1-carboxylate;	328.271	14	1	0	1	3	0	NA	0	0	2	1	0	0	NA	NA	0	1	NA	NA	0	0	0	NA	0	0	0	0	0	0	0	0	9	0	0	0	0	0	0	0	-9.05	non	14	1	0	1
map00130	C16695	C53H82O2	Plastoquinol-9;	751.217	53	0	0	1	0	0	NA	0	0	9	0	1	1	NA	NA	0	0	NA	NA	0	0	0	NA	0	0	0	0	0	0	0	0	2	0	0	0	0	0	0	0	-16.92	non	53	0	0	0
map00130	C16999	C19H18N4O7	Futalosine	414.369	19	1	0	2	1	0	NA	0	0	0	1	4	0	NA	NA	0	1	NA	NA	0	1	1	NA	0	0	0	0	0	0	0	0	7	0	4	0	0	0	0	0	-10.16	non	19	2	0	2
map00130	C17010	C14H16O7	Dehypoxanthine futalosine	296.273	14	1	0	3	1	0	NA	0	0	0	1	1	0	NA	NA	0	1	NA	NA	0	0	0	NA	0	0	0	0	0	0	0	0	7	0	0	0	0	0	0	0	-6.86	non	14	1	0	3
map00130	C17017	C14H14O7	Cyclic dehypoxanthine futalosine	294.257	14	1	0	3	1	0	NA	0	0	0	3	1	0	NA	NA	0	1	NA	NA	0	0	0	NA	0	0	0	0	0	0	0	0	7	0	0	0	0	0	0	0	-6.88	non	14	1	0	3
map00130	C17018	C11H8O4	1,4-Dihydroxy-6-naphthoate	204.179	11	0	0	1	1	0	NA	0	0	0	0	3	1	NA	NA	0	0	NA	NA	0	0	0	NA	0	0	0	0	0	0	0	0	4	0	0	0	0	0	0	0	-3.07	non	11	0	0	0
map00130	C17412	C16H16O5	Shikonin	288.295	16	2	0	3	0	0	NA	0	0	2	2	1	0	NA	NA	0	0	NA	NA	0	0	0	NA	0	0	0	0	0	0	0	0	5	0	0	0	0	0	0	0	-4.61	non	16	2	0	1
map00130	C17554	C12H14O4(C5H8)n	3,4-Dihydroxy-5-polyprenylbenzoate;	NA	17	0	0	1	1	0	NA	0	0	2	0	1	1	NA	NA	0	0	NA	NA	0	0	0	NA	0	0	0	0	0	0	0	0	4	0	0	0	0	0	0	0	NA	NA	17	0	0	0
map00130	C17570	C52H80O2	2-Methyl-6-solanyl-1,4-benzoquinol;	737.19	52	0	0	1	0	0	NA	0	0	9	0	1	1	NA	NA	0	0	NA	NA	0	0	0	NA	0	0	0	0	0	0	0	0	2	0	0	0	0	0	0	0	-16.49	non	52	0	0	0
map00130	C18131	C17H22O3	Geranyl-hydroxybenzoate	274.355	17	0	0	0	1	0	NA	0	0	2	0	1	1	NA	NA	0	0	NA	NA	0	0	0	NA	0	0	0	0	0	0	0	0	3	0	0	0	0	0	0	0	-2.2	non	17	0	0	0
map00130	C18132	C16H22O3	3''-Hydroxy-geranylhydroquinone;	262.344	16	0	0	3	0	0	NA	0	0	2	0	1	0	NA	NA	0	0	NA	NA	0	0	0	NA	0	0	0	0	0	0	0	0	3	0	0	0	0	0	0	0	-2.76	non	16	0	0	1
map00130	C18133	C16H16O4	Deoxyshikonin	272.296	16	2	0	1	0	0	NA	0	0	2	2	1	1	NA	NA	0	0	NA	NA	0	0	0	NA	0	0	0	0	0	0	0	0	4	0	0	0	0	0	0	0	-2.31	non	16	2	0	0
map00130	C18134	C16H18O3	Dihydroechinofuran	258.312	16	2	0	0	0	0	NA	0	0	4	2	0	0	NA	NA	0	1	NA	NA	0	0	0	NA	0	0	0	0	0	0	0	0	3	0	0	0	0	0	0	0	1.78	moderate	16	2	0	0
map00130	C18135	C16H20O3	Dihydroshikonofuran	260.328	16	0	0	1	0	0	NA	0	0	2	1	1	1	NA	NA	0	1	NA	NA	0	0	0	NA	0	0	0	0	0	0	0	0	3	0	0	0	0	0	0	0	-1.17	low	16	0	0	0
map00130	C20737	C27H40O2	6-Geranylgeranyl-2-methylbenzene-1,4-diol	396.605	27	0	0	1	0	0	NA	0	0	4	0	1	1	NA	NA	0	0	NA	NA	0	0	0	NA	0	0	0	0	0	0	0	0	2	0	0	0	0	0	0	0	-5.28	non	27	0	0	0
map00130	C20738	C28H42O2	6-Geranylgeranyl-2,3-dimethylbenzene-1,4-diol	410.632	28	0	0	1	0	0	NA	0	0	4	0	1	1	NA	NA	0	0	NA	NA	0	0	0	NA	0	0	0	0	0	0	0	0	2	0	0	0	0	0	0	0	-5.71	non	28	0	0	0
map00130	C20772	C10H8O5	3-[(1-Carboxyvinyl)oxy]benzoate;	208.167	10	0	0	0	2	0	NA	0	0	1	0	1	0	NA	NA	0	1	NA	NA	0	0	0	NA	0	0	0	0	0	0	0	0	5	0	0	0	0	0	0	0	-1.31	low	10	0	0	0
map00130	C20773	C19H19N5O6	6-Amino-6-deoxyfutalosine	413.384	19	1	0	2	1	0	NA	0	0	0	1	4	0	NA	NA	0	1	NA	NA	0	0	1	NA	1	0	0	0	0	0	0	0	6	0	5	0	0	0	0	0	-9.31	non	19	1	0	2
map00130	C21084	C30H46O2	Demethylphylloquinol	438.685	30	0	0	1	0	0	NA	0	0	0	0	3	1	NA	NA	0	0	NA	NA	0	0	0	NA	0	0	0	0	0	0	0	0	2	0	0	0	0	0	0	0	-7.48	non	30	0	0	0
map00130	C22039	C11H6O4	2-Carboxy-1,4-naphthoquinone;	202.163	11	2	0	0	1	0	NA	0	0	1	2	1	0	NA	NA	0	0	NA	NA	0	0	0	NA	0	0	0	0	0	0	0	0	4	0	0	0	0	0	0	0	0.65	moderate	11	2	0	0
map00623	C00091	C25H40N7O19P3S	Succinyl-CoA;	867.607	25	0	0	2	1	0	NA	0	0	0	1	3	0	NA	NA	0	1	NA	NA	0	2	1	NA	1	2	0	3	0	0	0	1	19	0	7	1	3	0	0	0	-24.05	non	25	2	0	2
map00623	C00156	C7H6O3	4-Hydroxybenzoate;	138.121	7	0	0	0	1	0	NA	0	0	0	0	1	1	NA	NA	0	0	NA	NA	0	0	0	NA	0	0	0	0	0	0	0	0	3	0	0	0	0	0	0	0	2.09	high	7	0	0	0
map00623	C00180	C7H6O2	Benzoate;	122.121	7	0	0	0	1	0	NA	0	0	0	0	1	0	NA	NA	0	0	NA	NA	0	0	0	NA	0	0	0	0	0	0	0	0	2	0	0	0	0	0	0	0	4.17	high	7	0	0	0
map00623	C00230	C7H6O4	3,4-Dihydroxybenzoate;	154.12	7	0	0	1	1	0	NA	0	0	0	0	1	1	NA	NA	0	0	NA	NA	0	0	0	NA	0	0	0	0	0	0	0	0	4	0	0	0	0	0	0	0	-0.09	low	7	0	0	0
map00623	C00261	C7H6O	Benzaldehyde;	106.122	7	0	1	0	0	0	NA	0	0	0	0	1	0	NA	NA	0	0	NA	NA	0	0	0	NA	0	0	0	0	0	0	0	0	1	0	0	0	0	0	0	0	6.34	high	7	0	1	0
map00623	C00512	C28H40N7O17P3S	Benzoyl-CoA;	871.64	28	0	0	2	0	0	NA	0	0	0	1	4	0	NA	NA	0	1	NA	NA	0	2	1	NA	1	2	0	3	0	0	0	1	17	0	7	1	3	0	0	0	-22.46	non	28	0	0	0
map00623	C00556	C7H8O	Benzyl alcohol;	108.138	7	0	0	1	0	0	NA	0	0	0	0	1	0	NA	NA	0	0	NA	NA	0	0	0	NA	0	0	0	0	0	0	0	0	1	0	0	0	0	0	0	0	5.47	high	7	0	0	1
map00623	C00587	C7H6O3	3-Hydroxybenzoate;	138.121	7	0	0	0	1	0	NA	0	0	0	0	1	1	NA	NA	0	0	NA	NA	0	0	0	NA	0	0	0	0	0	0	0	0	3	0	0	0	0	0	0	0	2.09	high	7	0	0	0
map00623	C00633	C7H6O2	4-Hydroxybenzaldehyde;	122.121	7	0	1	0	0	0	NA	0	0	0	0	1	1	NA	NA	0	0	NA	NA	0	0	0	NA	0	0	0	0	0	0	0	0	2	0	0	0	0	0	0	0	4.26	high	7	0	1	0
map00623	C01455	C7H8	Toluene;	92.1384	7	0	0	0	0	0	NA	0	0	0	0	1	0	NA	NA	0	0	NA	NA	0	0	0	NA	0	0	0	0	0	0	0	0	0	0	0	0	0	0	0	0	7.63	high	7	0	0	0
map00623	C01467	C7H8O	3-Cresol;	108.138	7	0	0	0	0	0	NA	0	0	0	0	1	1	NA	NA	0	0	NA	NA	0	0	0	NA	0	0	0	0	0	0	0	0	1	0	0	0	0	0	0	0	5.56	high	7	0	0	0
map00623	C01468	C7H8O	4-Cresol;	108.138	7	0	0	0	0	0	NA	0	0	0	0	1	1	NA	NA	0	0	NA	NA	0	0	0	NA	0	0	0	0	0	0	0	0	1	0	0	0	0	0	0	0	5.56	high	7	0	0	0
map00623	C01542	C7H8O	o-Cresol;	108.138	7	0	0	0	0	0	NA	0	0	0	0	1	1	NA	NA	0	0	NA	NA	0	0	0	NA	0	0	0	0	0	0	0	0	1	0	0	0	0	0	0	0	5.56	high	7	0	0	0
map00623	C02236	C7H6O5S	4-Sulfobenzoate;	202.185	7	0	0	0	1	0	NA	0	0	0	0	1	0	NA	NA	0	0	NA	NA	0	0	0	NA	0	0	0	0	0	0	0	0	5	0	0	1	0	0	0	0	4.39	high	7	0	0	0
map00623	C02923	C7H8O2	2,3-Dihydroxytoluene;	124.137	7	0	0	1	0	0	NA	0	0	0	0	1	1	NA	NA	0	0	NA	NA	0	0	0	NA	0	0	0	0	0	0	0	0	2	0	0	0	0	0	0	0	3.39	high	7	0	0	0
map00623	C03067	C7H6O2	3-Hydroxybenzaldehyde	122.121	7	0	1	0	0	0	NA	0	0	0	0	1	1	NA	NA	0	0	NA	NA	0	0	0	NA	0	0	0	0	0	0	0	0	2	0	0	0	0	0	0	0	4.26	high	7	0	1	0
map00623	C03351	C7H8O2	3-Hydroxybenzyl alcohol;	124.137	7	0	0	2	0	0	NA	0	0	0	0	1	0	NA	NA	0	0	NA	NA	0	0	0	NA	0	0	0	0	0	0	0	0	2	0	0	0	0	0	0	0	3.3	high	7	0	0	1
map00623	C04112	C7H8O4	3-Methyl-cis,cis-hexadienedioate;	156.136	7	0	0	0	2	0	NA	0	0	2	0	0	0	NA	NA	0	0	NA	NA	0	0	0	NA	0	0	0	0	0	0	0	0	4	0	0	0	0	0	0	0	1.17	moderate	7	0	0	0
map00623	C04558	C7H8O4	3-Methylmuconolactone;	156.136	7	0	0	0	1	0	NA	0	0	1	1	0	0	NA	NA	1	1	NA	NA	0	0	0	NA	0	0	0	0	0	0	0	0	4	0	0	0	0	0	0	0	2.92	high	7	1	0	0
map00623	C04559	C7H8O4	4-Methylmuconolactone;	156.136	7	0	0	0	1	0	NA	0	0	1	1	0	0	NA	NA	1	1	NA	NA	0	0	0	NA	0	0	0	0	0	0	0	0	4	0	0	0	0	0	0	0	2.92	high	7	1	0	0
map00623	C04592	C7H10O2	Toluene-cis-dihydrodiol;	126.153	7	0	0	2	0	0	NA	0	0	2	1	0	0	NA	NA	0	0	NA	NA	0	0	0	NA	0	0	0	0	0	0	0	0	2	0	0	0	0	0	0	0	3.76	high	7	0	0	0
map00623	C06677	C7H8O3S	Toluene-4-sulfonate;	172.202	7	0	0	0	0	0	NA	0	0	0	0	1	0	NA	NA	0	0	NA	NA	0	0	0	NA	0	0	0	0	0	0	0	0	3	0	0	1	0	0	0	0	7.9	high	7	0	0	0
map00623	C06678	C7H8O4S	4-Sulfobenzyl alcohol;	188.201	7	0	0	1	0	0	NA	0	0	0	0	1	0	NA	NA	0	0	NA	NA	0	0	0	NA	0	0	0	0	0	0	0	0	4	0	0	1	0	0	0	0	5.71	high	7	0	0	1
map00623	C06679	C7H6O4S	4-Sulfobenzaldehyde;	186.185	7	0	1	0	0	0	NA	0	0	0	0	1	0	NA	NA	0	0	NA	NA	0	0	0	NA	0	0	0	0	0	0	0	0	4	0	0	1	0	0	0	0	6.59	high	7	0	1	0
map00623	C06730	C7H8O2	4-Methylcatechol;	124.137	7	0	0	1	0	0	NA	0	0	0	0	1	1	NA	NA	0	0	NA	NA	0	0	0	NA	0	0	0	0	0	0	0	0	2	0	0	0	0	0	0	0	3.39	high	7	0	0	0
map00623	C09816	C11H12O4	Benzylsuccinate;	208.211	11	0	0	0	2	0	NA	0	0	0	0	1	0	NA	NA	0	0	NA	NA	0	0	0	NA	0	0	0	0	0	0	0	0	4	0	0	0	0	0	0	0	-0.93	low	32	0	0	0
map00623	C09819	C32H46N7O20P3S	(2S)-[(R)-Hydroxy(phenyl)methyl]succinyl-CoA;	973.729	32	0	0	3	1	0	NA	0	0	0	1	4	0	NA	NA	0	1	NA	NA	0	2	1	NA	1	2	0	3	0	0	0	1	20	0	7	1	3	0	0	0	-29.97	non	32	0	1	1
map00623	C09820	C32H44N7O20P3S	(S)-2-Benzoylsuccinyl-CoA;	971.713	32	1	0	2	1	0	NA	0	0	0	1	4	0	NA	NA	0	1	NA	NA	0	2	1	NA	1	2	0	3	0	0	0	1	20	0	7	1	3	0	0	0	-28.68	non	32	1	0	0
map00623	C14582	C8H10O	2,4-Dimethylphenol;	122.164	8	0	0	0	0	0	NA	0	0	0	0	1	1	NA	NA	0	0	NA	NA	0	0	0	NA	0	0	0	0	0	0	0	0	1	0	0	0	0	0	0	0	5.18	high	8	0	0	0
map00623	C18300	C7H6Cl2	2,4-Dichlorotoluene	161.029	7	0	0	0	0	0	NA	0	0	0	0	1	0	NA	NA	0	0	NA	NA	0	0	0	NA	0	0	0	0	0	0	0	0	0	2	0	0	0	0	0	0	7.87	high	7	0	0	0
map00623	C18301	C7H8Cl2O2	4,6-Dichloro-3-methyl-cis-1,2-dihydroxycyclohexa-3,5-diene	195.043	7	0	0	2	0	0	NA	0	0	2	1	0	0	NA	NA	0	0	NA	NA	0	0	0	NA	0	0	0	0	0	0	0	0	2	2	0	0	0	0	0	0	3.95	high	7	0	0	0
map00623	C18302	C7H6Cl2O2	4,6-Dichloro-3-methylcatechol	193.027	7	0	0	1	0	0	NA	0	0	0	0	1	1	NA	NA	0	0	NA	NA	0	0	0	NA	0	0	0	0	0	0	0	0	2	2	0	0	0	0	0	0	3.58	high	7	0	0	0
map00623	C18303	C7H6Cl2O4	3,5-Dichloro-2-methylmuconate	225.026	7	0	0	0	2	0	NA	0	0	2	0	0	0	NA	NA	0	0	NA	NA	0	0	0	NA	0	0	0	0	0	0	0	0	4	2	0	0	0	0	0	0	1.32	moderate	7	0	0	0
map00623	C18304	C7H5ClO4	2-Chloro-5-methyl-cis-dienelactone	188.565	7	0	0	0	1	0	NA	0	0	2	1	0	0	NA	NA	1	1	NA	NA	0	0	0	NA	0	0	0	0	0	0	0	0	4	1	0	0	0	0	0	0	2.9	high	7	1	0	0
map00623	C18305	C7H7ClO5	2-Chloro-5-methylmaleylacetate	206.581	7	1	0	0	2	0	NA	0	0	1	0	0	0	NA	NA	0	0	NA	NA	0	0	0	NA	0	0	0	0	0	0	0	0	5	1	0	0	0	0	0	0	0.46	moderate	7	1	0	0
map00623	C18306	C7H8O5	5-Methylmaleylacetate	172.135	7	1	0	0	2	0	NA	0	0	1	0	0	0	NA	NA	0	0	NA	NA	0	0	0	NA	0	0	0	0	0	0	0	0	5	0	0	0	0	0	0	0	0.38	moderate	7	1	0	0
map00623	C18307	C7H10O5	2-Methyl-3-oxoadipate	174.151	7	1	0	0	2	0	NA	0	0	0	0	0	0	NA	NA	0	0	NA	NA	0	0	0	NA	0	0	0	0	0	0	0	0	5	0	0	0	0	0	0	0	0.49	moderate	7	1	0	0
map00623	C18309	C7H5ClO4	3-Chloro-2-methyldienelactone	188.565	7	0	0	0	1	0	NA	0	0	2	1	0	0	NA	NA	1	1	NA	NA	0	0	0	NA	0	0	0	0	0	0	0	0	4	1	0	0	0	0	0	0	2.9	high	7	1	0	0
map00623	C18310	C7H7ClO5	3-Chloro-2-methylmaleylacetate	206.581	7	1	0	0	2	0	NA	0	0	1	0	0	0	NA	NA	0	0	NA	NA	0	0	0	NA	0	0	0	0	0	0	0	0	5	1	0	0	0	0	0	0	0.46	moderate	7	1	0	0
map00623	C18311	C7H8O4	4-Methyl-3-oxoadipate-enol-lactone	156.136	7	0	0	0	1	0	NA	0	0	0	0	1	0	NA	NA	1	1	NA	NA	0	0	0	NA	0	0	0	0	0	0	0	0	4	0	0	0	0	0	0	0	2.36	high	7	1	0	0
map00623	C18312	C7H10O5	4-Methyl-3-oxoadipate	174.151	7	1	0	0	2	0	NA	0	0	0	0	0	0	NA	NA	0	0	NA	NA	0	0	0	NA	0	0	0	0	0	0	0	0	5	0	0	0	0	0	0	0	0.49	moderate	7	1	0	0
map00623	C21166	C8H8O2	4-Hydroxy-3-methylbenzaldehyde	136.148	8	0	1	0	0	0	NA	0	0	0	0	1	1	NA	NA	0	0	NA	NA	0	0	0	NA	0	0	0	0	0	0	0	0	2	0	0	0	0	0	0	0	3.87	high	8	0	1	0
map00623	C21167	C8H8O3	4-Hydroxy-3-methylbenzoate;	152.147	8	0	0	0	1	0	NA	0	0	0	0	1	1	NA	NA	0	0	NA	NA	0	0	0	NA	0	0	0	0	0	0	0	0	3	0	0	0	0	0	0	0	1.69	moderate	8	0	0	0
map00623	C21168	C8H6O5	4-Hydroxyisophthalate;	182.13	8	0	0	0	2	0	NA	0	0	0	0	1	1	NA	NA	0	0	NA	NA	0	0	0	NA	0	0	0	0	0	0	0	0	5	0	0	0	0	0	0	0	-1.81	low	8	0	0	0
map00640	C00099	C3H7NO2	beta-Alanine;	89.0932	3	0	0	0	1	0	NA	0	0	0	0	0	0	NA	NA	0	0	NA	NA	1	0	0	NA	1	0	0	0	0	0	0	0	2	0	1	0	0	0	0	0	5.43	high	3	0	0	0
map00640	C00100	C24H40N7O17P3S	Propanoyl-CoA;	823.597	24	0	0	2	0	0	NA	0	0	0	1	3	0	NA	NA	0	1	NA	NA	0	2	1	NA	1	2	0	3	0	0	0	1	17	0	7	1	3	0	0	0	-20.06	non	24	2	0	2
map00640	C00111	C3H7O6P	Glycerone phosphate;	170.058	3	1	0	1	0	0	NA	0	0	0	0	0	0	NA	NA	0	0	NA	NA	0	0	0	NA	0	0	0	1	0	0	0	0	6	0	0	0	1	0	0	0	4.93	high	3	1	0	1
map00640	C00163	C3H6O2	Propanoate;	74.0785	3	0	0	0	1	0	NA	0	0	0	0	0	0	NA	NA	0	0	NA	NA	0	0	0	NA	0	0	0	0	0	0	0	0	2	0	0	0	0	0	0	0	6.38	high	3	0	0	0
map00640	C00222	C3H4O3	3-Oxopropanoate;	88.0621	3	0	1	0	1	0	NA	0	0	0	0	0	0	NA	NA	0	0	NA	NA	0	0	0	NA	0	0	0	0	0	0	0	0	3	0	0	0	0	0	0	0	5.11	high	3	0	1	0
map00640	C00424	C3H6O2	(S)-Lactaldehyde;	74.0785	3	0	1	1	0	0	NA	0	0	0	0	0	0	NA	NA	0	0	NA	NA	0	0	0	NA	0	0	0	0	0	0	0	0	2	0	0	0	0	0	0	0	6.38	high	3	0	1	1
map00640	C00479	C3H6O	Propanal;	58.0791	3	0	1	0	0	0	NA	0	0	0	0	0	0	NA	NA	0	0	NA	NA	0	0	0	NA	0	0	0	0	0	0	0	0	1	0	0	0	0	0	0	0	8.51	high	3	0	1	0
map00640	C00583	C3H8O2	Propane-1,2-diol;	76.0944	3	0	0	2	0	0	NA	0	0	0	0	0	0	NA	NA	0	0	NA	NA	0	0	0	NA	0	0	0	0	0	0	0	0	2	0	0	0	0	0	0	0	5.52	high	3	0	0	2
map00640	C00683	C25H40N7O19P3S	(S)-Methylmalonyl-CoA;	867.607	25	0	0	2	1	0	NA	0	0	0	1	3	0	NA	NA	0	1	NA	NA	0	2	1	NA	1	2	0	3	0	0	0	1	19	0	7	1	3	0	0	0	-24.05	non	25	2	0	2
map00640	C00804	C3H2O2	Propynoate;	70.0468	3	0	0	0	1	0	NA	0	0	0	0	0	0	NA	NA	0	0	NA	NA	0	0	0	NA	0	0	0	0	0	0	0	0	2	0	0	0	0	0	0	0	6.36	high	3	0	0	0
map00640	C00827	C24H40N7O18P3S	Lactoyl-CoA	839.597	24	0	0	3	0	0	NA	0	0	0	1	3	0	NA	NA	0	1	NA	NA	0	2	1	NA	1	2	0	3	0	0	0	1	18	0	7	1	3	0	0	0	-22.28	non	24	2	0	3
map00640	C00894	C24H38N7O17P3S	Propenoyl-CoA;	821.582	24	0	0	2	0	0	NA	0	0	0	1	3	0	NA	NA	0	1	NA	NA	0	2	1	NA	1	2	0	3	0	0	0	1	17	0	7	1	3	0	0	0	-20.06	non	24	2	0	2
map00640	C01013	C3H6O3	3-Hydroxypropanoate;	90.0779	3	0	0	1	1	0	NA	0	0	0	0	0	0	NA	NA	0	0	NA	NA	0	0	0	NA	0	0	0	0	0	0	0	0	3	0	0	0	0	0	0	0	4.24	high	3	0	0	1
map00640	C01213	C25H40N7O19P3S	(R)-Methylmalonyl-CoA;	867.607	25	0	0	2	1	0	NA	0	0	0	1	3	0	NA	NA	0	1	NA	NA	0	2	1	NA	1	2	0	3	0	0	0	1	19	0	7	1	3	0	0	0	-24.05	non	25	2	0	2
map00640	C02170	C4H6O4	Methylmalonate;	118.088	4	0	0	0	2	0	NA	0	0	0	0	0	0	NA	NA	0	0	NA	NA	0	0	0	NA	0	0	0	0	0	0	0	0	4	0	0	0	0	0	0	0	2.57	high	4	0	0	0
map00640	C02225	C7H10O7	2-Methylcitrate;	206.15	7	0	0	1	3	0	NA	0	0	0	0	0	0	NA	NA	0	0	NA	NA	0	0	0	NA	0	0	0	0	0	0	0	0	7	0	0	0	0	0	0	0	-4.31	non	7	0	0	1
map00640	C02335	C24H41N8O17P3S	beta-Alanyl-CoA	838.612	24	0	0	2	0	0	NA	0	0	0	1	3	0	NA	NA	0	1	NA	NA	1	2	1	NA	2	2	0	3	0	0	0	1	17	0	8	1	3	0	0	0	-21.08	non	24	2	0	2
map00640	C02876	C3H7O5P	Propanoyl phosphate;	154.058	3	0	0	0	0	0	NA	0	0	0	0	0	0	NA	NA	1	0	NA	NA	0	0	0	NA	0	0	0	1	0	0	0	0	5	0	0	0	1	0	0	0	6.85	high	3	0	0	0
map00640	C04225	C7H8O6	(Z)-But-2-ene-1,2,3-tricarboxylate;	188.135	7	0	0	0	3	0	NA	0	0	1	0	0	0	NA	NA	0	0	NA	NA	0	0	0	NA	0	0	0	0	0	0	0	0	6	0	0	0	0	0	0	0	-2.23	non	7	0	0	0
map00640	C04593	C7H10O7	(2S,3R)-3-Hydroxybutane-1,2,3-tricarboxylate;	206.15	7	0	0	1	3	0	NA	0	0	0	0	0	0	NA	NA	0	0	NA	NA	0	0	0	NA	0	0	0	0	0	0	0	0	7	0	0	0	0	0	0	0	-4.31	non	7	0	0	1
map00640	C05235	C3H6O2	Hydroxyacetone;	74.0785	3	1	0	1	0	0	NA	0	0	0	0	0	0	NA	NA	0	0	NA	NA	0	0	0	NA	0	0	0	0	0	0	0	0	2	0	0	0	0	0	0	0	6.8	high	3	1	0	1
map00640	C05668	C24H40N7O18P3S	3-Hydroxypropionyl-CoA;	839.597	24	0	0	3	0	0	NA	0	0	0	1	3	0	NA	NA	0	1	NA	NA	0	2	1	NA	1	2	0	3	0	0	0	1	18	0	7	1	3	0	0	0	-22.28	non	24	2	0	3
map00640	C05979	C3H8O	Propane-1-ol;	60.095	3	0	0	1	0	0	NA	0	0	0	0	0	0	NA	NA	0	0	NA	NA	0	0	0	NA	0	0	0	0	0	0	0	0	1	0	0	0	0	0	0	0	7.64	high	3	0	0	1
map00640	C05983	C13H18N5O8P	Propionyladenylate;	403.284	13	0	0	2	0	0	NA	0	0	0	1	3	0	NA	NA	1	1	NA	NA	0	0	1	NA	1	0	0	1	0	0	0	0	8	0	5	0	1	0	0	0	-4.93	non	13	0	0	2
map00640	C05984	C4H8O3	2-Hydroxybutanoic acid;	104.105	4	0	0	1	1	0	NA	0	0	0	0	0	0	NA	NA	0	0	NA	NA	0	0	0	NA	0	0	0	0	0	0	0	0	3	0	0	0	0	0	0	0	3.86	high	4	0	0	1
map00640	C05989	C24H38N7O18P3S	3-Oxopropionyl-CoA;	837.581	24	0	1	2	0	0	NA	0	0	0	1	3	0	NA	NA	0	1	NA	NA	0	2	1	NA	1	2	0	3	0	0	0	1	18	0	7	1	3	0	0	0	-21.4	non	24	2	1	2
map00640	C06002	C4H6O3	(S)-Methylmalonate semialdehyde	102.089	4	0	1	0	1	0	NA	0	0	0	0	0	0	NA	NA	0	0	NA	NA	0	0	0	NA	0	0	0	0	0	0	0	0	3	0	0	0	0	0	0	0	4.74	high	4	0	1	0
map00640	C15972	C8H14NOS2R	Enzyme N6-(lipoyl)lysine;	NA	8	0	0	0	0	0	NA	0	0	0	1	0	0	NA	NA	0	0	NA	NA	0	0	0	NA	0	1	0	0	0	0	0	0	1	0	1	2	0	0	0	0	NA	NA	8	1	0	0
map00640	C15973	C8H16NOS2R	Enzyme N6-(dihydrolipoyl)lysine;	NA	8	0	0	0	0	0	NA	0	0	0	0	0	0	NA	NA	0	0	NA	NA	0	0	0	NA	0	1	0	0	0	0	2	0	1	0	1	2	0	0	0	0	NA	NA	8	1	0	0
map00640	C21017	C15H25N4O8P2S	2-(alpha-Hydroxypropyl)thiamine diphosphate;	483.394	15	0	0	1	0	0	NA	0	0	0	0	2	0	NA	NA	0	0	NA	NA	0	0	0	NA	1	0	1	1	0	0	0	0	8	0	4	1	2	0	0	0	-2.52	non	15	0	0	1
map00640	C21250	C7H8O6	2-Methyl-trans-aconitate	188.135	7	0	0	0	3	0	NA	0	0	1	0	0	0	NA	NA	0	0	NA	NA	0	0	0	NA	0	0	0	0	0	0	0	0	6	0	0	0	0	0	0	0	-2.23	non	7	0	0	0
map00904	C00353	C20H36O7P2	Geranylgeranyl diphosphate;	450.443	20	0	0	0	0	0	NA	0	0	4	0	0	0	NA	NA	0	0	NA	NA	0	0	0	NA	0	0	1	1	0	0	0	0	7	0	0	0	2	0	0	0	-1.58	low	20	0	0	0
map00904	C00859	C19H24O6	Gibberellin A1;	348.39	19	0	0	2	1	0	NA	0	0	1	15	0	0	NA	NA	1	1	NA	NA	0	0	0	NA	0	0	0	0	0	0	0	0	6	0	0	0	0	0	0	0	-6.59	non	19	0	0	2
map00904	C01414	C20H32	Casbene	272.468	20	0	0	0	0	0	NA	0	0	3	3	0	0	NA	NA	0	0	NA	NA	0	0	0	NA	0	0	0	0	0	0	0	0	0	0	0	0	0	0	0	0	2.74	high	20	0	0	0
map00904	C01699	C19H22O6	Gibberellin A3;	346.374	19	0	0	2	1	0	NA	0	0	2	15	0	0	NA	NA	1	1	NA	NA	0	0	0	NA	0	0	0	0	0	0	0	0	6	0	0	0	0	0	0	0	-6.7	non	19	0	0	1
map00904	C02034	C20H26O6	Gibberellin A19;	362.417	20	0	1	1	2	0	NA	0	0	1	10	0	0	NA	NA	0	0	NA	NA	0	0	0	NA	0	0	0	0	0	0	0	0	6	0	0	0	0	0	0	0	-7.74	non	20	0	1	1
map00904	C02035	C19H24O5	Gibberellin A20;	332.391	19	0	0	1	1	0	NA	0	0	1	15	0	0	NA	NA	1	1	NA	NA	0	0	0	NA	0	0	0	0	0	0	0	0	5	0	0	0	0	0	0	0	-4.38	non	19	0	0	1
map00904	C03579	C19H24O7	Gibberellin A8;	364.39	19	0	0	3	1	0	NA	0	0	1	15	0	0	NA	NA	1	1	NA	NA	0	0	0	NA	0	0	0	0	0	0	0	0	7	0	0	0	0	0	0	0	-8.8	non	19	0	0	3
map00904	C06086	C20H32	Pimaradiene;	272.468	20	0	0	0	0	0	NA	0	0	2	6	0	0	NA	NA	0	0	NA	NA	0	0	0	NA	0	0	0	0	0	0	0	0	0	0	0	0	0	0	0	0	2.81	high	20	0	0	0
map00904	C06087	C20H30O2	Abietate;	302.451	20	0	0	0	1	0	NA	0	0	2	6	0	0	NA	NA	0	0	NA	NA	0	0	0	NA	0	0	0	0	0	0	0	0	2	0	0	0	0	0	0	0	-0.72	low	20	0	0	0
map00904	C06088	C20H34O4	Aphidicolin	338.482	20	0	0	4	0	0	NA	0	0	0	10	0	0	NA	NA	0	0	NA	NA	0	0	0	NA	0	0	0	0	0	0	0	0	4	0	0	0	0	0	0	0	-5.85	non	20	0	0	4
map00904	C06089	C20H36O7P2	ent-Copalyl diphosphate;	450.443	20	0	0	0	0	0	NA	0	0	2	3	0	0	NA	NA	0	0	NA	NA	0	0	0	NA	0	0	1	1	0	0	0	0	7	0	0	0	2	0	0	0	-1.4	low	20	0	0	0
map00904	C06090	C20H32	ent-Kaurene;	272.468	20	0	0	0	0	0	NA	0	0	1	10	0	0	NA	NA	0	0	NA	NA	0	0	0	NA	0	0	0	0	0	0	0	0	0	0	0	0	0	0	0	0	2.87	high	20	0	0	0
map00904	C06091	C34H47NO11	Aconitine	645.737	34	0	0	3	0	0	NA	0	0	0	34	1	0	NA	NA	2	6	NA	NA	0	0	1	NA	0	0	0	0	0	0	0	0	11	0	1	0	0	0	0	0	-17.71	non	34	0	0	3
map00904	C06092	C22H33NO2	Veatchine	343.503	22	0	0	1	0	0	NA	0	0	1	21	0	0	NA	NA	0	1	NA	NA	0	0	1	NA	0	0	0	0	0	0	0	0	2	0	1	0	0	0	0	0	-1.57	low	22	0	0	1
map00904	C06093	C20H28O3	Gibberellin A12 aldehyde	316.435	20	0	1	0	1	0	NA	0	0	1	10	0	0	NA	NA	0	0	NA	NA	0	0	0	NA	0	0	0	0	0	0	0	0	3	0	0	0	0	0	0	0	-1.99	low	20	0	1	0
map00904	C06094	C20H28O5	Gibberellin A53	348.433	20	0	0	1	2	0	NA	0	0	1	10	0	0	NA	NA	0	0	NA	NA	0	0	0	NA	0	0	0	0	0	0	0	0	5	0	0	0	0	0	0	0	-6.41	non	20	0	0	1
map00904	C06095	C20H28O6	Gibberellin A44 diacid;	364.433	20	0	0	2	2	0	NA	0	0	1	10	0	0	NA	NA	0	0	NA	NA	0	0	0	NA	0	0	0	0	0	0	0	0	6	0	0	0	0	0	0	0	-8.62	non	20	0	0	2
map00904	C06096	C19H24O6	Gibberellin A29	348.39	19	0	0	2	1	0	NA	0	0	1	15	0	0	NA	NA	1	1	NA	NA	0	0	0	NA	0	0	0	0	0	0	0	0	6	0	0	0	0	0	0	0	-6.59	non	19	0	0	2
map00904	C07394	C47H51NO14	Paclitaxel	853.906	47	1	0	3	0	0	NA	0	0	1	10	3	0	NA	NA	4	5	NA	NA	0	1	0	NA	0	1	0	0	0	0	0	0	14	0	1	0	0	0	0	0	-29.57	non	47	2	0	3
map00904	C09092	C20H30O	Ferruginol;	286.452	20	0	0	0	0	0	NA	0	0	0	5	1	1	NA	NA	0	0	NA	NA	0	0	0	NA	0	0	0	0	0	0	0	0	1	0	0	0	0	0	0	0	0.24	moderate	20	0	0	1
map00904	C09094	C20H34O	Geranylgeraniol;	290.483	20	0	0	1	0	0	NA	0	0	4	0	0	0	NA	NA	0	0	NA	NA	0	0	0	NA	0	0	0	0	0	0	0	0	1	0	0	0	0	0	0	0	0.46	moderate	20	0	0	1
map00904	C09118	C20H30O2	Isopimaric acid	302.451	20	0	0	0	1	0	NA	0	0	2	6	0	0	NA	NA	0	0	NA	NA	0	0	0	NA	0	0	0	0	0	0	0	0	2	0	0	0	0	0	0	0	-0.72	low	20	0	0	0
map00904	C09163	C20H28O3	Pisiferic acid	316.435	20	0	0	0	1	0	NA	0	0	0	5	1	1	NA	NA	0	0	NA	NA	0	0	0	NA	0	0	0	0	0	0	0	0	3	0	0	0	0	0	0	0	-3.3	non	20	0	0	1
map00904	C09183	C20H36O2	Sclareol;	308.499	20	0	0	2	0	0	NA	0	0	1	3	0	0	NA	NA	0	0	NA	NA	0	0	0	NA	0	0	0	0	0	0	0	0	2	0	0	0	0	0	0	0	-1.46	low	20	0	0	2
map00904	C11700	C29H36O10	10-Deacetylbaccatin III	544.59	29	1	0	4	0	0	NA	0	0	1	10	1	0	NA	NA	2	3	NA	NA	0	0	0	NA	0	0	0	0	0	0	0	0	10	0	0	0	0	0	0	0	-15.85	non	29	1	0	4
map00904	C11853	C20H28O4	Gibberellin A14 aldehyde	332.434	20	0	1	1	1	0	NA	0	0	1	10	0	0	NA	NA	0	0	NA	NA	0	0	0	NA	0	0	0	0	0	0	0	0	4	0	0	0	0	0	0	0	-4.2	non	20	0	1	1
map00904	C11854	C19H22O5	Gibberellin A51-catabolite	330.375	19	1	0	0	2	0	NA	0	0	2	10	0	0	NA	NA	0	0	NA	NA	0	0	0	NA	0	0	0	0	0	0	0	0	5	0	0	0	0	0	0	0	-4.8	non	19	1	0	0
map00904	C11855	C19H22O6	Gibberellin A29-catabolite	346.374	19	1	0	1	2	0	NA	0	0	2	10	0	0	NA	NA	0	0	NA	NA	0	0	0	NA	0	0	0	0	0	0	0	0	6	0	0	0	0	0	0	0	-7.01	non	19	1	0	1
map00904	C11857	C20H28O4	Gibberellin A12	332.434	20	0	0	0	2	0	NA	0	0	1	10	0	0	NA	NA	0	0	NA	NA	0	0	0	NA	0	0	0	0	0	0	0	0	4	0	0	0	0	0	0	0	-4.2	non	20	0	0	0
map00904	C11858	C20H28O5	Gibberellin A14	348.433	20	0	0	1	2	0	NA	0	0	1	10	0	0	NA	NA	0	0	NA	NA	0	0	0	NA	0	0	0	0	0	0	0	0	5	0	0	0	0	0	0	0	-6.41	non	20	0	0	1
map00904	C11859	C20H28O6	Gibberellin A37 open lactone	364.433	20	0	0	2	2	0	NA	0	0	1	10	0	0	NA	NA	0	0	NA	NA	0	0	0	NA	0	0	0	0	0	0	0	0	6	0	0	0	0	0	0	0	-8.62	non	20	0	0	2
map00904	C11860	C20H28O5	Gibberellin A15 open lactone	348.433	20	0	0	1	2	0	NA	0	0	1	10	0	0	NA	NA	0	0	NA	NA	0	0	0	NA	0	0	0	0	0	0	0	0	5	0	0	0	0	0	0	0	-6.41	non	20	0	0	1
map00904	C11861	C20H26O5	Gibberellin A24	346.417	20	0	1	0	2	0	NA	0	0	1	10	0	0	NA	NA	0	0	NA	NA	0	0	0	NA	0	0	0	0	0	0	0	0	5	0	0	0	0	0	0	0	-5.53	non	20	0	1	0
map00904	C11862	C20H26O6	Gibberellin A36	362.417	20	0	1	1	2	0	NA	0	0	1	10	0	0	NA	NA	0	0	NA	NA	0	0	0	NA	0	0	0	0	0	0	0	0	6	0	0	0	0	0	0	0	-7.74	non	20	0	1	1
map00904	C11863	C19H24O4	Gibberellin A9	316.392	19	0	0	0	1	0	NA	0	0	1	15	0	0	NA	NA	1	1	NA	NA	0	0	0	NA	0	0	0	0	0	0	0	0	4	0	0	0	0	0	0	0	-2.17	non	19	0	0	0
map00904	C11864	C19H24O5	Gibberellin A4	332.391	19	0	0	1	1	0	NA	0	0	1	15	0	0	NA	NA	1	1	NA	NA	0	0	0	NA	0	0	0	0	0	0	0	0	5	0	0	0	0	0	0	0	-4.38	non	19	0	0	1
map00904	C11865	C19H24O5	Gibberellin A51	332.391	19	0	0	1	1	0	NA	0	0	1	15	0	0	NA	NA	1	1	NA	NA	0	0	0	NA	0	0	0	0	0	0	0	0	5	0	0	0	0	0	0	0	-4.38	non	19	0	0	1
map00904	C11866	C19H22O4	2,3-Dehydro-gibberellin A9;	314.376	19	0	0	0	1	0	NA	0	0	2	15	0	0	NA	NA	1	1	NA	NA	0	0	0	NA	0	0	0	0	0	0	0	0	4	0	0	0	0	0	0	0	-2.28	non	19	0	0	0
map00904	C11867	C19H22O5	Gibberellin A7	330.375	19	0	0	1	1	0	NA	0	0	2	15	0	0	NA	NA	1	1	NA	NA	0	0	0	NA	0	0	0	0	0	0	0	0	5	0	0	0	0	0	0	0	-4.49	non	19	0	0	1
map00904	C11868	C19H24O6	Gibberellin A34	348.39	19	0	0	2	1	0	NA	0	0	1	15	0	0	NA	NA	1	1	NA	NA	0	0	0	NA	0	0	0	0	0	0	0	0	6	0	0	0	0	0	0	0	-6.59	non	19	0	0	2
map00904	C11869	C19H22O6	Gibberellin A34-catabolite	346.374	19	1	0	1	2	0	NA	0	0	2	10	0	0	NA	NA	0	0	NA	NA	0	0	0	NA	0	0	0	0	0	0	0	0	6	0	0	0	0	0	0	0	-7.01	non	19	1	0	1
map00904	C11870	C19H22O7	Gibberellin A8-catabolite	362.374	19	1	0	2	2	0	NA	0	0	2	10	0	0	NA	NA	0	0	NA	NA	0	0	0	NA	0	0	0	0	0	0	0	0	7	0	0	0	0	0	0	0	-9.22	non	19	1	0	2
map00904	C11871	C19H22O5	Gibberellin A5	330.375	19	0	0	1	1	0	NA	0	0	2	15	0	0	NA	NA	1	1	NA	NA	0	0	0	NA	0	0	0	0	0	0	0	0	5	0	0	0	0	0	0	0	-4.49	non	19	0	0	1
map00904	C11872	C20H32O	Kaur-16-en-18-ol;	288.467	20	0	0	1	0	0	NA	0	0	1	10	0	0	NA	NA	0	0	NA	NA	0	0	0	NA	0	0	0	0	0	0	0	0	1	0	0	0	0	0	0	0	0.67	moderate	20	0	0	1
map00904	C11873	C20H30O	Kaur-16-en-18-al;	286.452	20	0	1	0	0	0	NA	0	0	1	10	0	0	NA	NA	0	0	NA	NA	0	0	0	NA	0	0	0	0	0	0	0	0	1	0	0	0	0	0	0	0	1.55	moderate	20	0	1	0
map00904	C11874	C20H30O2	Kaur-16-en-18-oic acid;	302.451	20	0	0	0	1	0	NA	0	0	1	10	0	0	NA	NA	0	0	NA	NA	0	0	0	NA	0	0	0	0	0	0	0	0	2	0	0	0	0	0	0	0	-0.66	low	20	0	0	0
map00904	C11875	C20H30O3	ent-7alpha-Hydroxykaur-16-en-19-oic acid;	318.45	20	0	0	1	1	0	NA	0	0	1	10	0	0	NA	NA	0	0	NA	NA	0	0	0	NA	0	0	0	0	0	0	0	0	3	0	0	0	0	0	0	0	-2.87	non	20	0	0	1
map00904	C11876	C20H30O4	6beta,7beta-Dihydroxykaurenoic acid;	334.45	20	0	0	2	1	0	NA	0	0	1	10	0	0	NA	NA	0	0	NA	NA	0	0	0	NA	0	0	0	0	0	0	0	0	4	0	0	0	0	0	0	0	-5.08	non	20	0	0	2
map00904	C11877	C20H32	(+)-Sandaracopimaradiene;	272.468	20	0	0	0	0	0	NA	0	0	2	6	0	0	NA	NA	0	0	NA	NA	0	0	0	NA	0	0	0	0	0	0	0	0	0	0	0	0	0	0	0	0	2.81	high	20	0	0	0
map00904	C11878	C20H32	(-)-Abietadiene;	272.468	20	0	0	0	0	0	NA	0	0	2	6	0	0	NA	NA	0	0	NA	NA	0	0	0	NA	0	0	0	0	0	0	0	0	0	0	0	0	0	0	0	0	2.81	high	20	0	0	0
map00904	C11879	C20H32	Levopimaradiene;	272.468	20	0	0	0	0	0	NA	0	0	2	6	0	0	NA	NA	0	0	NA	NA	0	0	0	NA	0	0	0	0	0	0	0	0	0	0	0	0	0	0	0	0	2.81	high	20	0	0	0
map00904	C11880	C20H32	Neoabietadiene	272.468	20	0	0	0	0	0	NA	0	0	2	6	0	0	NA	NA	0	0	NA	NA	0	0	0	NA	0	0	0	0	0	0	0	0	0	0	0	0	0	0	0	0	2.81	high	20	0	0	0
map00904	C11881	C20H32	Palustradiene	272.468	20	0	0	0	0	0	NA	0	0	2	6	0	0	NA	NA	0	0	NA	NA	0	0	0	NA	0	0	0	0	0	0	0	0	0	0	0	0	0	0	0	0	2.81	high	20	0	0	0
map00904	C11882	C20H32O	Abietinol;	288.467	20	0	0	1	0	0	NA	0	0	2	6	0	0	NA	NA	0	0	NA	NA	0	0	0	NA	0	0	0	0	0	0	0	0	1	0	0	0	0	0	0	0	0.61	moderate	20	0	0	1
map00904	C11883	C20H32O	Levopimarinol;	288.467	20	0	0	1	0	0	NA	0	0	2	6	0	0	NA	NA	0	0	NA	NA	0	0	0	NA	0	0	0	0	0	0	0	0	1	0	0	0	0	0	0	0	0.61	moderate	20	0	0	1
map00904	C11884	C20H32O	Neoabietinol;	288.467	20	0	0	1	0	0	NA	0	0	2	6	0	0	NA	NA	0	0	NA	NA	0	0	0	NA	0	0	0	0	0	0	0	0	1	0	0	0	0	0	0	0	0.61	moderate	20	0	0	1
map00904	C11885	C20H30O	Neoabietal;	286.452	20	0	1	0	0	0	NA	0	0	2	6	0	0	NA	NA	0	0	NA	NA	0	0	0	NA	0	0	0	0	0	0	0	0	1	0	0	0	0	0	0	0	1.48	moderate	20	0	1	0
map00904	C11886	C20H30O	Levopimarinal;	286.452	20	0	1	0	0	0	NA	0	0	2	6	0	0	NA	NA	0	0	NA	NA	0	0	0	NA	0	0	0	0	0	0	0	0	1	0	0	0	0	0	0	0	1.48	moderate	20	0	1	0
map00904	C11887	C20H30O	Abietal;	286.452	20	0	1	0	0	0	NA	0	0	2	6	0	0	NA	NA	0	0	NA	NA	0	0	0	NA	0	0	0	0	0	0	0	0	1	0	0	0	0	0	0	0	1.48	moderate	20	0	1	0
map00904	C11888	C20H30O2	Levopimaric acid;	302.451	20	0	0	0	1	0	NA	0	0	2	6	0	0	NA	NA	0	0	NA	NA	0	0	0	NA	0	0	0	0	0	0	0	0	2	0	0	0	0	0	0	0	-0.72	low	20	0	0	0
map00904	C11889	C20H30O2	Neoabietic acid	302.451	20	0	0	0	1	0	NA	0	0	2	6	0	0	NA	NA	0	0	NA	NA	0	0	0	NA	0	0	0	0	0	0	0	0	2	0	0	0	0	0	0	0	-0.72	low	20	0	0	0
map00904	C11890	C20H34O	Aphidicolan-16beta-ol	290.483	20	0	0	1	0	0	NA	0	0	0	10	0	0	NA	NA	0	0	NA	NA	0	0	0	NA	0	0	0	0	0	0	0	0	1	0	0	0	0	0	0	0	0.78	moderate	20	0	0	1
map00904	C11893	C20H32	Cembrene;	272.468	20	0	0	0	0	0	NA	0	0	4	1	0	0	NA	NA	0	0	NA	NA	0	0	0	NA	0	0	0	0	0	0	0	0	0	0	0	0	0	0	0	0	2.65	high	20	0	0	0
map00904	C11894	C20H32	Taxa-4(5),11(12)-diene;	272.468	20	0	0	0	0	0	NA	0	0	2	6	0	0	NA	NA	0	0	NA	NA	0	0	0	NA	0	0	0	0	0	0	0	0	0	0	0	0	0	0	0	0	2.81	high	20	0	0	0
map00904	C11895	C20H32O	Taxa-4(20),11(12)-dien-5alpha-ol;	288.467	20	0	0	1	0	0	NA	0	0	2	6	0	0	NA	NA	0	0	NA	NA	0	0	0	NA	0	0	0	0	0	0	0	0	1	0	0	0	0	0	0	0	0.61	moderate	20	0	0	1
map00904	C11896	C22H34O2	Taxa-4(20),11(12)-dien-5alpha-yl acetate	330.504	22	0	0	0	0	0	NA	0	0	2	6	0	0	NA	NA	1	1	NA	NA	0	0	0	NA	0	0	0	0	0	0	0	0	2	0	0	0	0	0	0	0	0.1	moderate	22	0	0	0
map00904	C11897	C20H32O2	Taxa-4(20),11(12)-dien-5alpha,13alpha-diol	304.467	20	0	0	2	0	0	NA	0	0	2	6	0	0	NA	NA	0	0	NA	NA	0	0	0	NA	0	0	0	0	0	0	0	0	2	0	0	0	0	0	0	0	-1.6	low	20	0	0	2
map00904	C11898	C22H34O3	Taxa-4(20),11(12)-dien-5alpha-acetoxy-10beta-ol;	346.504	22	0	0	1	0	0	NA	0	0	2	6	0	0	NA	NA	1	1	NA	NA	0	0	0	NA	0	0	0	0	0	0	0	0	3	0	0	0	0	0	0	0	-2.11	non	22	0	0	1
map00904	C11899	C22H32O9	10-Deacetyl-2-debenzoylbaccatin III	440.484	22	1	0	5	0	0	NA	0	0	1	10	0	0	NA	NA	1	2	NA	NA	0	0	0	NA	0	0	0	0	0	0	0	0	9	0	0	0	0	0	0	0	-12.51	non	22	2	0	5
map00904	C11900	C31H38O11	Baccatin III	586.627	31	1	0	3	0	0	NA	0	0	1	10	1	0	NA	NA	3	4	NA	NA	0	0	0	NA	0	0	0	0	0	0	0	0	11	0	0	0	0	0	0	0	-16.38	non	31	1	0	3
map00904	C11901	C20H36O7P2	Copalyl diphosphate;	450.443	20	0	0	0	0	0	NA	0	0	2	3	0	0	NA	NA	0	0	NA	NA	0	0	0	NA	0	0	1	1	0	0	0	0	7	0	0	0	2	0	0	0	-1.4	low	20	0	0	0
map00904	C11902	C20H36O7P2	9alpha-Copalyl diphosphate;	450.443	20	0	0	0	0	0	NA	0	0	2	3	0	0	NA	NA	0	0	NA	NA	0	0	0	NA	0	0	1	1	0	0	0	0	7	0	0	0	2	0	0	0	-1.4	low	20	0	0	0
map00904	C11905	C20H28O4	Gibberellin A53 aldehyde	332.434	20	0	1	1	1	0	NA	0	0	1	10	0	0	NA	NA	0	0	NA	NA	0	0	0	NA	0	0	0	0	0	0	0	0	4	0	0	0	0	0	0	0	-4.2	non	20	0	1	1
map00904	C12077	C20H30O2	Palustric acid;	302.451	20	0	0	0	1	0	NA	0	0	2	6	0	0	NA	NA	0	0	NA	NA	0	0	0	NA	0	0	0	0	0	0	0	0	2	0	0	0	0	0	0	0	-0.72	low	20	0	0	0
map00904	C13273	C20H34O2	Plaunotol;	306.483	20	0	0	2	0	0	NA	0	0	4	0	0	0	NA	NA	0	0	NA	NA	0	0	0	NA	0	0	0	0	0	0	0	0	2	0	0	0	0	0	0	0	-1.75	low	20	0	0	2
map00904	C16523	C40H47NO12	3'-N-Debenzoyl-2'-deoxytaxol;	733.801	40	1	0	2	0	0	NA	0	0	1	10	2	0	NA	NA	4	5	NA	NA	1	0	0	NA	1	0	0	0	0	0	0	0	12	0	1	0	0	0	0	0	-21.62	non	40	1	0	2
map00904	C16524	C40H47NO13	3'-N-Debenzoyltaxol;	749.8	40	1	0	3	0	0	NA	0	0	1	10	2	0	NA	NA	4	5	NA	NA	1	0	0	NA	1	0	0	0	0	0	0	0	13	0	1	0	0	0	0	0	-23.84	non	40	1	0	3
map00904	C18015	C20H26O3	Momilactone A	314.419	20	1	0	0	0	0	NA	0	0	2	12	0	0	NA	NA	1	1	NA	NA	0	0	0	NA	0	0	0	0	0	0	0	0	3	0	0	0	0	0	0	0	-0.04	low	20	1	0	0
map00904	C18016	C20H28O3	3beta-Hydroxy-9beta-pimara-7,15-diene-19,6beta-olide	316.435	20	0	0	1	0	0	NA	0	0	2	12	0	0	NA	NA	1	1	NA	NA	0	0	0	NA	0	0	0	0	0	0	0	0	3	0	0	0	0	0	0	0	-1.33	low	20	0	0	1
map00904	C18211	C20H32	Isopimara-7,15-diene	272.468	20	0	0	0	0	0	NA	0	0	2	6	0	0	NA	NA	0	0	NA	NA	0	0	0	NA	0	0	0	0	0	0	0	0	0	0	0	0	0	0	0	0	2.81	high	20	0	0	0
map00904	C18219	C20H32O	Palustradienol	288.467	20	0	0	1	0	0	NA	0	0	2	6	0	0	NA	NA	0	0	NA	NA	0	0	0	NA	0	0	0	0	0	0	0	0	1	0	0	0	0	0	0	0	0.61	moderate	20	0	0	1
map00904	C18220	C20H30O	Palustradienal	286.452	20	0	1	0	0	0	NA	0	0	2	6	0	0	NA	NA	0	0	NA	NA	0	0	0	NA	0	0	0	0	0	0	0	0	1	0	0	0	0	0	0	0	1.48	moderate	20	0	1	0
map00904	C18221	C20H32O	Isopimaradienol	288.467	20	0	0	1	0	0	NA	0	0	2	6	0	0	NA	NA	0	0	NA	NA	0	0	0	NA	0	0	0	0	0	0	0	0	1	0	0	0	0	0	0	0	0.61	moderate	20	0	0	1
map00904	C18222	C20H30O	Isopimaradienal	286.452	20	0	1	0	0	0	NA	0	0	2	6	0	0	NA	NA	0	0	NA	NA	0	0	0	NA	0	0	0	0	0	0	0	0	1	0	0	0	0	0	0	0	1.48	moderate	20	0	1	0
map00904	C18223	C20H32	Stemar-13-ene	272.468	20	0	0	0	0	0	NA	0	0	1	10	0	0	NA	NA	0	0	NA	NA	0	0	0	NA	0	0	0	0	0	0	0	0	0	0	0	0	0	0	0	0	2.87	high	20	0	0	0
map00904	C18224	C20H32	Stemod-13(17)-ene	272.468	20	0	0	0	0	0	NA	0	0	1	10	0	0	NA	NA	0	0	NA	NA	0	0	0	NA	0	0	0	0	0	0	0	0	0	0	0	0	0	0	0	0	2.87	high	20	0	0	0
map00904	C18225	C20H32	9beta-Pimara-7,15-diene	272.468	20	0	0	0	0	0	NA	0	0	2	6	0	0	NA	NA	0	0	NA	NA	0	0	0	NA	0	0	0	0	0	0	0	0	0	0	0	0	0	0	0	0	2.81	high	20	0	0	0
map00904	C18226	C20H32	ent-Cassa-12,15-diene	272.468	20	0	0	0	0	0	NA	0	0	2	6	0	0	NA	NA	0	0	NA	NA	0	0	0	NA	0	0	0	0	0	0	0	0	0	0	0	0	0	0	0	0	2.81	high	20	0	0	0
map00904	C18228	C20H32	ent-Pimara-8(14),15-diene	272.468	20	0	0	0	0	0	NA	0	0	2	6	0	0	NA	NA	0	0	NA	NA	0	0	0	NA	0	0	0	0	0	0	0	0	0	0	0	0	0	0	0	0	2.81	high	20	0	0	0
map00904	C18229	C20H32	Fusicocca-2,10(14)-diene	272.468	20	0	0	0	0	0	NA	0	0	2	6	0	0	NA	NA	0	0	NA	NA	0	0	0	NA	0	0	0	0	0	0	0	0	0	0	0	0	0	0	0	0	2.81	high	20	0	0	0
map00904	C19817	C20H34O	Phyllocladan-16alpha-ol	290.483	20	0	0	1	0	0	NA	0	0	0	10	0	0	NA	NA	0	0	NA	NA	0	0	0	NA	0	0	0	0	0	0	0	0	1	0	0	0	0	0	0	0	0.78	moderate	20	0	0	1
map00904	C20145	C20H32	ent-Isokaurene;	272.468	20	0	0	0	0	0	NA	0	0	1	10	0	0	NA	NA	0	0	NA	NA	0	0	0	NA	0	0	0	0	0	0	0	0	0	0	0	0	0	0	0	0	2.87	high	20	0	0	0
map00904	C20146	C20H32O	ent-2alpha-Hydroxyisokaurene;	288.467	20	0	0	1	0	0	NA	0	0	1	10	0	0	NA	NA	0	0	NA	NA	0	0	0	NA	0	0	0	0	0	0	0	0	1	0	0	0	0	0	0	0	0.67	moderate	20	0	0	1
map00904	C20149	C20H30O2	9beta-Pimara-7,15-dien-19-oate	302.451	20	0	0	0	1	0	NA	0	0	2	6	0	0	NA	NA	0	0	NA	NA	0	0	0	NA	0	0	0	0	0	0	0	0	2	0	0	0	0	0	0	0	-0.72	low	20	0	0	0
map00904	C20150	C20H32O	ent-11beta-Hydroxycassa-12,15-diene	288.467	20	0	0	1	0	0	NA	0	0	2	6	0	0	NA	NA	0	0	NA	NA	0	0	0	NA	0	0	0	0	0	0	0	0	1	0	0	0	0	0	0	0	0.61	moderate	20	0	0	1
map00904	C20151	C22H34O4	10beta,14beta-Dihydroxytaxa-4(20),11-dien-5alpha-yl acetate;	362.503	22	0	0	2	0	0	NA	0	0	2	6	0	0	NA	NA	1	1	NA	NA	0	0	0	NA	0	0	0	0	0	0	0	0	4	0	0	0	0	0	0	0	-4.32	non	22	0	0	2
map00904	C20158	C20H34O	(13E)-Labda-7,13-dien-15-ol	290.483	20	0	0	1	0	0	NA	0	0	2	3	0	0	NA	NA	0	0	NA	NA	0	0	0	NA	0	0	0	0	0	0	0	0	1	0	0	0	0	0	0	0	0.64	moderate	20	0	0	1
map00904	C20185	C20H32	(12E)-9alpha-Labda-8(17),12,14-triene;	272.468	20	0	0	0	0	0	NA	0	0	3	3	0	0	NA	NA	0	0	NA	NA	0	0	0	NA	0	0	0	0	0	0	0	0	0	0	0	0	0	0	0	0	2.74	high	20	0	0	0
map00904	C20208	C20H30O2	syn-Stemoden-19-oate	302.451	20	0	0	0	1	0	NA	0	0	1	10	0	0	NA	NA	0	0	NA	NA	0	0	0	NA	0	0	0	0	0	0	0	0	2	0	0	0	0	0	0	0	-0.66	low	20	0	0	0
map00904	C20270	C20H38O8P2	Copal-8-ol diphosphate;	468.458	20	0	0	1	0	0	NA	0	0	1	3	0	0	NA	NA	0	0	NA	NA	0	0	0	NA	0	0	1	1	0	0	0	0	8	0	0	0	2	0	0	0	-3.51	non	20	0	0	1
map00904	C20481	C20H34O	cis-Abienol;	290.483	20	0	0	1	0	0	NA	0	0	2	3	0	0	NA	NA	0	0	NA	NA	0	0	0	NA	0	0	0	0	0	0	0	0	1	0	0	0	0	0	0	0	0.64	moderate	20	0	0	1
map00904	C20681	C20H34O	(E,E)-Geranyllinalool;	290.483	20	0	0	1	0	0	NA	0	0	4	0	0	0	NA	NA	0	0	NA	NA	0	0	0	NA	0	0	0	0	0	0	0	0	1	0	0	0	0	0	0	0	0.46	moderate	20	0	0	1
map00904	C20700	C16H26	(E,E)-4,8,12-Trimethyltrideca-1,3,7,11-tetraene;	218.378	16	0	0	0	0	0	NA	0	0	4	0	0	0	NA	NA	0	0	NA	NA	0	0	0	NA	0	0	0	0	0	0	0	0	0	0	0	0	0	0	0	0	4.32	high	16	0	0	0
map00904	C20711	C20H32	Miltiradiene	272.468	20	0	0	0	0	0	NA	0	0	2	6	0	0	NA	NA	0	0	NA	NA	0	0	0	NA	0	0	0	0	0	0	0	0	0	0	0	0	0	0	0	0	2.81	high	20	0	0	0
map00904	C21560	C20H32O	ent-Sandaracopimaradien-3beta-ol;	288.467	20	0	0	1	0	0	NA	0	0	2	6	0	0	NA	NA	0	0	NA	NA	0	0	0	NA	0	0	0	0	0	0	0	0	1	0	0	0	0	0	0	0	0.61	moderate	20	0	0	1
map00904	C21561	C20H32O2	Oryzalexin E;	304.467	20	0	0	2	0	0	NA	0	0	2	6	0	0	NA	NA	0	0	NA	NA	0	0	0	NA	0	0	0	0	0	0	0	0	2	0	0	0	0	0	0	0	-1.6	low	20	0	0	2
map00904	C21562	C20H32O2	Oryzalexin D;	304.467	20	0	0	2	0	0	NA	0	0	2	6	0	0	NA	NA	0	0	NA	NA	0	0	0	NA	0	0	0	0	0	0	0	0	2	0	0	0	0	0	0	0	-1.6	low	20	0	0	2
map00904	C21656	C20H38O8P2	ent-8alpha-Hydroxylabd-13-en-15-yl diphosphate	468.458	20	0	0	1	0	0	NA	0	0	1	3	0	0	NA	NA	0	0	NA	NA	0	0	0	NA	0	0	1	1	0	0	0	0	8	0	0	0	2	0	0	0	-3.51	non	20	0	0	1
map00904	C21709	C20H34O	Nezukol;	290.483	20	0	0	1	0	0	NA	0	0	1	6	0	0	NA	NA	0	0	NA	NA	0	0	0	NA	0	0	0	0	0	0	0	0	1	0	0	0	0	0	0	0	0.71	moderate	20	0	0	1
map00904	C21714	C20H34O	ent-13-epi-Manoyl oxide;	290.483	20	0	0	0	0	0	NA	0	0	1	6	0	0	NA	NA	0	1	NA	NA	0	0	0	NA	0	0	0	0	0	0	0	0	1	0	0	0	0	0	0	0	2.23	high	20	0	0	0
map00904	C21735	C20H36O7P2	(-)-Kolavenyl diphosphate;	450.443	20	0	0	0	0	0	NA	0	0	2	3	0	0	NA	NA	0	0	NA	NA	0	0	0	NA	0	0	1	1	0	0	0	0	7	0	0	0	2	0	0	0	-1.4	low	20	0	0	0
map00904	C21796	C20H30O2	11-Hydroxyferruginol	302.451	20	0	0	1	0	0	NA	0	0	0	5	1	1	NA	NA	0	0	NA	NA	0	0	0	NA	0	0	0	0	0	0	0	0	2	0	0	0	0	0	0	0	-1.97	low	20	0	0	2
map00904	C21818	C20H28O4	Carnosic acid;	332.434	20	0	0	1	1	0	NA	0	0	0	5	1	1	NA	NA	0	0	NA	NA	0	0	0	NA	0	0	0	0	0	0	0	0	4	0	0	0	0	0	0	0	-5.51	non	20	0	0	2
map00904	C21819	C20H30O2	Salviol;	302.451	20	0	0	2	0	0	NA	0	0	0	5	1	0	NA	NA	0	0	NA	NA	0	0	0	NA	0	0	0	0	0	0	0	0	2	0	0	0	0	0	0	0	-2.06	non	20	0	0	2
map00904	C21822	C20H28O2	Sugiol;	300.435	20	1	0	0	0	0	NA	0	0	0	5	1	1	NA	NA	0	0	NA	NA	0	0	0	NA	0	0	0	0	0	0	0	0	2	0	0	0	0	0	0	0	-0.68	low	20	1	0	1
map00904	C21823	C20H28O3	11-Hydroxysugiol	316.435	20	1	0	1	0	0	NA	0	0	0	5	1	1	NA	NA	0	0	NA	NA	0	0	0	NA	0	0	0	0	0	0	0	0	3	0	0	0	0	0	0	0	-2.88	non	20	1	0	2
map00904	C21824	C20H28O4	11,20-Dihydroxysugiol	332.434	20	1	0	3	0	0	NA	0	0	0	5	1	0	NA	NA	0	0	NA	NA	0	0	0	NA	0	0	0	0	0	0	0	0	4	0	0	0	0	0	0	0	-5.18	non	20	1	0	3
map00904	C21825	C20H32O	9beta-Pimara-7,15-diene-3beta-ol	288.467	20	0	0	1	0	0	NA	0	0	2	6	0	0	NA	NA	0	0	NA	NA	0	0	0	NA	0	0	0	0	0	0	0	0	1	0	0	0	0	0	0	0	0.61	moderate	20	0	0	1
map00904	C21826	C20H30O2	ent-3beta-Hydroxycassa-12,15-dien-2-one	302.451	20	1	0	1	0	0	NA	0	0	2	6	0	0	NA	NA	0	0	NA	NA	0	0	0	NA	0	0	0	0	0	0	0	0	2	0	0	0	0	0	0	0	-0.31	low	20	1	0	1
map00904	C21830	C20H30O3	11,20-Dihydroxyferruginol	318.45	20	0	0	3	0	0	NA	0	0	0	5	1	0	NA	NA	0	0	NA	NA	0	0	0	NA	0	0	0	0	0	0	0	0	3	0	0	0	0	0	0	0	-4.27	non	20	0	0	3
map00904	C21831	C20H32O2	ent-2alpha,3alpha-Dihydroxyisokaurene;	304.467	20	0	0	2	0	0	NA	0	0	1	10	0	0	NA	NA	0	0	NA	NA	0	0	0	NA	0	0	0	0	0	0	0	0	2	0	0	0	0	0	0	0	-1.54	low	20	0	0	2
map00902	C00400	C10H20O	(-)-Menthol;	156.265	10	0	0	1	0	0	NA	0	0	0	1	0	0	NA	NA	0	0	NA	NA	0	0	0	NA	0	0	0	0	0	0	0	0	1	0	0	0	0	0	0	0	4.98	high	10	0	0	1
map00902	C00521	C10H16	(S)-Limonene;	136.234	10	0	0	0	0	0	NA	0	0	2	1	0	0	NA	NA	0	0	NA	NA	0	0	0	NA	0	0	0	0	0	0	0	0	0	0	0	0	0	0	0	0	6.94	high	10	0	0	0
map00902	C00553	C10H20O	(+)-Neomenthol	156.265	10	0	0	1	0	0	NA	0	0	0	1	0	0	NA	NA	0	0	NA	NA	0	0	0	NA	0	0	0	0	0	0	0	0	1	0	0	0	0	0	0	0	4.98	high	10	0	0	1
map00902	C00808	C10H16O	(+)-Camphor;	152.233	10	1	0	0	0	0	NA	0	0	0	3	0	0	NA	NA	0	0	NA	NA	0	0	0	NA	0	0	0	0	0	0	0	0	1	0	0	0	0	0	0	0	6.24	high	10	1	0	0
map00902	C00843	C10H18O	(-)-Menthone;	154.249	10	1	0	0	0	0	NA	0	0	0	1	0	0	NA	NA	0	0	NA	NA	0	0	0	NA	0	0	0	0	0	0	0	0	1	0	0	0	0	0	0	0	6.27	high	10	1	0	0
map00902	C00848	C10H16O2	6-Oxocineole;	168.233	10	1	0	0	0	0	NA	0	0	0	3	0	0	NA	NA	0	1	NA	NA	0	0	0	NA	0	0	0	0	0	0	0	0	2	0	0	0	0	0	0	0	5.57	high	10	1	0	0
map00902	C00964	C10H16O	(-)-trans-Carveol	152.233	10	0	0	1	0	0	NA	0	0	2	1	0	0	NA	NA	0	0	NA	NA	0	0	0	NA	0	0	0	0	0	0	0	0	1	0	0	0	0	0	0	0	4.76	high	10	0	0	1
map00902	C01123	C10H16O	(-)-trans-Isopiperitenol	152.233	10	0	0	1	0	0	NA	0	0	2	1	0	0	NA	NA	0	0	NA	NA	0	0	0	NA	0	0	0	0	0	0	0	0	1	0	0	0	0	0	0	0	4.76	high	10	0	0	1
map00902	C01433	C17H26O10	Loganin	390.382	17	0	0	5	0	0	NA	0	0	1	4	0	0	NA	NA	1	4	NA	NA	0	0	0	NA	0	0	0	0	0	0	0	0	10	0	0	0	0	0	0	0	-10.81	non	17	0	0	5
map00902	C01500	C10H18O	Geraniol	154.249	10	0	0	1	0	0	NA	0	0	2	0	0	0	NA	NA	0	0	NA	NA	0	0	0	NA	0	0	0	0	0	0	0	0	1	0	0	0	0	0	0	0	4.78	high	10	0	0	1
map00902	C01512	C16H24O10	Loganate;	376.356	16	0	0	5	1	0	NA	0	0	1	4	0	0	NA	NA	0	3	NA	NA	0	0	0	NA	0	0	0	0	0	0	0	0	10	0	0	0	0	0	0	0	-12.05	non	16	0	0	5
map00902	C01765	C10H18O	(+)-Borneol;	154.249	10	0	0	1	0	0	NA	0	0	0	3	0	0	NA	NA	0	0	NA	NA	0	0	0	NA	0	0	0	0	0	0	0	0	1	0	0	0	0	0	0	0	4.96	high	10	0	0	1
map00902	C01767	C10H14O	(-)-Carvone;	150.218	10	1	0	0	0	0	NA	0	0	2	1	0	0	NA	NA	0	0	NA	NA	0	0	0	NA	0	0	0	0	0	0	0	0	1	0	0	0	0	0	0	0	6.05	high	10	1	0	0
map00902	C01852	C17H24O10	Secologanin;	388.366	17	0	1	4	0	0	NA	0	0	2	2	0	0	NA	NA	1	4	NA	NA	0	0	0	NA	0	0	0	0	0	0	0	0	10	0	0	0	0	0	0	0	-10.02	non	17	0	1	4
map00902	C01957	C16H22O10	Secologanate	374.34	16	0	1	4	1	0	NA	0	0	2	2	0	0	NA	NA	0	3	NA	NA	0	0	0	NA	0	0	0	0	0	0	0	0	10	0	0	0	0	0	0	0	-11.26	non	16	0	1	4
map00902	C02344	C10H18O	(-)-endo-Fenchol;	154.249	10	0	0	1	0	0	NA	0	0	0	3	0	0	NA	NA	0	0	NA	NA	0	0	0	NA	0	0	0	0	0	0	0	0	1	0	0	0	0	0	0	0	4.96	high	10	0	0	1
map00902	C02452	C10H16O	(-)-Perillyl alcohol;	152.233	10	0	0	1	0	0	NA	0	0	2	1	0	0	NA	NA	0	0	NA	NA	0	0	0	NA	0	0	0	0	0	0	0	0	1	0	0	0	0	0	0	0	4.76	high	10	0	0	1
map00902	C02462	C10H18O	Sabinene hydrate	154.249	10	0	0	1	0	0	NA	0	0	0	3	0	0	NA	NA	0	0	NA	NA	0	0	0	NA	0	0	0	0	0	0	0	0	1	0	0	0	0	0	0	0	4.96	high	10	0	0	1
map00902	C02485	C10H14O	(-)-Isopiperitenone;	150.218	10	1	0	0	0	0	NA	0	0	2	1	0	0	NA	NA	0	0	NA	NA	0	0	0	NA	0	0	0	0	0	0	0	0	1	0	0	0	0	0	0	0	6.05	high	10	1	0	0
map00902	C03092	C10H18O2	6-endo-Hydroxycineole;	170.249	10	0	0	1	0	0	NA	0	0	0	3	0	0	NA	NA	0	1	NA	NA	0	0	0	NA	0	0	0	0	0	0	0	0	2	0	0	0	0	0	0	0	4.28	high	10	0	0	1
map00902	C03190	C10H20O7P2	(+)-Bornyl diphosphate	314.209	10	0	0	0	0	0	NA	0	0	0	3	0	0	NA	NA	0	0	NA	NA	0	0	0	NA	0	0	1	1	0	0	0	0	7	0	0	0	2	0	0	0	3.03	high	10	0	0	0
map00902	C04433	C10H18O2	(6E)-8-Hydroxylinalool;	170.249	10	0	0	2	0	0	NA	0	0	2	0	0	0	NA	NA	0	0	NA	NA	0	0	0	NA	0	0	0	0	0	0	0	0	2	0	0	0	0	0	0	0	2.59	high	10	0	0	2
map00902	C04718	C10H16O3	1,6,6-Trimethyl-2,7-dioxabicyclo[3.2.2]nonan-3-one	184.232	10	0	0	0	0	0	NA	0	0	0	3	0	0	NA	NA	1	2	NA	NA	0	0	0	NA	0	0	0	0	0	0	0	0	3	0	0	0	0	0	0	0	4.63	high	10	0	0	0
map00902	C06066	C10H16O3	4,5-Dihydro-5,5-dimethyl-4-(3-oxobutyl)furan-2(3H)-one	184.232	10	1	0	0	0	0	NA	0	0	0	1	0	0	NA	NA	1	1	NA	NA	0	0	0	NA	0	0	0	0	0	0	0	0	3	0	0	0	0	0	0	0	4.43	high	10	1	0	0
map00902	C06070	C10H14O3	Iridotrial;	182.216	10	0	2	1	0	0	NA	0	0	1	1	0	0	NA	NA	0	0	NA	NA	0	0	0	NA	0	0	0	0	0	0	0	0	3	0	0	0	0	0	0	0	2.24	high	10	0	2	1
map00902	C06071	C17H26O9	Deoxyloganin;	374.383	17	0	0	4	0	0	NA	0	0	1	4	0	0	NA	NA	1	4	NA	NA	0	0	0	NA	0	0	0	0	0	0	0	0	9	0	0	0	0	0	0	0	-8.6	non	17	0	0	4
map00902	C06074	C10H16	Myrcene;	136.234	10	0	0	0	0	0	NA	0	0	3	0	0	0	NA	NA	0	0	NA	NA	0	0	0	NA	0	0	0	0	0	0	0	0	0	0	0	0	0	0	0	0	6.85	high	10	0	0	0
map00902	C06099	C10H16	(R)-Limonene;	136.234	10	0	0	0	0	0	NA	0	0	2	1	0	0	NA	NA	0	0	NA	NA	0	0	0	NA	0	0	0	0	0	0	0	0	0	0	0	0	0	0	0	0	6.94	high	10	0	0	0
map00902	C06304	C10H16	(+)-Camphene;	136.234	10	0	0	0	0	0	NA	0	0	1	3	0	0	NA	NA	0	0	NA	NA	0	0	0	NA	0	0	0	0	0	0	0	0	0	0	0	0	0	0	0	0	7.03	high	10	0	0	0
map00902	C06305	C10H16	(-)-Camphene;	136.234	10	0	0	0	0	0	NA	0	0	1	3	0	0	NA	NA	0	0	NA	NA	0	0	0	NA	0	0	0	0	0	0	0	0	0	0	0	0	0	0	0	0	7.03	high	10	0	0	0
map00902	C06307	C10H16	(-)-beta-Pinene;	136.234	10	0	0	0	0	0	NA	0	0	1	3	0	0	NA	NA	0	0	NA	NA	0	0	0	NA	0	0	0	0	0	0	0	0	0	0	0	0	0	0	0	0	7.03	high	10	0	0	0
map00902	C06308	C10H16	(-)-alpha-Pinene;	136.234	10	0	0	0	0	0	NA	0	0	1	3	0	0	NA	NA	0	0	NA	NA	0	0	0	NA	0	0	0	0	0	0	0	0	0	0	0	0	0	0	0	0	7.03	high	10	0	0	0
map00902	C09769	C18H22O11	Asperuloside	414.361	18	0	0	4	0	0	NA	0	0	2	8	0	0	NA	NA	2	5	NA	NA	0	0	0	NA	0	0	0	0	0	0	0	0	11	0	0	0	0	0	0	0	-11.06	non	18	0	0	4
map00902	C09804	C10H16O2	cis-trans-Nepetalactol;	168.233	10	0	0	1	0	0	NA	0	0	1	3	0	0	NA	NA	0	1	NA	NA	0	0	0	NA	0	0	0	0	0	0	0	0	2	0	0	0	0	0	0	0	4.17	high	10	0	0	1
map00902	C09844	C10H18O	1,8-Cineole;	154.249	10	0	0	0	0	0	NA	0	0	0	3	0	0	NA	NA	0	1	NA	NA	0	0	0	NA	0	0	0	0	0	0	0	0	1	0	0	0	0	0	0	0	6.47	high	10	0	0	0
map00902	C09893	C10H16O	Pulegone;	152.233	10	1	0	0	0	0	NA	0	0	1	1	0	0	NA	NA	0	0	NA	NA	0	0	0	NA	0	0	0	0	0	0	0	0	1	0	0	0	0	0	0	0	6.16	high	10	1	0	0
map00902	C11383	C10H14O	(+)-(S)-Carvone;	150.218	10	1	0	0	0	0	NA	0	0	2	1	0	0	NA	NA	0	0	NA	NA	0	0	0	NA	0	0	0	0	0	0	0	0	1	0	0	0	0	0	0	0	6.05	high	10	1	0	0
map00902	C11388	C10H18O	(-)-Linalool;	154.249	10	0	0	1	0	0	NA	0	0	2	0	0	0	NA	NA	0	0	NA	NA	0	0	0	NA	0	0	0	0	0	0	0	0	1	0	0	0	0	0	0	0	4.78	high	10	0	0	1
map00902	C11389	C10H18O	(+)-Linalool;	154.249	10	0	0	1	0	0	NA	0	0	2	0	0	0	NA	NA	0	0	NA	NA	0	0	0	NA	0	0	0	0	0	0	0	0	1	0	0	0	0	0	0	0	4.78	high	10	0	0	1
map00902	C11393	C10H18O	(-)-alpha-Terpineol;	154.249	10	0	0	1	0	0	NA	0	0	1	1	0	0	NA	NA	0	0	NA	NA	0	0	0	NA	0	0	0	0	0	0	0	0	1	0	0	0	0	0	0	0	4.87	high	10	0	0	1
map00902	C11409	C10H16O	(+)-trans-Carveol;	152.233	10	0	0	1	0	0	NA	0	0	2	1	0	0	NA	NA	0	0	NA	NA	0	0	0	NA	0	0	0	0	0	0	0	0	1	0	0	0	0	0	0	0	4.76	high	10	0	0	1
map00902	C11636	C16H24O9	7-Deoxyloganate	360.356	16	0	0	4	1	0	NA	0	0	1	4	0	0	NA	NA	0	3	NA	NA	0	0	0	NA	0	0	0	0	0	0	0	0	9	0	0	0	0	0	0	0	-9.84	non	16	0	0	2
map00902	C11672	C16H22O9	10-Deoxygeniposidic acid	358.341	16	0	0	4	1	0	NA	0	0	2	4	0	0	NA	NA	0	3	NA	NA	0	0	0	NA	0	0	0	0	0	0	0	0	9	0	0	0	0	0	0	0	-9.95	non	16	0	0	2
map00902	C11673	C16H22O10	Geniposidic acid	374.34	16	0	0	5	1	0	NA	0	0	2	4	0	0	NA	NA	0	3	NA	NA	0	0	0	NA	0	0	0	0	0	0	0	0	10	0	0	0	0	0	0	0	-12.16	non	16	0	0	2
map00902	C11951	C10H16O	(+)-cis-Isopulegone	152.233	10	1	0	0	0	0	NA	0	0	1	1	0	0	NA	NA	0	0	NA	NA	0	0	0	NA	0	0	0	0	0	0	0	0	1	0	0	0	0	0	0	0	6.16	high	10	1	0	0
map00902	C11952	C10H18O	(+)-Isomenthone	154.249	10	1	0	0	0	0	NA	0	0	0	1	0	0	NA	NA	0	0	NA	NA	0	0	0	NA	0	0	0	0	0	0	0	0	1	0	0	0	0	0	0	0	6.27	high	10	1	0	0
map00902	C17621	C10H18O2	(6E)-8-Hydroxygeraniol;	170.249	10	0	0	2	0	0	NA	0	0	2	0	0	0	NA	NA	0	0	NA	NA	0	0	0	NA	0	0	0	0	0	0	0	0	2	0	0	0	0	0	0	0	2.59	high	10	0	0	2
map00902	C17622	C10H14O2	(6E)-8-Oxogeranial;	166.217	10	0	2	0	0	0	NA	0	0	2	0	0	0	NA	NA	0	0	NA	NA	0	0	0	NA	0	0	0	0	0	0	0	0	2	0	0	0	0	0	0	0	4.34	high	10	0	2	0
map00902	C18025	C10H14O	(+)-Menthofuran;	150.218	10	0	0	0	0	0	NA	0	0	0	2	1	0	NA	NA	0	0	NA	NA	0	0	0	NA	0	0	0	0	0	0	0	0	1	0	0	0	0	0	0	0	6.51	high	10	0	0	0
map00902	C18027	C10H18O2	(4R,7S)-7-Isopropyl-4-methyloxepan-2-one;	170.249	10	0	0	0	0	0	NA	0	0	0	1	0	0	NA	NA	1	1	NA	NA	0	0	0	NA	0	0	0	0	0	0	0	0	2	0	0	0	0	0	0	0	5.33	high	10	0	0	0
map00902	C20221	C10H16O2	(6E)-8-Oxolinalool;	168.233	10	0	1	1	0	0	NA	0	0	2	0	0	0	NA	NA	0	0	NA	NA	0	0	0	NA	0	0	0	0	0	0	0	0	2	0	0	0	0	0	0	0	3.46	high	10	0	1	1
map00902	C20789	C10H14O4	7-Deoxyloganetate;	198.216	10	0	0	1	1	0	NA	0	0	1	3	0	0	NA	NA	0	1	NA	NA	0	0	0	NA	0	0	0	0	0	0	0	0	4	0	0	0	0	0	0	0	0.66	moderate	10	0	0	1
map00902	C20790	C11H16O4	7-Deoxyloganetin	212.242	11	0	0	1	0	0	NA	0	0	1	3	0	0	NA	NA	1	2	NA	NA	0	0	0	NA	0	0	0	0	0	0	0	0	4	0	0	0	0	0	0	0	1.92	moderate	11	0	0	1
map00902	C20943	C10H16O	(R)-Ipsdienol;	152.233	10	0	0	1	0	0	NA	0	0	3	0	0	0	NA	NA	0	0	NA	NA	0	0	0	NA	0	0	0	0	0	0	0	0	1	0	0	0	0	0	0	0	4.67	high	10	0	0	1
map00902	C20944	C10H14O	Ipsdienone;	150.218	10	1	0	0	0	0	NA	0	0	3	0	0	0	NA	NA	0	0	NA	NA	0	0	0	NA	0	0	0	0	0	0	0	0	1	0	0	0	0	0	0	0	5.96	high	10	1	0	0
map00902	C21203	C10H19O4P	Geranyl phosphate	234.229	10	0	0	0	0	0	NA	0	0	2	0	0	0	NA	NA	0	0	NA	NA	0	0	0	NA	0	0	0	1	0	0	0	0	4	0	0	0	1	0	0	0	4.96	high	10	0	0	0
map00902	C22014	C10H16O3	7-Deoxyloganetic alcohol	184.232	10	0	0	2	0	0	NA	0	0	1	3	0	0	NA	NA	0	1	NA	NA	0	0	0	NA	0	0	0	0	0	0	0	0	3	0	0	0	0	0	0	0	1.98	moderate	10	0	0	2
map00902	C22225	C10H16O2	(S)-8-Oxocitronellyl enol	168.233	10	0	1	1	0	0	NA	0	0	2	0	0	0	NA	NA	0	0	NA	NA	0	0	0	NA	0	0	0	0	0	0	0	0	2	0	0	0	0	0	0	0	3.46	high	10	0	1	1
[truncated: 24 more columns]

## Sheet: details
Columns A - E, Pathway and compound information			Columns F - AR Automated pipeline			Columns AU - BR, Manual method			Columns BS - BV, Comparison
Term	Definition	Link	Term	Definition	Link	Term	Definition	Link	Term	Definition
pathway	KEGG Pathway	LINK	F - AR	counts for the number of each functional group (column) per compound (row)	na	AU - BP	counts for the number of each functional group (column) per compound (row)	na	match	TRUE if values are identical between manual and automated methods
compound	KEGG Compound identifier	LINK	auto_vol	RVI value predicted for the automated pipeline	na	manual_vol	RVI value predicted for the manual pipeline	na	vol_diff	reports the difference in RVI value between automated and manual methods
formula	chemical formula	na	auto_vol_cat	RVI category predicted for the automated pipeline	na	manual_vol_cat	RVI category predicted for the manual pipeline	na	close_vol	TRUE if the absolute difference in RVI estimates between automated and manual methods is less than 0.5
name	compound name as listed in the KEGG database	na							match_cat	TRUE if the RVI categories (high, moderate, etc.) are identical between autmated and manual methods
mass	molecular mass	na
