# Supplementary material for: Automating methods for estimating metabolite volatility
Source: Front Microbiol. 2023 Dec 14;14:1267234. doi: 10.3389/fmicb.2023.1267234 (PMC10755872; doi:10.3389/fmicb.2023.1267234)
Supplement: Supplementary Table 4 — Compounds organisms high volatility. [file Table_4.XLSX]

## Sheet: Pres.abs
Species.abbreviation	T.Number	Species.name	C00001	C00007	C00009	C00011	C00013	C00014	C00022	C00027	C00033	C00037	C00041	C00042	C00047	C00048	C00058	C00059	C00062	C00064	C00065	C00067	C00073	C00074	C00077	C00079	C00084	C00086	C00088	C00090	C00093	C00094	C00097	C00099	C00106	C00108	C00109	C00111	C00114	C00116	C00118	C00120	C00122	C00123	C00129	C00132	C00133	C00134	C00135
aad	T01821	Alicyclobacillus acidocaldarius subsp. acidocaldarius Tc-4-1	1	1	1	1	1	1	1	1	1	1	1	1	1	1	1	1	1	1	1	0	1	1	1	1	1	1	1	1	1	1	1	1	1	1	1	1	1	1	1	1	1	1	1	0	1	1	1
aae	T00013	Aquifex aeolicus	1	1	1	1	1	1	1	1	1	1	1	1	1	1	1	1	1	1	1	0	1	1	1	1	1	0	1	0	1	1	1	1	1	1	1	1	0	1	1	1	1	1	1	1	1	1	1
aaj	T04629	Aeromonas hydrophila MX16A	1	1	1	1	1	1	1	1	1	1	1	1	1	1	1	1	1	1	1	1	1	1	1	1	1	0	1	0	1	1	1	1	1	1	1	1	1	1	1	1	1	1	1	1	1	1	1
aan	T02046	Aggregatibacter actinomycetemcomitans D7S-1	1	1	1	1	1	1	1	1	1	1	1	1	1	1	1	0	1	1	1	1	1	1	1	1	1	0	1	0	1	1	1	0	1	1	1	1	1	1	1	1	1	1	1	1	1	0	1
aas	T00730	Candidatus Amoebophilus asiaticus	1	0	1	1	1	1	1	0	1	1	1	0	1	0	0	0	1	1	1	0	1	1	0	1	0	1	0	0	1	0	1	0	0	0	1	1	1	0	1	1	0	1	1	0	1	1	1
aat	T00993	Aggregatibacter actinomycetemcomitans D11S-1	1	1	1	1	1	1	1	1	1	1	1	1	1	1	1	0	1	1	1	1	1	1	1	1	1	0	1	0	1	1	1	0	1	1	1	1	1	1	1	1	1	1	1	1	1	0	1
abai	T03963	Actinobacteria bacterium	1	1	1	1	1	1	1	1	1	1	1	1	1	1	1	1	1	1	1	1	1	1	1	1	1	0	0	0	1	1	1	1	1	1	1	1	1	1	1	1	1	1	1	1	1	0	1
abc	T00710	Acinetobacter baumannii ACICU	1	1	1	1	1	1	1	1	1	1	1	1	1	1	1	1	1	1	1	1	1	1	1	1	1	1	1	1	1	1	1	1	1	1	1	1	1	1	1	1	1	1	1	1	1	1	1
abp	T03136	Agaricus bisporus var. burnettii JB137-S8	1	1	1	1	1	1	1	1	1	1	1	1	1	1	1	1	1	1	1	1	1	1	1	1	1	1	1	1	1	1	1	1	1	1	1	1	1	1	1	1	1	1	1	1	0	1	1
aca	T00868	Acidobacterium capsulatum	1	1	1	1	1	1	1	1	1	1	1	1	1	1	1	1	1	1	1	1	1	1	1	1	1	1	1	0	1	1	1	1	1	1	1	1	0	1	1	1	1	1	1	1	1	1	1
acan	T02667	Acanthamoeba castellanii	1	1	1	1	1	1	1	1	1	1	1	1	1	1	1	1	1	1	1	1	1	1	1	1	1	1	1	1	1	1	1	1	1	1	1	1	1	1	1	0	1	1	1	1	0	1	1
acc	T01684	Acinetobacter pittii	1	1	1	1	1	1	1	1	1	1	1	1	1	1	1	1	1	1	1	1	1	1	1	1	1	1	1	1	1	1	1	1	1	1	1	1	1	1	1	1	1	1	1	1	1	1	1
acid	T04914	Acidovorax carolinensis NA2	1	1	1	1	1	1	1	1	1	1	1	1	1	1	1	1	1	1	1	1	1	1	1	1	1	1	1	1	1	1	1	1	1	1	1	1	1	1	1	1	1	1	1	1	1	1	1
acn	T01133	Anaplasma centrale	1	1	1	1	1	1	1	1	0	1	1	1	1	0	1	0	1	1	1	0	1	1	1	1	1	0	1	0	1	0	1	1	0	0	0	1	0	0	1	1	1	1	1	0	1	0	1
acom	T05456	Parazoarcus communis	1	1	1	1	1	1	1	1	1	1	1	1	1	1	1	1	1	1	1	1	1	1	1	1	1	1	1	0	1	1	1	1	1	1	1	1	1	1	1	1	1	1	1	1	1	1	1
acq	T04083	Actinomyces sp. oral taxon 414	1	1	1	1	1	1	1	1	1	1	1	1	1	1	1	1	1	1	1	0	1	1	1	1	1	0	1	0	1	1	1	1	1	1	1	1	1	1	1	1	1	1	1	0	1	1	1
acti	T04619	Actinoalloteichus sp. GBA129-24	1	1	1	1	1	1	1	1	1	1	1	1	1	1	1	1	1	1	1	1	1	1	1	1	1	1	1	1	1	1	1	1	1	1	1	1	1	1	1	1	1	1	1	1	1	1	1
actn	T02655	Actinoplanes sp. N902-109	1	1	1	1	1	1	1	1	1	1	1	1	1	1	1	1	1	1	1	1	1	1	1	1	1	1	1	0	1	1	1	1	1	1	1	1	1	1	1	1	1	1	1	1	1	1	1
actp	T04911	Actinomyces gaoshouyii	1	1	1	1	1	1	1	1	1	1	1	1	1	1	1	1	1	1	1	0	1	1	1	1	0	1	1	0	1	1	1	1	1	1	1	1	1	1	1	1	1	1	1	0	1	0	1
acu	T01581	Acidithiobacillus caldus SM-1	1	1	1	1	1	1	1	1	1	1	1	1	1	1	1	1	1	1	1	0	1	1	1	1	0	1	1	0	1	1	1	1	1	1	1	1	0	1	1	1	1	1	1	1	1	1	1
acy	T02435	Anabaena cylindrica	1	1	1	1	1	1	1	1	1	1	1	1	1	1	1	1	1	1	1	1	1	1	1	1	1	1	1	0	1	1	1	1	1	1	1	1	1	1	1	1	1	1	1	0	1	1	1
acyg	T04896	Anser cygnoides domesticus (swan goose)	1	1	1	1	1	1	1	1	1	1	1	1	1	1	1	1	1	1	1	1	1	1	1	1	1	1	0	0	1	1	1	1	1	1	1	1	1	1	1	1	1	1	1	1	0	1	1
adk	T01463	Alicycliphilus denitrificans K601	1	1	1	1	1	1	1	1	1	1	1	1	1	1	1	1	1	1	1	1	1	1	1	1	1	1	1	1	1	1	1	1	1	1	1	1	1	1	1	1	1	1	1	1	1	1	1
adl	T03129	Auricularia subglabra	1	1	1	1	1	1	1	1	1	1	1	1	1	1	1	1	1	1	1	1	1	1	1	1	1	1	1	1	1	1	1	1	1	1	1	1	1	1	1	1	1	1	1	1	0	1	1
aex	T01378	Asticcacaulis excentricus	1	1	1	1	1	1	1	1	1	1	1	1	1	1	1	1	1	1	1	1	1	1	1	1	1	1	1	0	1	1	1	1	0	1	1	1	1	1	1	1	1	1	1	1	1	1	1
afd	T02133	Alistipes finegoldii	1	1	1	1	1	1	1	1	1	1	1	1	1	0	1	1	1	1	1	0	1	1	1	1	1	1	1	0	1	1	1	1	1	0	1	1	1	1	1	1	1	1	1	0	1	1	1
afi	T01595	Acidithiobacillus ferrivorans	1	1	1	1	1	1	1	1	1	1	1	1	1	1	1	1	1	1	1	1	1	1	1	1	1	1	1	1	1	1	1	1	1	1	1	1	0	1	1	1	1	1	1	1	1	1	1
afw	T00559	Anaeromyxobacter sp. Fw109-5	1	1	1	1	1	1	1	1	1	1	1	1	1	1	1	1	1	1	1	1	1	1	1	1	1	1	1	0	1	1	1	1	1	1	1	1	1	1	1	1	1	1	1	1	1	1	1
agl	T04551	Akkermansia glycaniphila	1	1	1	1	1	1	1	1	1	1	1	1	1	1	1	1	1	1	1	1	1	1	1	1	1	0	0	0	1	1	1	1	1	1	1	1	0	1	1	1	1	1	1	1	1	1	1
agr	T01432	Agrobacterium fabacearum H13-3	1	1	1	1	1	1	1	1	1	1	1	1	1	1	1	1	1	1	1	1	1	1	1	1	1	1	1	1	1	1	1	1	1	1	1	1	1	1	1	1	1	1	1	1	1	1	1
ahr	T03192	Aeromonas hydrophila subsp. hydrophila AL09-71	1	1	1	1	1	1	1	1	1	1	1	1	1	1	1	1	1	1	1	1	1	1	1	1	1	0	1	0	1	1	1	1	1	1	1	1	1	1	1	1	1	1	1	1	1	1	1
aja	T03225	Amycolatopsis japonica	1	1	1	1	1	1	1	1	1	1	1	1	1	1	1	1	1	1	1	1	1	1	1	1	1	1	1	1	1	1	1	1	1	1	1	1	1	1	1	1	1	1	1	1	1	1	1
aju	T04657	Acinonyx jubatus (cheetah)	1	1	1	1	1	1	1	1	1	1	1	1	1	1	1	1	1	1	1	1	1	1	1	1	1	1	0	0	1	1	1	1	1	1	1	1	1	1	1	1	1	1	1	1	0	1	1
ala	T04708	Acinetobacter larvae	1	1	1	1	1	1	1	1	1	1	1	1	1	1	1	1	1	1	1	1	1	1	1	1	1	1	1	1	1	1	1	1	1	1	1	1	1	1	1	1	1	1	1	1	1	1	1
ali	T01658	Azospirillum lipoferum	1	1	1	1	1	1	1	1	1	1	1	1	1	1	1	1	1	1	1	1	1	1	1	1	1	1	1	1	1	1	1	1	1	1	1	1	1	1	1	1	1	1	1	1	1	1	1
aly	T01578	Arabidopsis lyrata (lyrate rockcress)	1	1	1	1	1	1	1	1	1	1	1	1	1	1	1	1	1	1	1	1	1	1	1	1	1	1	1	0	1	1	1	1	1	1	1	1	1	1	1	1	1	1	1	1	0	1	1
aman	T04836	Acidianus manzaensis	1	1	1	1	1	1	1	1	1	1	1	1	1	1	1	1	1	1	1	1	1	1	1	1	1	1	1	1	1	1	1	1	1	1	1	1	0	0	1	1	1	1	1	0	0	1	1
amh	T02719	Alteromonas mediterranea 615	1	1	1	1	1	1	1	1	1	1	1	1	1	1	1	1	1	1	1	1	1	1	1	1	1	0	1	0	1	1	1	1	1	1	1	1	1	0	1	1	1	1	1	1	1	1	1
aml	T01329	Ailuropoda melanoleuca (giant panda)	1	1	1	1	1	1	1	1	1	1	1	1	1	1	1	1	1	1	1	1	1	1	1	1	1	1	0	0	1	1	1	1	1	1	1	1	1	1	1	1	1	1	1	1	0	1	1
amz	T02804	Amycolatopsis mediterranei RB	1	1	1	1	1	1	1	1	1	1	1	1	1	1	1	1	1	1	1	1	1	1	1	1	1	1	1	1	1	1	1	1	1	1	1	1	1	1	1	1	1	1	1	1	1	1	1
ang	T01030	Aspergillus niger (black aspergilli)	1	1	1	1	1	1	1	1	1	1	1	1	1	1	1	1	1	1	1	1	1	1	1	1	1	1	1	1	1	1	1	1	1	1	1	1	1	1	1	1	1	1	1	1	0	1	1
anh	T04447	Paraurantiacibacter namhicola	1	1	1	1	1	1	1	1	1	1	1	1	1	1	1	1	1	1	1	1	1	1	1	1	1	0	1	0	1	1	1	1	0	1	1	1	1	1	1	1	1	1	1	1	1	1	1
anm	T04370	Anoxybacillus sp. B2M1	1	1	1	1	1	1	1	1	1	1	1	1	1	1	1	1	1	1	1	1	1	1	1	1	1	1	1	1	1	1	1	1	1	1	1	1	1	1	1	1	1	1	1	1	1	1	1
ant	T01235	Arcobacter nitrofigilis	1	1	1	1	1	1	1	1	1	1	1	1	1	1	1	1	1	1	1	1	1	1	1	1	1	1	1	0	1	1	1	1	1	1	1	1	1	1	1	1	1	1	1	1	1	1	1
aof	T05243	Asparagus officinalis (garden asparagus)	1	1	1	1	1	1	1	1	1	1	1	1	1	1	1	1	1	1	1	1	1	1	1	1	1	1	1	0	1	1	1	1	1	1	1	1	1	1	1	1	1	1	1	1	0	1	1
apac	T03580	Isoalcanivorax pacificus	1	1	1	1	1	1	1	1	1	1	1	1	1	1	1	1	1	1	1	1	1	1	1	1	1	1	1	1	1	1	1	1	1	1	1	1	1	1	1	1	1	1	1	1	1	1	1
ape	T00023	Aeropyrum pernix	1	1	1	1	1	1	1	1	1	1	1	1	1	1	1	1	1	1	1	1	1	1	1	1	1	1	1	1	1	1	1	1	1	1	1	1	1	1	1	0	1	1	1	0	0	1	1
apg	T01814	Acetobacter pasteurianus IFO 3283-12	1	1	1	1	1	1	1	1	1	1	1	1	1	1	1	1	1	1	1	1	1	1	1	1	1	1	1	0	1	1	1	1	1	1	1	1	1	1	1	1	1	1	1	1	1	1	1
aph	T00327	Anaplasma phagocytophilum HZ	1	1	1	1	1	1	1	1	0	1	1	1	1	0	1	0	1	1	1	0	1	1	0	1	1	0	1	0	1	0	1	0	0	0	0	1	0	0	1	1	1	1	1	0	0	0	1
apre	T05092	Actinosynnema pretiosum	1	1	1	1	1	1	1	1	1	1	1	1	1	1	1	1	1	1	1	1	1	1	1	1	1	1	1	0	1	1	1	1	1	1	1	1	1	1	1	1	1	1	1	1	1	1	1
apx	T01816	Acetobacter pasteurianus IFO 3283-26	1	1	1	1	1	1	1	1	1	1	1	1	1	1	1	1	1	1	1	1	1	1	1	1	1	1	1	0	1	1	1	1	1	1	1	1	1	1	1	1	1	1	1	1	1	1	1
aqu	T02284	Amphimedon queenslandica (sponge)	1	1	1	1	1	1	1	1	1	1	1	1	1	1	1	1	1	1	1	1	1	1	1	1	1	1	0	0	1	1	1	1	1	1	1	1	1	1	1	1	1	1	1	1	0	1	1
arg	T03843	Archaeon GW2011_AR20	1	0	1	1	1	1	0	0	1	1	1	0	1	0	0	1	1	1	1	0	1	1	1	1	0	1	0	0	1	0	1	0	0	0	0	0	1	0	0	0	0	1	1	0	0	1	1
arr	T02215	Arthrobacter sp. Rue61a	1	1	1	1	1	1	1	1	1	1	1	1	1	1	1	1	1	1	1	1	1	1	1	1	1	1	1	1	1	1	1	1	1	1	1	1	1	1	1	1	1	1	1	1	1	1	1
aru	T05053	Arthrobacter sp. U41	1	1	1	1	1	1	1	1	1	1	1	1	1	1	1	1	1	1	1	1	1	1	1	1	1	1	1	1	1	1	1	1	1	1	1	1	1	1	1	1	1	1	1	1	1	1	1
ary	T04187	Arthrobacter sp. YC-RL1	1	1	1	1	1	1	1	1	1	1	1	1	1	1	1	1	1	1	1	1	1	1	1	1	1	1	1	1	1	1	1	1	1	1	1	1	1	1	1	1	1	1	1	1	1	1	1
asd	T01514	Hoyosella subflava	1	1	1	1	1	1	1	1	1	1	1	1	1	1	1	1	1	1	1	1	1	1	1	1	1	1	1	0	1	1	1	1	1	1	1	1	1	1	1	1	1	1	1	1	1	1	1
asl	T02132	Aequorivita sublithincola	1	1	1	1	1	1	1	1	1	1	1	1	1	0	1	1	1	1	1	1	1	1	1	1	1	1	1	1	1	1	1	1	1	1	1	1	0	1	1	1	1	1	1	1	1	1	1
asn	T02922	Alligator sinensis (Chinese alligator)	1	1	1	1	1	1	1	1	1	1	1	1	1	1	1	1	1	1	1	1	1	1	1	1	1	1	0	0	1	1	1	1	1	1	1	1	1	1	1	1	1	1	1	1	0	1	1
asp	T04153	Alteromonas stellipolaris LMG 21856	1	1	1	1	1	1	1	1	1	1	1	1	1	1	1	1	1	1	1	1	1	1	1	1	1	0	1	0	1	1	1	1	1	1	1	1	1	1	1	1	1	1	1	1	1	1	1
asu	T00558	Actinobacillus succinogenes	1	1	1	1	1	1	1	1	1	1	1	1	1	1	1	1	1	1	1	1	1	1	1	1	1	0	1	0	1	1	1	1	1	1	1	1	1	1	1	1	1	1	1	1	1	0	1
asv	T04478	Acetobacter oryzifermentans	1	1	1	1	1	1	1	1	1	1	1	1	1	1	1	1	1	1	1	1	1	1	1	1	1	1	1	0	1	1	1	1	1	1	1	1	0	1	1	1	1	1	1	1	1	1	1
asx	T04906	Alkalitalea saponilacus	1	1	1	1	1	1	1	1	1	1	1	1	1	1	1	1	1	1	1	1	1	1	1	1	1	0	1	0	1	1	1	1	1	1	1	1	0	1	1	1	1	1	1	1	1	1	1
atm	T01410	Anaerolinea thermophila	1	1	1	1	1	1	1	0	1	1	1	1	1	1	1	1	1	1	1	0	1	1	1	1	1	0	1	0	1	1	1	1	1	1	1	1	1	1	1	1	1	1	1	0	1	1	1
ats	T04345	Aegilops tauschii (wheat D)	1	1	1	1	1	1	1	1	1	1	1	1	1	1	1	1	1	1	1	1	1	1	1	1	1	1	1	0	1	1	1	1	1	1	1	1	1	1	1	1	1	1	1	1	0	1	1
att	T04075	Acinetobacter sp. TTH0-4	1	1	1	1	1	1	1	1	1	1	1	1	1	1	1	1	1	1	1	1	1	1	1	1	1	1	1	1	1	1	1	1	1	1	1	1	1	1	1	1	1	1	1	1	1	0	1
atu	T00070	Agrobacterium fabrum	1	1	1	1	1	1	1	1	1	1	1	1	1	1	1	1	1	1	1	1	1	1	1	1	1	1	1	1	1	1	1	1	1	1	1	1	1	1	1	1	1	1	1	1	1	1	1
aua	T04161	Aureimonas sp. AU20	1	1	1	1	1	1	1	1	1	1	1	1	1	1	1	1	1	1	1	1	1	1	1	1	1	1	1	1	1	1	1	1	1	1	1	1	1	1	1	1	1	1	1	1	1	1	1
aue	T05335	Pukyongia salina	1	1	1	1	1	1	1	1	1	1	1	1	1	0	1	1	1	1	1	1	1	1	1	1	1	1	0	0	1	1	1	1	1	1	1	1	1	1	1	1	1	1	1	1	1	1	1
auh	T04284	Aerococcus urinaehominis	1	1	1	1	1	1	1	1	1	1	1	1	1	1	1	1	1	1	1	1	1	1	0	1	1	1	0	1	1	1	1	1	1	0	1	1	1	1	1	1	1	1	1	0	1	0	1
aun	T04528	Aerococcus urinae CCUG36881	1	1	1	1	1	1	1	1	1	1	1	1	1	1	1	0	1	1	1	1	1	1	1	1	1	0	0	0	1	1	1	1	1	1	1	1	1	1	1	1	1	1	1	0	1	0	1
axl	T02266	Amphibacillus xylanus	1	1	1	1	1	1	1	0	1	1	1	1	1	1	1	0	1	1	1	0	1	1	1	1	1	0	0	1	1	1	1	1	1	1	1	1	1	1	1	1	1	1	1	0	1	0	1
aza	T02502	Azoarcus sp. KH32C	1	1	1	1	1	1	1	1	1	1	1	1	1	1	1	1	1	1	1	1	1	1	1	1	1	1	1	1	1	1	1	1	1	1	1	1	1	1	1	1	1	1	1	1	1	1	1
bab	T00111	Buchnera aphidicola Bp (Baizongia pistaciae)	1	1	1	1	1	1	1	0	1	1	1	1	1	0	1	0	1	1	1	0	1	1	1	1	0	0	0	0	0	0	1	0	0	1	1	1	0	1	1	1	1	1	1	1	1	0	1
bafz	T02093	Borrelia afzelii (Maryland)	1	0	1	1	1	1	1	0	1	1	1	0	1	0	0	0	1	1	1	0	1	1	1	1	0	0	0	0	1	0	1	0	0	0	1	1	1	1	1	0	0	1	1	0	1	0	1
bam	T00398	Burkholderia ambifaria AMMD	1	1	1	1	1	1	1	1	1	1	1	1	1	1	1	1	1	1	1	1	1	1	1	1	1	1	1	1	1	1	1	1	1	1	1	1	1	1	1	1	1	1	1	1	1	1	1
bamp	T02382	Bacillus velezensis AS43.3	1	1	1	1	1	1	1	1	1	1	1	1	1	1	1	0	1	1	1	1	1	1	1	1	1	1	1	1	1	1	1	1	1	1	1	1	1	1	1	1	1	1	1	1	1	1	1
bang	T03930	Bifidobacterium angulatum	1	1	1	1	1	1	1	1	1	1	1	1	1	0	1	0	1	1	1	1	1	1	1	1	1	0	0	0	1	1	1	1	1	1	1	1	0	1	1	1	1	1	1	0	1	0	1
bao	T01321	Bacillus amyloliquefaciens DSM 7	1	1	1	1	1	1	1	1	1	1	1	1	1	1	1	1	1	1	1	1	1	1	1	1	1	1	1	1	1	1	1	1	1	1	1	1	1	1	1	1	1	1	1	1	1	1	1
barc	T04065	Candidatus Bathyarchaeota archaeon BA1	1	1	1	1	1	1	1	1	1	1	1	1	1	1	1	0	1	1	1	1	1	1	1	1	1	1	0	0	1	1	1	1	1	1	1	1	0	0	1	1	1	1	1	0	0	1	1
baro	T05463	Bartonella sp. 1-1C	1	1	1	1	1	1	1	1	1	1	1	1	1	0	1	0	1	1	1	0	1	1	1	1	1	0	0	0	1	0	1	1	0	0	1	1	1	0	1	1	1	1	1	0	1	1	1
bart	T05113	Bartonella sp. JB15	1	1	1	1	1	1	1	1	1	1	1	1	1	0	1	0	1	1	1	0	1	1	1	1	1	0	0	0	1	0	1	1	0	0	1	1	1	0	1	1	1	1	1	0	1	1	1
bast	T02271	Bifidobacterium asteroides	1	1	1	1	1	1	1	1	1	1	1	1	1	1	1	0	1	1	1	1	1	1	1	1	1	0	1	0	1	1	1	0	1	1	1	1	0	1	1	1	1	1	1	1	1	0	1
bav	T00695	Bordetella avium	1	1	1	1	1	1	1	1	1	1	1	1	1	1	1	0	1	1	1	1	1	1	1	1	1	1	1	1	1	1	1	1	1	1	1	1	1	1	1	1	1	1	1	1	1	1	1
bax	T02028	Bacillus anthracis H9401	1	1	1	1	1	1	1	1	1	1	1	1	1	1	1	1	1	1	1	1	1	1	1	1	1	1	1	1	1	1	1	1	1	1	1	1	1	1	1	1	1	1	1	1	1	1	1
bba	T00159	Bdellovibrio bacteriovorus HD100	1	1	1	1	1	1	1	1	1	1	1	1	1	0	1	1	1	1	1	1	1	1	0	1	1	1	1	0	1	1	1	1	1	1	1	1	1	1	1	1	1	1	1	1	1	1	1
bbau	T04336	Bacteroidetes bacterium	1	1	1	1	1	1	1	1	1	1	1	1	1	1	1	1	1	1	1	1	1	1	1	1	1	1	1	0	1	1	1	1	1	1	1	1	0	1	1	1	1	1	1	1	1	1	1
bbc	T01841	Bifidobacterium animalis subsp. lactis BLC1	1	0	1	1	1	1	1	0	1	1	1	1	1	0	1	0	1	1	1	0	1	1	1	1	1	0	0	0	1	1	1	0	1	1	1	1	0	1	1	1	1	1	1	0	1	0	1
bbg	T02109	Blattabacterium sp. (Blaberus giganteus)	1	1	1	1	1	1	1	1	1	1	1	1	1	0	1	0	1	1	1	0	1	1	1	1	1	1	0	0	1	1	1	0	1	1	1	1	0	1	1	1	1	1	1	0	1	1	1
bbk	T00456	Bartonella bacilliformis	1	1	1	1	1	1	1	1	1	1	1	1	1	0	1	0	1	1	1	0	1	1	1	1	1	0	0	0	1	0	1	1	0	0	1	1	1	0	1	1	1	1	1	0	1	1	1
bbl	T00995	Blattabacterium sp. (Blattella germanica) Bge	1	1	1	1	1	1	1	1	1	1	1	1	1	0	1	1	1	1	1	0	1	1	1	1	1	1	0	0	1	1	1	0	1	1	1	1	0	1	1	1	1	1	1	0	1	1	1
bbr	T00141	Bordetella bronchiseptica RB50	1	1	1	1	1	1	1	1	1	1	1	1	1	1	1	1	1	1	1	1	1	1	1	1	1	1	1	1	1	1	1	1	1	1	1	1	1	1	1	1	1	1	1	1	1	1	1
bbrc	T03121	Bifidobacterium breve JCM 7019	1	1	1	1	1	1	1	1	1	1	1	1	1	0	1	1	1	1	1	0	1	1	1	1	1	0	0	0	1	1	1	1	1	1	1	1	0	1	1	1	1	1	1	0	1	0	1
bbu	T00012	Borreliella burgdorferi B31	1	0	1	1	1	1	1	0	1	1	1	0	1	0	0	0	1	1	1	0	1	1	1	1	0	0	0	0	1	0	1	0	0	0	1	1	1	1	1	0	0	1	1	0	1	0	1
bcae	T05202	Bacteroides caecimuris	1	1	1	1	1	1	1	1	1	1	1	1	1	1	1	1	1	1	1	0	1	1	1	1	1	0	0	0	1	1	1	1	1	1	1	1	1	1	1	1	1	1	1	1	1	1	1
bcd	T01394	Bartonella clarridgeiae	1	1	1	1	1	1	1	1	1	1	1	1	1	0	1	0	1	1	1	0	1	1	1	1	1	0	0	0	1	0	1	1	0	0	1	1	1	0	1	1	1	1	1	0	1	1	1
bcee	T02935	Brucella ceti TE28753-12	1	1	1	1	1	1	1	1	1	1	1	1	1	1	1	1	1	1	1	1	1	1	1	1	1	1	1	1	1	1	1	1	1	1	1	1	1	1	1	1	1	1	1	1	1	1	1
bco	T01389	Evansella cellulosilytica	1	1	1	1	1	1	1	1	1	1	1	1	1	1	1	1	1	1	1	1	1	1	1	1	1	1	1	1	1	1	1	1	1	1	1	1	1	1	1	1	1	1	1	1	1	1	1
bcoa	T03712	Heyndrickxia coagulans DSM 1 = ATCC 7050	1	1	1	1	1	1	1	1	1	1	1	1	1	1	1	1	1	1	1	1	1	1	1	1	1	1	1	0	1	1	1	1	1	1	1	1	1	1	1	1	1	1	1	1	1	1	1
bcs	T00623	Brucella canis ATCC 23365	1	1	1	1	1	1	1	1	1	1	1	1	1	1	1	1	1	1	1	1	1	1	1	1	1	1	1	1	1	1	1	1	1	1	1	1	1	1	1	1	1	1	1	1	1	1	1
bcu	T00814	Bacillus cereus AH820	1	1	1	1	1	1	1	1	1	1	1	1	1	1	1	1	1	1	1	1	1	1	1	1	1	1	1	1	1	1	1	1	1	1	1	1	1	1	1	1	1	1	1	1	1	1	1
bcv	T00893	Beutenbergia cavernae	1	1	1	1	1	1	1	1	1	1	1	1	1	1	1	1	1	1	1	1	1	1	1	1	1	0	1	1	1	1	1	1	1	1	1	1	1	1	1	1	1	1	1	1	1	1	1
bdh	T03263	Phocaeicola dorei HS1_L_3_B_079	1	1	1	1	1	1	1	1	1	1	1	1	1	1	1	1	1	1	1	0	1	1	1	1	1	1	0	0	1	1	1	1	1	1	1	1	1	1	1	1	1	1	1	1	1	1	1
bdu	T00768	Borrelia duttonii	1	0	1	1	1	1	1	0	1	1	1	1	1	0	0	0	1	1	1	0	1	1	1	1	0	0	0	0	1	0	1	0	0	0	1	1	1	1	1	0	1	1	1	0	1	0	1
bfg	T01691	Bacteroides fragilis 638R	1	1	1	1	1	1	1	1	1	1	1	1	1	1	1	1	1	1	1	1	1	1	1	1	1	0	1	0	1	1	1	1	1	1	1	1	1	1	1	1	1	1	1	1	1	1	1
bfo	T01074	Branchiostoma floridae (Florida lancelet)	1	1	1	1	1	1	1	1	1	1	1	1	1	1	1	1	1	1	1	1	1	1	1	1	1	1	0	0	1	1	1	1	1	1	1	1	1	1	1	1	1	1	1	1	0	1	1
bfu	T01072	Botrytis cinerea (Gray mold)	1	1	1	1	1	1	1	1	1	1	1	1	1	1	1	1	1	1	1	1	1	1	1	1	1	1	1	1	1	1	1	1	1	1	1	1	1	1	1	1	1	1	1	1	0	1	1
bgj	T05061	Brenneria goodwinii	1	1	1	1	1	1	1	1	1	1	1	1	1	1	1	1	1	1	1	1	1	1	1	1	1	1	1	0	1	1	1	1	1	1	1	1	1	1	1	1	1	1	1	1	1	1	1
bgs	T03259	Borreliella garinii SZ	1	0	1	1	1	1	1	0	1	1	1	0	1	0	0	0	1	1	1	0	1	1	1	1	0	0	0	0	1	0	1	0	0	0	1	1	1	1	1	0	0	1	1	0	1	0	1
bhd	T04742	Brachyspira hyodysenteriae ATCC 27164	1	1	1	1	1	1	1	1	1	1	1	1	1	1	1	1	1	1	1	1	1	1	1	1	1	1	0	0	1	1	1	1	1	1	1	1	0	1	1	1	1	1	1	1	1	0	1
bhr	T00764	Borrelia hermsii DAH	1	0	1	1	1	1	1	1	1	1	1	1	1	0	0	0	1	1	1	0	1	1	1	1	0	0	0	0	1	0	1	0	0	0	1	1	1	1	1	0	1	1	1	0	1	0	1
bif	T02860	Bacillus infantis	1	1	1	1	1	1	1	1	1	1	1	1	1	1	1	1	1	1	1	1	1	1	1	1	1	1	1	1	1	1	1	1	1	1	1	1	1	1	1	1	1	1	1	1	1	1	1
bim	T04362	Bombus impatiens (common eastern bumble bee)	1	1	1	1	1	1	1	1	1	1	1	1	1	1	1	1	1	1	1	1	1	1	1	1	1	1	0	0	1	1	1	1	1	1	1	1	1	1	1	1	1	1	1	1	0	1	1
biu	T04792	Bos indicus (zebu cattle)	1	1	1	1	1	1	1	1	1	1	1	1	1	1	1	1	1	1	1	1	1	1	1	1	1	1	0	0	1	1	1	1	1	1	1	1	1	1	1	1	1	1	1	1	0	1	1
bka	T03496	Bifidobacterium kashiwanohense PV20-2	1	1	1	1	1	1	1	1	1	1	1	1	1	1	1	0	1	1	1	0	1	1	1	1	1	1	0	0	1	1	1	1	1	1	1	1	0	1	1	1	1	1	1	0	1	0	1
blon	T02092	Bifidobacterium longum subsp. infantis ATCC 15697 (Tokyo)	1	1	1	1	1	1	1	1	1	1	1	1	1	0	1	1	1	1	1	0	1	1	1	1	1	1	0	0	1	1	1	1	1	1	1	1	0	1	1	1	1	1	1	0	1	0	1
blx	T03387	Bifidobacterium longum BXY01	1	1	1	1	1	1	1	1	1	1	1	1	1	0	1	1	1	1	1	0	1	1	1	1	1	0	0	0	1	1	1	1	1	1	1	1	1	1	1	1	1	1	1	0	1	0	1
bmab	T03872	Burkholderia mallei 2002734299	1	1	1	1	1	1	1	1	1	1	1	1	1	1	1	1	1	1	1	1	1	1	1	1	1	1	1	1	1	1	1	1	1	1	1	1	1	1	1	1	1	1	1	1	1	1	1
bmd	T01219	Priestia megaterium DSM 319	1	1	1	1	1	1	1	1	1	1	1	1	1	1	1	1	1	1	1	1	1	1	1	1	1	1	1	1	1	1	1	1	1	1	1	1	1	1	1	1	1	1	1	1	1	1	1
bmf	T00304	Brucella abortus 2308	1	1	1	1	1	1	1	1	1	1	1	1	1	1	1	1	1	1	1	1	1	1	1	1	1	1	1	1	1	1	1	1	1	1	1	1	1	1	1	1	1	1	1	1	1	1	1
bmiy	T03577	Borrelia miyamotoi CT14D4	1	0	1	1	1	1	1	1	1	1	1	1	1	0	0	0	1	1	1	0	1	1	1	1	0	0	0	0	1	0	1	0	0	0	1	1	1	1	1	0	1	1	1	0	1	0	1
bmyo	T03798	Bacillus mycoides ATCC 6462	1	1	1	1	1	1	1	1	1	1	1	1	1	1	1	1	1	1	1	1	1	1	1	1	1	1	1	1	1	1	1	1	1	1	1	1	1	1	1	1	1	1	1	1	1	1	1
bmz	T01852	Brucella melitensis M28	1	1	1	1	1	1	1	1	1	1	1	1	1	1	1	1	1	1	1	1	1	1	1	1	1	1	1	1	1	1	1	1	1	1	1	1	1	1	1	1	1	1	1	1	1	1	1
bpc	T01846	Bordetella pertussis CS	1	1	1	1	1	1	1	1	1	1	1	1	1	1	1	1	1	1	1	1	1	1	1	1	1	1	1	1	1	1	1	1	1	1	1	1	1	1	1	1	1	1	1	1	1	1	1
bpg	T03089	Bathycoccus prasinos	1	1	1	1	1	1	1	1	1	1	1	1	1	1	1	1	1	1	1	1	1	1	1	1	1	1	1	0	1	1	1	1	1	1	1	1	1	1	1	1	1	1	1	1	0	1	1
bph	T00704	Paraburkholderia phymatum	1	1	1	1	1	1	1	1	1	1	1	1	1	1	1	1	1	1	1	1	1	1	1	1	1	1	1	1	1	1	1	1	1	1	1	1	1	1	1	1	1	1	1	1	1	1	1
bpip	T02387	Brachyspira pilosicoli P43/6/78	1	1	1	1	1	1	1	1	1	1	1	1	1	1	1	0	1	1	1	1	1	1	1	1	1	1	0	0	1	1	1	1	1	0	1	1	1	1	1	1	1	1	1	1	1	0	1
bprc	T02483	Beta proteobacterium CB	1	1	1	1	1	1	1	1	1	1	1	1	1	1	1	1	1	1	1	1	1	1	1	1	1	0	1	0	1	1	1	1	1	1	1	1	1	1	1	1	1	1	1	1	1	1	1
bpum	T03175	Bacillus pumilus MTCC B6033	1	1	1	1	1	1	1	1	1	1	1	1	1	1	1	1	1	1	1	1	1	1	1	1	1	1	1	1	1	1	1	1	1	1	1	1	1	1	1	1	1	1	1	1	1	1	1
bro	T04956	Bradyrhizobium sp. ORS 285	1	1	1	1	1	1	1	1	1	1	1	1	1	1	1	1	1	1	1	1	1	1	1	1	1	1	1	1	1	1	1	1	1	1	1	1	1	1	1	1	1	1	1	1	1	1	1
bsb	T01291	Brevundimonas subvibrioides	1	1	1	1	1	1	1	1	1	1	1	1	1	1	1	1	1	1	1	1	1	1	1	1	1	0	1	0	1	1	1	1	0	1	1	1	1	1	1	1	1	1	1	1	1	1	1
bsc	T03124	Bipolaris sorokiniana	1	1	1	1	1	1	1	1	1	1	1	1	1	1	1	1	1	1	1	1	1	1	1	1	1	1	1	1	1	1	1	1	1	1	1	1	1	1	1	1	1	1	1	1	0	1	1
bsg	T03427	Brucella suis ZW046	1	1	1	1	1	1	1	1	1	1	1	1	1	1	1	1	1	1	1	1	1	1	1	1	1	1	1	1	1	1	1	1	1	1	1	1	1	1	1	1	1	1	1	1	1	1	1
bsp	T02937	Bacillus subtilis PY79	1	1	1	1	1	1	1	1	1	1	1	1	1	1	1	1	1	1	1	1	1	1	1	1	1	1	1	1	1	1	1	1	1	1	1	1	1	1	1	1	1	1	1	1	1	1	1
bstg	T04885	Burkholderia stagnalis	1	1	1	1	1	1	1	1	1	1	1	1	1	1	1	1	1	1	1	1	1	1	1	1	1	1	1	1	1	1	1	1	1	1	1	1	1	1	1	1	1	1	1	1	1	1	1
bstl	T04946	Burkholderia stabilis	1	1	1	1	1	1	1	1	1	1	1	1	1	1	1	1	1	1	1	1	1	1	1	1	1	1	1	1	1	1	1	1	1	1	1	1	1	1	1	1	1	1	1	1	1	1	1
bsu	T00010	Bacillus subtilis subsp. subtilis 168	1	1	1	1	1	1	1	1	1	1	1	1	1	1	1	1	1	1	1	1	1	1	1	1	1	1	1	1	1	1	1	1	1	1	1	1	1	1	1	1	1	1	1	1	1	1	1
btb	T01239	Bacillus thuringiensis BMB171	1	1	1	1	1	1	1	1	1	1	1	1	1	1	1	1	1	1	1	1	1	1	1	1	1	1	1	1	1	1	1	1	1	1	1	1	1	1	1	1	1	1	1	1	1	1	1
bthe	T03380	Burkholderia thailandensis E254	1	1	1	1	1	1	1	1	1	1	1	1	1	1	1	1	1	1	1	1	1	1	1	1	1	1	1	1	1	1	1	1	1	1	1	1	1	1	1	1	1	1	1	1	1	1	1
btra	T03019	Bibersteinia trehalosi USDA-ARS-USMARC-190	1	1	1	1	1	1	1	1	1	1	1	1	1	1	1	0	1	1	1	1	1	1	1	1	1	0	1	0	1	1	1	0	1	1	1	1	1	1	1	1	1	1	1	1	1	0	1
bts	T01220	Kyrpidia tusciae	1	1	1	1	1	1	1	1	1	1	1	1	1	1	1	1	1	1	1	1	1	1	1	1	1	1	1	1	1	1	1	1	1	1	1	1	1	1	1	1	1	1	1	0	1	1	1
buh	T01830	Buchnera aphidicola Ua (Uroleucon ambrosiae)	1	1	1	1	1	1	1	0	1	1	1	1	1	0	1	1	1	1	1	0	1	1	1	1	0	0	0	0	0	1	1	0	0	1	1	1	0	1	1	1	1	1	1	1	1	0	1
buz	T05111	Paraburkholderia phytofirmans OLGA172	1	1	1	1	1	1	1	1	1	1	1	1	1	1	1	1	1	1	1	1	1	1	1	1	1	1	1	1	1	1	1	1	1	1	1	1	1	1	1	1	1	1	1	1	1	1	1
bva	T01398	Candidatus Blochmannia vafer	1	1	1	1	1	1	1	1	1	1	1	1	1	0	1	1	1	1	1	0	1	1	1	1	0	1	0	0	1	1	1	0	1	1	1	1	0	1	1	1	1	1	1	0	1	1	1
bvc	T04934	Brevundimonas vesicularis	1	1	1	1	1	1	1	1	1	1	1	1	1	1	1	1	1	1	1	1	1	1	1	1	1	0	1	0	1	1	1	1	0	1	1	1	1	1	1	1	1	1	1	1	1	1	1
caci	T04769	Candidatus Cloacimonas acidaminovorans	1	1	1	1	1	1	1	1	1	1	1	0	1	1	1	1	1	1	1	0	1	1	1	1	1	0	0	0	1	1	1	1	1	1	1	1	0	1	1	1	1	1	1	0	1	1	1
cak	T00651	Caulobacter sp. K31	1	1	1	1	1	1	1	1	1	1	1	1	1	1	1	1	1	1	1	1	1	1	1	1	1	1	1	0	1	1	1	1	1	1	1	1	1	1	1	1	1	1	1	1	1	1	1
cam	T02819	Cicer arietinum (chickpea)	1	1	1	1	1	1	1	1	1	1	1	1	1	1	1	1	1	1	1	1	1	1	1	1	1	1	1	0	1	1	1	1	1	1	1	1	1	1	1	1	1	1	1	1	0	1	1
cama	T03934	Citrobacter amalonaticus Y19	1	1	1	1	1	1	1	1	1	1	1	1	1	1	1	1	1	1	1	1	1	1	1	1	1	1	1	0	1	1	1	1	1	1	1	1	1	1	1	1	1	1	1	1	1	1	1
cat	T01256	Croceibacter atlanticus	1	1	1	1	1	1	1	1	1	1	1	1	1	1	1	1	1	1	1	1	1	1	1	1	1	1	0	0	1	1	1	1	1	1	1	1	1	1	1	1	1	1	1	1	1	1	1
caur	T04850	Candida auris	1	1	1	1	1	1	1	1	1	1	1	1	1	1	1	1	1	1	1	1	1	1	1	1	1	1	1	0	1	1	1	1	1	1	1	1	1	1	1	1	1	1	1	1	0	1	1
cay	T01864	Clostridium acetobutylicum EA 2018	1	1	1	1	1	1	1	1	1	1	1	1	1	1	1	1	1	1	1	1	1	1	1	1	1	1	1	0	1	1	1	1	1	1	1	1	1	1	1	1	1	1	1	1	1	1	1
cbac	T03545	Berryella intestinalis	1	1	1	1	1	1	1	1	1	1	1	1	1	0	1	0	1	1	1	0	1	1	1	1	1	0	1	0	1	1	1	1	1	0	1	1	1	1	1	1	1	1	1	0	1	0	1
cbal	T03562	Cellulophaga baltica NN016038	1	1	1	1	1	1	1	1	1	1	1	1	1	1	1	1	1	1	1	1	1	1	1	1	1	1	1	0	1	1	1	1	1	1	1	1	1	1	1	1	1	1	1	1	1	1	1
cbi	T00895	Clostridium botulinum Ba4	1	1	1	1	1	1	1	1	1	1	1	1	1	1	1	0	1	1	1	0	1	1	1	1	1	0	1	0	1	1	1	1	1	0	1	1	1	1	1	1	1	1	1	0	1	1	1
cbr	T01054	Caenorhabditis briggsae (nematode)	1	1	1	1	1	1	1	1	1	1	1	1	1	1	1	1	1	1	1	1	1	1	1	1	1	0	0	0	1	1	1	1	1	1	1	1	1	1	1	0	1	1	1	1	0	1	1
cbu	T00124	Coxiella burnetii RSA 493	1	1	1	1	1	1	1	1	1	1	1	1	1	1	1	1	1	1	1	0	1	1	1	1	1	1	0	0	1	1	1	1	1	1	1	1	1	1	1	1	1	1	1	1	1	1	1
cbv	T03506	Clostridium baratii	1	1	1	1	1	1	1	1	1	1	1	0	1	1	1	0	1	1	1	1	1	1	1	1	1	0	1	0	1	1	1	1	1	1	1	1	1	1	1	1	1	1	1	1	1	1	1
ccar	T05134	Cyprinus carpio (common carp)	1	1	1	1	1	1	1	1	1	1	1	1	1	1	1	1	1	1	1	1	1	1	1	1	1	1	0	0	1	1	1	1	1	1	1	1	1	1	1	1	1	1	1	1	0	1	1
cce	T00835	Ruminiclostridium cellulolyticum	1	1	1	1	1	1	1	1	1	1	1	0	1	1	1	0	1	1	1	0	1	1	1	1	1	1	0	0	1	1	1	1	1	1	1	1	0	1	1	1	1	1	1	1	1	1	1
ccjz	T04829	Corynebacterium crudilactis	1	1	1	1	1	1	1	1	1	1	1	1	1	1	1	1	1	1	1	1	1	1	1	1	1	1	1	1	1	1	1	1	1	1	1	1	1	1	1	1	1	1	1	1	1	1	1
cco	T00593	Campylobacter concisus 13826	1	1	1	1	1	1	1	1	1	1	1	1	1	1	1	1	1	1	1	0	1	1	1	1	1	0	1	0	1	1	1	1	1	1	1	1	0	0	1	1	1	1	1	0	1	1	1
ccon	T04060	Cronobacter condimenti	1	1	1	1	1	1	1	1	1	1	1	1	1	1	1	1	1	1	1	1	1	1	1	1	1	1	1	0	1	1	1	1	1	1	1	1	1	1	1	1	1	1	1	1	1	1	1
ccp	T02916	Chondrus crispus (carragheen)	1	1	1	1	1	1	1	1	1	1	1	1	1	1	1	1	1	1	1	1	1	1	1	1	1	0	1	0	1	1	1	1	1	1	1	1	1	1	1	1	1	1	1	1	0	1	1
ccup	T04762	Cupriavidus sp. USMAHM13	1	1	1	1	1	1	1	1	1	1	1	1	1	1	1	1	1	1	1	1	1	1	1	1	1	1	1	1	1	1	1	1	1	1	1	1	1	1	1	1	1	1	1	1	1	1	1
ccv	T00576	Campylobacter curvus	1	1	1	1	1	1	1	1	1	1	1	1	1	1	1	1	1	1	1	0	1	1	1	1	1	0	1	0	1	1	1	1	1	1	1	1	0	0	1	1	1	1	1	0	1	1	1
ccw	T03546	Corvus cornix (hooded crow)	1	1	1	1	1	1	1	1	1	1	1	1	1	1	1	1	1	1	1	1	1	1	1	1	1	1	0	0	1	1	1	1	1	1	1	1	1	1	1	1	1	1	1	1	0	1	1
ccz	T02699	Chthonomonas calidirosea	1	1	1	1	1	1	1	1	1	1	1	1	1	1	1	1	1	1	1	1	1	1	1	1	1	0	1	0	1	1	1	1	1	1	1	1	1	1	1	1	1	1	1	1	1	1	1
cdh	T01688	Corynebacterium diphtheriae INCA 402	1	1	1	1	1	1	1	1	1	1	1	1	1	1	1	1	1	1	1	1	1	1	1	1	1	0	1	0	1	1	1	1	1	1	1	1	1	1	1	1	1	1	1	1	1	0	1
cdl	T00998	Clostridioides difficile R20291	1	1	1	1	1	1	1	1	1	1	1	1	1	1	1	0	1	1	1	0	1	1	1	1	1	1	1	0	1	1	1	1	1	0	1	1	1	1	1	1	1	1	1	0	1	1	1
cdn	T03058	Castellaniella defragrans	1	1	1	1	1	1	1	1	1	1	1	1	1	1	1	1	1	1	1	1	1	1	1	1	1	1	1	1	1	1	1	1	1	1	1	1	1	1	1	1	1	1	1	1	1	1	1
ceb	T04725	Cellvibrio sp. PSBB023	1	1	1	1	1	1	1	1	1	1	1	1	1	1	1	1	1	1	1	1	1	1	1	1	1	1	1	0	1	1	1	1	1	1	1	1	1	1	1	1	1	1	1	1	1	1	1
ceh	T05094	Celeribacter ethanolicus	1	1	1	1	1	1	1	1	1	1	1	1	1	1	1	1	1	1	1	1	1	1	1	1	1	1	1	1	1	1	1	1	1	1	1	1	0	1	1	1	1	1	1	1	1	1	1
cen	T03337	Cedecea neteri ND14a	1	1	1	1	1	1	1	1	1	1	1	1	1	1	1	1	1	1	1	1	1	1	1	1	1	1	1	0	1	1	1	1	1	1	1	1	1	1	1	1	1	1	1	1	1	1	1
ceo	T03622	Cyanobacterium endosymbiont of Epithemia turgida	1	1	1	1	1	1	1	1	1	1	1	1	1	1	1	1	1	1	1	0	1	1	1	1	1	0	0	0	1	1	1	1	1	1	1	1	0	1	1	1	1	1	1	0	1	1	1
cfm	T05005	Clostridium formicaceticum	1	1	1	1	1	1	1	1	1	1	1	1	1	1	1	1	1	1	1	1	1	1	1	1	1	1	1	0	1	1	1	1	1	1	1	1	0	1	1	1	1	1	1	1	1	1	1
cga	T01537	Cellulomonas gilvus	1	1	1	1	1	1	1	1	1	1	1	1	1	1	1	1	1	1	1	1	1	1	1	1	1	0	1	1	1	1	1	1	1	1	1	1	0	1	1	1	1	1	1	1	1	0	1
cgc	T02359	Cyanobium gracile	1	1	1	1	1	1	1	1	1	1	1	1	1	1	1	1	1	1	1	1	1	1	1	1	1	1	1	0	1	1	1	1	1	1	1	1	1	1	1	1	1	1	1	1	1	1	1
cgh	T05260	Capnocytophaga gingivalis	1	1	1	1	1	1	1	1	1	1	1	1	1	1	1	1	1	1	1	0	1	1	0	1	1	1	1	0	1	1	1	1	1	1	1	1	1	0	1	1	1	1	1	0	1	1	1
cgi	T02232	Cryptococcus gattii	1	1	1	1	1	1	1	1	1	1	1	1	1	1	1	1	1	1	1	1	1	1	1	1	1	1	0	0	1	1	1	1	1	1	1	1	1	1	1	1	1	1	1	1	0	1	1
cgt	T00501	Corynebacterium glutamicum R	1	1	1	1	1	1	1	1	1	1	1	1	1	1	1	1	1	1	1	1	1	1	1	1	1	1	1	1	1	1	1	1	1	1	1	1	1	1	1	1	1	1	1	1	1	1	1
chl	T00859	Chloroflexus aurantiacus Y-400-fl	1	1	1	1	1	1	1	1	1	1	1	1	1	1	1	1	1	1	1	1	1	1	1	1	1	1	1	1	1	1	1	1	1	1	1	1	1	1	1	1	1	1	1	1	1	1	1
chm	T03576	Corynebacterium humireducens	1	1	1	1	1	1	1	1	1	1	1	1	1	1	1	1	1	1	1	1	1	1	1	1	1	1	1	1	1	1	1	1	1	1	1	1	1	1	1	1	1	1	1	1	1	0	1
cht	T01862	Chlamydia psittaci 08DC60	1	1	1	1	1	1	1	1	1	1	1	1	1	0	1	0	1	1	1	0	1	1	0	1	0	0	0	0	1	1	1	0	0	0	1	1	0	0	1	1	1	1	1	0	1	0	1
chu	T00385	Cytophaga hutchinsonii	1	1	1	1	1	1	1	1	1	1	1	1	1	0	1	1	1	1	1	1	1	1	1	1	1	1	1	0	1	1	1	1	1	1	1	1	1	1	1	1	1	1	1	1	1	1	1
chv	T04807	Campylobacter helveticus	1	1	1	1	1	1	1	1	1	1	1	1	1	1	1	1	1	1	1	0	1	1	1	1	1	0	1	0	1	0	1	1	0	1	1	1	0	1	1	1	1	1	1	1	1	1	1
chx	T02910	Capra hircus (goat)	1	1	1	1	1	1	1	1	1	1	1	1	1	1	1	1	1	1	1	1	1	1	1	1	1	1	0	0	1	1	1	1	1	1	1	1	1	1	1	1	1	1	1	1	0	1	1
cic	T02982	Citrus x clementina (clementine)	1	1	1	1	1	1	1	1	1	1	1	1	1	1	1	1	1	1	1	1	1	1	1	1	1	1	1	0	1	1	1	1	1	1	1	1	1	1	1	1	1	1	1	1	0	1	1
cio	T04932	Chryseobacterium indologenes	1	1	1	1	1	1	1	1	1	1	1	1	1	1	1	1	1	1	1	1	1	1	1	1	1	1	1	0	1	1	1	1	1	1	1	1	1	1	1	1	1	1	1	1	1	1	1
cir	T05324	Citrobacter sp. CFNIH10	1	1	1	1	1	1	1	1	1	1	1	1	1	1	1	1	1	1	1	1	1	1	1	1	1	1	1	1	1	1	1	1	1	1	1	1	1	1	1	1	1	1	1	1	1	1	1
cis	T03555	Campylobacter insulaenigrae	1	1	1	1	1	1	1	1	1	1	1	1	1	1	1	1	1	1	1	1	1	1	0	1	1	0	1	0	1	0	1	0	0	0	1	1	0	1	1	1	1	1	1	1	1	1	1
cjc	T03264	Callithrix jacchus (white-tufted-ear marmoset)	1	1	1	1	1	1	1	1	1	1	1	1	1	1	1	1	1	1	1	1	1	1	1	1	1	1	0	0	1	1	1	1	1	1	1	1	1	1	1	1	1	1	1	1	0	1	1
cjr	T00227	Campylobacter jejuni RM1221	1	1	1	1	1	1	1	1	1	1	1	1	1	1	1	1	1	1	1	1	1	1	1	1	1	0	1	0	1	1	1	1	1	1	1	1	0	1	1	1	1	1	1	1	1	1	1
cki	T01356	Caldicellulosiruptor acetigenus I77R1B	1	1	1	1	1	1	1	1	1	1	1	1	1	1	1	1	1	1	1	0	1	1	1	1	1	1	0	0	1	1	1	1	1	1	1	1	0	1	1	1	1	1	1	0	1	1	1
ckl	T00564	Clostridium kluyveri DSM 555	1	1	1	1	1	1	1	1	1	1	1	1	1	1	1	1	1	1	1	0	1	1	1	1	1	1	1	0	1	1	1	1	1	1	1	1	0	1	1	1	1	1	1	0	1	1	1
clg	T02380	Caldisphaera lagunensis	1	1	1	1	1	1	1	1	1	1	1	1	1	1	1	1	1	1	1	1	1	1	1	1	0	1	0	0	1	1	1	1	1	1	1	1	0	0	1	0	1	1	1	0	0	1	1
cli	T00766	Chlorobium limicola	1	1	1	1	1	1	1	1	1	1	1	1	1	0	1	1	1	1	1	1	1	1	1	1	1	0	1	0	1	1	1	1	0	1	1	1	1	1	1	1	1	1	1	1	1	1	1
cmai	T04789	Cobetia marina	1	1	1	1	1	1	1	1	1	1	1	1	1	1	1	1	1	1	1	1	1	1	1	1	1	1	1	0	1	1	1	1	1	1	1	1	1	1	1	1	1	1	1	1	1	1	1
cmb	T05166	Caulobacter mirabilis	1	1	1	1	1	1	1	1	1	1	1	1	1	1	1	1	1	1	1	1	1	1	1	1	1	0	1	0	1	1	1	1	1	1	1	1	1	1	1	1	1	1	1	1	1	1	1
cmi	T00529	Clavibacter michiganensis subsp. michiganensis	1	1	1	1	1	1	1	1	1	1	1	1	1	1	1	1	1	1	1	1	1	1	1	1	1	1	0	1	1	1	1	1	1	1	1	1	1	1	1	1	1	1	1	1	1	1	1
cmos	T05248	Cucurbita moschata (crookneck pumpkin)	1	1	1	1	1	1	1	1	1	1	1	1	1	1	1	1	1	1	1	1	1	1	1	1	1	1	1	0	1	1	1	1	1	1	1	1	1	1	1	1	1	1	1	1	0	1	1
cna	T03964	Croceicoccus naphthovorans	1	1	1	1	1	1	1	1	1	1	1	1	1	1	1	1	1	1	1	1	1	1	1	1	1	0	1	1	1	1	1	1	1	1	1	1	0	1	1	1	1	1	1	1	1	1	1
cne	T00243	Cryptococcus neoformans var. neoformans JEC21	1	1	1	1	1	1	1	1	1	1	1	1	1	1	1	1	1	1	1	1	1	1	1	1	1	1	0	0	1	1	1	1	1	1	1	1	1	1	1	1	1	1	1	1	0	1	1
cni	T01364	Calditerrivibrio nitroreducens	1	1	1	1	1	1	1	1	1	1	1	1	1	1	1	1	1	1	1	0	1	1	1	1	1	0	1	0	1	1	1	1	1	1	1	1	0	1	1	1	1	1	1	1	1	1	1
coc	T00961	Capnocytophaga ochracea	1	1	1	1	1	1	1	1	1	1	1	1	1	1	1	1	1	1	1	0	1	1	1	1	1	1	1	0	1	1	1	1	1	0	1	1	1	1	1	1	1	1	1	0	1	1	1
coz	T04511	Colwellia sp. PAMC 20917	1	1	1	1	1	1	1	1	1	1	1	1	1	1	1	1	1	1	1	1	1	1	1	1	1	1	1	0	1	1	1	1	1	1	1	1	1	1	1	1	1	1	1	1	1	1	1
cpae	T03811	Clostridium pasteurianum DSM 525 = ATCC 6013	1	1	1	1	1	1	1	1	1	1	1	1	1	1	1	1	1	1	1	0	1	1	1	1	1	1	1	0	1	1	1	1	1	1	1	1	1	1	1	1	1	1	1	0	1	1	1
cpap	T05151	Carica papaya (papaya)	1	1	1	1	1	1	1	1	1	1	1	1	1	1	1	1	1	1	1	1	1	1	1	1	1	1	1	0	1	1	1	1	1	1	1	1	1	1	1	1	1	1	1	1	0	1	1
cpc	T00725	Chlorobaculum parvum	1	1	1	1	1	1	1	1	1	1	1	1	1	0	1	1	1	1	1	0	1	1	1	1	1	0	1	0	1	1	1	1	1	1	1	1	1	1	1	1	1	1	1	1	1	1	1
cphy	T04797	Cnuibacter physcomitrellae	1	1	1	1	1	1	1	1	1	1	1	1	1	1	1	1	1	1	1	1	1	1	1	1	1	1	1	1	1	1	1	1	1	1	1	1	1	1	1	1	1	1	1	1	1	1	1
cpic	T04662	Chrysemys picta (western painted turtle)	1	1	1	1	1	1	1	1	1	1	1	1	1	1	1	1	1	1	1	1	1	1	1	1	1	1	0	0	1	1	1	1	1	1	1	1	1	1	1	1	1	1	1	1	0	1	1
cpo	T00773	Coprothermobacter proteolyticus	1	1	1	1	1	1	1	0	1	1	1	1	1	1	1	0	1	1	1	0	1	1	1	1	1	0	1	0	1	1	1	1	1	0	1	1	1	1	1	1	1	1	1	0	1	1	1
cpor	T04453	Cloacibacillus porcorum	1	1	1	1	1	1	1	1	1	1	1	1	1	1	1	1	1	1	1	0	1	1	1	1	1	1	1	0	1	1	1	1	1	1	1	1	0	1	1	1	1	1	1	0	1	1	1
cpq	T01877	Corynebacterium pseudotuberculosis C231	1	1	1	1	1	1	1	1	1	1	1	1	1	1	1	1	1	1	1	1	1	1	1	1	1	1	1	0	1	1	1	1	1	1	1	1	1	1	1	1	1	1	1	1	1	0	1
cpt	T00136	Chlamydia pneumoniae TW-183	1	1	1	1	1	1	1	1	1	1	1	1	1	0	1	0	1	1	1	0	1	1	0	1	0	0	0	0	1	1	1	0	0	0	1	1	0	0	1	1	1	1	1	0	1	0	1
cput	T03134	Coniophora puteana	1	1	1	1	1	1	1	1	1	1	1	1	1	1	1	1	1	1	1	1	1	1	1	1	1	1	1	1	1	1	1	1	1	1	1	1	1	1	1	1	1	1	1	1	0	1	1
cqu	T01079	Culex quinquefasciatus (southern house mosquito)	1	1	1	1	1	1	1	1	1	1	1	1	1	1	1	1	1	1	1	1	1	1	1	1	1	1	0	0	1	1	1	1	1	1	1	1	1	1	1	1	1	1	1	1	0	1	1
crd	T01538	Corynebacterium resistens	1	1	1	1	1	1	1	1	1	1	1	1	1	1	1	1	1	1	1	1	1	1	1	1	1	0	1	0	1	1	1	1	1	1	1	1	1	1	1	1	1	1	1	1	1	1	1
crg	T03920	Crassostrea gigas (Pacific oyster)	1	1	1	1	1	1	1	1	1	1	1	1	1	1	1	1	1	1	1	1	1	1	1	1	1	1	0	0	1	1	1	1	1	1	1	1	1	1	1	1	1	1	1	1	0	1	1
crt	T02196	Candidatus Carsonella ruddii HT	1	1	1	1	1	1	1	1	0	1	1	1	1	0	0	0	1	1	1	0	1	1	1	0	0	0	0	0	0	0	1	0	0	0	1	0	0	1	1	0	1	1	0	0	0	0	0
csa	T00347	Chromohalobacter salexigens	1	1	1	1	1	1	1	1	1	1	1	1	1	1	1	1	1	1	1	1	1	1	1	1	1	1	1	0	1	1	1	1	1	1	1	1	1	1	1	1	1	1	1	1	1	1	1
csd	T02527	Thermoclostridium stercorarium subsp. stercorarium DSM 8532	1	1	1	1	1	1	1	1	1	1	1	1	1	1	1	1	1	1	1	0	1	1	1	1	1	1	1	0	1	1	1	1	1	1	1	1	0	1	1	1	1	1	1	1	1	1	1
csem	T04866	Cynoglossus semilaevis (tongue sole)	1	1	1	1	1	1	1	1	1	1	1	1	1	1	1	1	1	1	1	1	1	1	1	1	1	1	0	0	1	1	1	1	1	1	1	1	1	1	1	1	1	1	1	1	0	1	1
csg	T02398	Cylindrospermum stagnale	1	1	1	1	1	1	1	1	1	1	1	1	1	1	1	1	1	1	1	1	1	1	1	1	1	1	1	0	1	1	1	1	1	1	1	1	1	1	1	1	1	1	1	1	1	1	1
csl	T02914	Coccomyxa subellipsoidea	1	1	1	1	1	1	1	1	1	1	1	1	1	1	1	1	1	1	1	1	1	1	1	1	1	1	1	0	1	1	1	1	1	1	1	1	1	1	1	1	1	1	1	1	0	1	1
csu	T02904	Candidatus Caldarchaeum subterraneum	1	1	1	1	1	1	1	1	1	1	1	1	1	1	1	1	1	1	1	0	1	1	1	1	1	1	1	1	0	1	1	1	1	1	1	1	0	0	1	1	1	1	1	0	1	1	1
csv	T02486	Cucumis sativus (cucumber)	1	1	1	1	1	1	1	1	1	1	1	1	1	1	1	1	1	1	1	1	1	1	1	1	1	1	1	0	1	1	1	1	1	1	1	1	1	1	1	1	1	1	1	1	0	1	1
csy	T01380	Cenarchaeum symbiosum	1	1	1	1	1	1	1	0	1	1	1	1	1	1	1	1	1	1	1	0	1	1	1	1	1	1	1	0	0	1	1	1	0	1	1	1	0	0	1	1	1	1	1	1	0	1	1
ctes	T03218	Comamonas testosteroni TK102	1	1	1	1	1	1	1	1	1	1	1	1	1	1	1	1	1	1	1	1	1	1	1	1	1	1	1	1	1	1	1	1	1	1	1	1	1	1	1	1	1	1	1	1	1	1	1
cthi	T04224	Caldimicrobium thiodismutans	1	1	1	1	1	1	1	1	1	1	1	0	1	1	1	1	1	1	1	0	1	1	1	1	1	1	1	0	1	1	1	1	1	1	1	1	0	0	1	1	1	1	1	0	1	1	1
ctli	T02622	Chlamydia trachomatis L2/434/Bu(i)	1	1	1	1	1	1	1	1	1	1	1	1	1	0	1	0	1	1	1	0	1	1	0	1	0	0	0	0	1	1	1	0	0	0	1	1	0	0	1	1	1	1	1	0	1	0	1
ctlq	T02573	Chlamydia trachomatis L2b/8200/07	1	1	1	1	1	1	1	1	1	1	1	1	1	0	1	0	1	1	1	0	1	1	0	1	0	0	0	0	1	1	1	0	0	0	1	1	0	0	1	1	1	1	1	0	1	0	1
ctp	T01115	Candida tropicalis	1	1	1	1	1	1	1	1	1	1	1	1	1	1	1	1	1	1	1	1	1	1	1	1	1	1	1	1	1	1	1	1	1	1	1	1	1	1	1	1	1	1	1	1	0	1	1
ctrx	T02563	Chlamydia trachomatis A/5291	1	1	1	1	1	1	1	1	1	1	1	1	1	0	1	0	1	1	1	0	1	1	0	1	0	0	0	0	1	1	1	0	0	0	1	1	0	0	1	1	1	1	1	0	1	0	1
cts	T00726	Chloroherpeton thalassium	1	1	1	1	1	1	1	1	1	1	1	1	1	1	1	1	1	1	1	0	1	1	1	1	1	0	1	0	1	1	1	1	1	1	1	1	1	1	1	1	1	1	1	1	1	1	1
cui	T04063	Cronobacter universalis	1	1	1	1	1	1	1	1	1	1	1	1	1	1	1	1	1	1	1	1	1	1	1	1	1	1	1	0	1	1	1	1	1	1	1	1	1	1	1	1	1	1	1	1	1	1	1
cur	T00685	Corynebacterium urealyticum DSM 7109	1	1	1	1	1	1	1	1	1	1	1	1	1	1	1	1	1	1	1	1	1	1	1	1	1	1	1	0	1	1	1	1	1	1	1	1	1	1	1	1	1	1	1	1	1	0	1
cure	T04021	Campylobacter ureolyticus	1	1	1	1	1	1	1	1	1	1	1	1	1	1	1	1	1	1	1	1	1	1	1	1	1	1	1	0	1	1	1	1	1	1	1	1	0	0	1	1	1	1	1	1	1	1	1
cvr	T02924	Chlorella variabilis	1	1	1	1	1	1	1	1	1	1	1	1	1	1	1	1	1	1	1	1	1	1	1	1	1	1	1	0	1	1	1	1	1	1	1	1	1	1	1	1	1	1	1	1	0	1	1
cya	T00318	Synechococcus sp. JA-3-3Ab	1	1	1	1	1	1	1	1	1	1	1	1	1	1	1	1	1	1	1	1	1	1	1	1	1	1	1	0	1	1	1	1	1	1	1	1	1	0	1	1	1	1	1	0	1	1	1
cyj	T01310	Gloeothece verrucosa	1	1	1	1	1	1	1	1	1	1	1	1	1	1	1	1	1	1	1	1	1	1	1	1	1	1	1	0	1	1	1	1	1	1	1	1	1	0	1	1	1	1	1	0	1	1	1
cyu	T01159	Candidatus Atelocyanobacterium thalassa	1	1	1	1	1	1	1	1	1	1	1	0	1	0	1	1	1	1	1	0	1	1	0	1	1	1	0	0	1	1	1	1	1	0	0	1	0	0	1	1	0	1	1	0	1	1	1
dab	T04259	Deinococcus actinosclerus	1	1	1	1	1	1	1	1	1	1	1	1	1	1	1	1	1	1	1	1	1	1	1	1	1	1	1	1	1	1	1	1	1	1	1	1	1	1	1	1	1	1	1	1	1	1	1
dal	T00813	Desulfatibacillum aliphaticivorans	1	1	1	1	1	1	1	1	1	1	1	1	1	1	1	1	1	1	1	1	1	1	1	1	1	1	1	0	1	1	1	1	0	1	1	1	1	1	1	1	1	1	1	1	1	1	1
dco	T05038	Dermatophilus congolensis	1	1	1	1	1	1	1	1	1	1	1	1	1	1	1	1	1	1	1	1	1	1	1	1	1	1	0	1	1	1	1	1	1	1	1	1	1	1	1	1	1	1	1	1	1	0	1
dcr	T05350	Daucus carota (carrot)	1	1	1	1	1	1	1	1	1	1	1	1	1	1	1	1	1	1	1	1	1	1	1	1	1	1	1	0	1	1	1	1	1	1	1	1	1	1	1	1	1	1	1	1	0	1	1
dde	T00294	Oleidesulfovibrio alaskensis	1	1	1	1	1	1	1	1	1	1	1	1	1	1	1	1	1	1	1	0	1	1	1	1	1	1	1	0	1	1	1	1	1	1	1	1	1	1	1	1	1	1	1	0	1	1	1
ddl	T02390	Desulfitobacterium dichloroeliminans	1	1	1	1	1	1	1	1	1	1	1	1	1	1	1	0	1	1	1	1	1	1	1	1	1	1	1	0	1	1	1	1	1	0	1	1	0	1	1	1	1	1	1	1	1	1	1
ddo	T04309	Dokdonia donghaensis	1	1	1	1	1	1	1	1	1	1	1	1	1	1	1	1	1	1	1	1	1	1	1	1	1	1	1	0	1	1	1	1	1	1	1	1	1	1	1	1	1	1	1	1	1	1	1
ddt	T04382	Denitrobacterium detoxificans	1	1	1	1	1	1	1	1	1	1	1	1	1	1	1	0	1	1	1	0	1	1	1	1	1	0	1	0	1	1	1	1	1	1	1	1	0	1	1	1	1	1	1	0	1	0	1
dej	T04404	Pseudodesulfovibrio indicus	1	1	1	1	1	1	1	1	1	1	1	1	1	1	1	1	1	1	1	1	1	1	1	1	1	0	1	0	1	1	1	1	1	1	1	1	1	1	1	1	1	1	1	1	1	1	1
del	T01497	Delftia sp. Cs1-4	1	1	1	1	1	1	1	1	1	1	1	1	1	1	1	1	1	1	1	1	1	1	1	1	1	1	1	0	1	1	1	1	1	1	1	1	1	1	1	1	1	1	1	1	1	1	1
deo	T05339	Desulfobulbus oralis	1	1	1	1	1	1	1	1	1	1	1	1	1	1	1	1	1	1	1	1	1	1	1	1	1	1	1	0	1	1	1	1	1	1	1	1	1	0	1	1	1	1	1	1	1	1	1
deq	T04003	Devosia sp. H5989	1	1	1	1	1	1	1	1	1	1	1	1	1	1	1	1	1	1	1	1	1	1	1	1	1	1	1	1	1	1	1	1	1	1	1	1	1	1	1	1	1	1	1	1	1	1	1
der	T01060	Drosophila erecta	1	1	1	1	1	1	1	1	1	1	1	1	1	1	1	1	1	1	1	1	1	1	1	1	1	1	0	0	1	1	1	1	1	1	1	1	1	1	1	1	1	1	1	1	0	1	1
det	T00223	Dehalococcoides mccartyi 195	1	1	1	1	1	1	1	0	1	1	1	0	1	0	1	1	1	1	1	0	1	1	1	1	1	0	0	0	1	1	1	1	1	1	1	1	0	1	1	1	1	1	1	0	1	0	1
dew	T03938	Dehalogenimonas sp. WBC-2	1	1	1	1	1	1	1	1	1	1	1	0	1	0	1	1	1	1	1	1	1	1	1	1	1	0	1	0	1	1	1	1	1	1	1	1	0	0	1	1	1	1	1	1	1	0	1
dfe	T00970	Dyadobacter fermentans	1	1	1	1	1	1	1	1	1	1	1	1	1	1	1	1	1	1	1	1	1	1	1	1	1	0	1	1	1	1	1	1	1	1	1	1	1	1	1	1	1	1	1	1	1	1	1
dfg	T04823	Desulforamulus ferrireducens	1	1	1	1	1	1	1	1	1	1	1	1	1	1	1	1	1	1	1	0	1	1	1	1	1	1	1	0	1	1	1	1	1	1	1	1	0	1	1	1	1	1	1	0	1	1	1
dfi	T04293	Desulfovibrio fairfieldensis	1	1	1	1	1	1	1	1	1	1	1	1	1	1	1	1	1	1	1	1	1	1	1	1	1	1	1	0	1	1	1	1	1	1	1	1	0	1	1	1	1	1	1	1	1	1	1
dge	T00353	Deinococcus geothermalis	1	1	1	1	1	1	1	1	1	1	1	1	1	1	1	1	1	1	1	1	1	1	1	1	1	1	1	1	1	1	1	1	1	1	1	1	1	1	1	1	1	1	1	1	1	1	1
din	T01383	Desulfurispirillum indicum	1	1	1	1	1	1	1	1	1	1	1	1	1	1	1	1	1	1	1	1	1	1	1	1	1	0	1	0	1	1	1	1	1	1	1	1	0	0	1	1	1	1	1	1	1	1	1
diz	T05397	Dietzia sp. JS16-p6b	1	1	1	1	1	1	1	1	1	1	1	1	1	1	1	1	1	1	1	1	1	1	1	1	1	1	1	1	1	1	1	1	1	1	1	1	1	1	1	1	1	1	1	1	1	0	1
dja	T03215	Dyella japonica	1	1	1	1	1	1	1	1	1	1	1	1	1	1	1	1	1	1	1	1	1	1	1	1	1	1	1	0	1	1	1	1	1	1	1	1	1	1	1	1	1	1	1	1	1	1	1
dme	T00030	Drosophila melanogaster (fruit fly)	1	1	1	1	1	1	1	1	1	1	1	1	1	1	1	1	1	1	1	1	1	1	1	1	1	1	0	0	1	1	1	1	1	1	1	1	1	1	1	1	1	1	1	1	0	1	1
dmy	T03648	Dehalococcoides mccartyi CG4	1	1	1	1	1	1	1	1	1	1	1	0	1	0	1	1	1	1	1	0	1	1	1	1	1	0	0	0	1	1	1	1	1	1	1	1	0	1	1	1	1	1	1	0	1	0	1
dpa	T04899	Dendroctonus ponderosae (mountain pine beetle)	1	1	1	1	1	1	1	1	1	1	1	1	1	1	1	1	1	1	1	1	1	1	1	1	1	1	0	0	1	1	1	1	1	1	1	1	1	1	1	1	1	1	1	1	0	1	1
dpp	T02090	Dictyostelium purpureum (cellular slime mold)	1	1	1	1	1	1	1	1	1	1	1	1	1	1	1	1	1	1	1	1	1	1	1	1	1	1	1	0	1	1	1	1	1	1	1	1	1	1	1	1	1	1	1	1	0	1	1
dre	T01004	Danio rerio (zebrafish)	1	1	1	1	1	1	1	1	1	1	1	1	1	1	1	1	1	1	1	1	1	1	1	1	1	1	0	0	1	1	1	1	1	1	1	1	1	1	1	1	1	1	1	1	0	1	1
drs	T02996	Dehalobacter restrictus	1	1	1	1	1	1	1	1	1	1	1	1	1	1	1	0	1	1	1	0	1	1	1	1	1	0	0	0	1	1	1	1	1	1	1	1	0	1	1	1	1	1	1	0	1	1	1
dso	T04410	Dickeya solani IPO 2222	1	1	1	1	1	1	1	1	1	1	1	1	1	1	1	1	1	1	1	1	1	1	1	1	1	1	1	0	1	1	1	1	1	1	1	1	1	1	1	1	1	1	1	1	1	1	1
dte	T01427	Desulfurobacterium thermolithotrophum	1	1	1	1	1	1	1	1	1	1	1	1	1	1	1	1	1	1	1	0	1	1	1	1	1	1	1	0	1	1	1	1	0	1	1	1	0	0	1	1	1	1	1	1	1	1	1
dth	T00774	Dictyoglomus thermophilum	1	1	1	1	1	1	1	1	1	1	1	1	1	1	1	1	1	1	1	0	1	1	1	1	1	1	1	0	1	1	1	0	1	1	1	1	1	1	1	1	1	1	1	0	1	1	1
dvm	T00816	Desulfovibrio vulgaris Miyazaki F	1	1	1	1	1	1	1	1	1	1	1	1	1	1	1	1	1	1	1	1	1	1	1	1	1	0	1	0	1	1	1	1	1	1	1	1	1	1	1	1	1	1	1	1	1	1	1
dya	T01068	Drosophila yakuba	1	1	1	1	1	1	1	1	1	1	1	1	1	1	1	1	1	1	1	1	1	1	1	1	1	1	0	0	1	1	1	1	1	1	1	1	1	1	1	1	1	1	1	1	0	1	1
eaa	T03255	Endosymbiont of Acanthamoeba sp. UWC8	1	1	1	1	1	1	1	1	1	1	1	1	1	1	1	0	1	1	1	0	1	1	0	1	0	0	0	0	1	0	1	0	0	0	1	1	0	0	1	1	1	1	1	0	1	0	1
eae	T01529	Klebsiella aerogenes KCTC 2190	1	1	1	1	1	1	1	1	1	1	1	1	1	1	1	1	1	1	1	1	1	1	1	1	1	1	1	1	1	1	1	1	1	1	1	1	1	1	1	1	1	1	1	1	1	1	1
eah	T04507	Ensifer adhaerens Casida A	1	1	1	1	1	1	1	1	1	1	1	1	1	1	1	1	1	1	1	1	1	1	1	1	1	1	1	1	1	1	1	1	1	1	1	1	1	1	1	1	1	1	1	1	1	1	1
eal	T03986	Escherichia albertii	1	1	1	1	1	1	1	1	1	1	1	1	1	1	1	1	1	1	1	1	1	1	1	1	1	1	1	0	1	1	1	1	1	1	1	1	1	1	1	1	1	1	1	1	1	1	1
eao	T03235	Elizabethkingia anophelis NUHP1	1	1	1	1	1	1	1	1	1	1	1	1	1	1	1	1	1	1	1	1	1	1	1	1	1	1	1	0	1	1	1	1	1	1	1	1	1	1	1	1	1	1	1	1	1	1	1
ebc	T05417	Enterobacteriaceae bacterium ENNIH2	1	1	1	1	1	1	1	1	1	1	1	1	1	1	1	1	1	1	1	1	1	1	1	1	1	1	1	0	1	1	1	1	1	1	1	1	1	1	1	1	1	1	1	1	1	1	1
ebe	T02096	Escherichia coli BL21(DE3)	1	1	1	1	1	1	1	1	1	1	1	1	1	1	1	1	1	1	1	1	1	1	1	1	1	1	1	0	1	1	1	1	1	1	1	1	1	1	1	1	1	1	1	1	1	1	1
ecc	T00106	Escherichia coli O6:K2:H1 CFT073 (UPEC)	1	1	1	1	1	1	1	1	1	1	1	1	1	1	1	1	1	1	1	1	1	1	1	1	1	1	1	0	1	1	1	1	1	1	1	1	1	1	1	1	1	1	1	1	1	1	1
echa	T03085	Ehrlichia chaffeensis Heartland	1	1	1	1	1	1	1	1	0	1	1	1	1	0	1	0	1	1	1	0	1	1	1	1	1	0	1	0	1	0	1	0	0	0	0	1	0	0	1	1	1	1	1	0	0	0	1
eci	T00338	Escherichia coli O18:K1:H7 UTI89 (UPEC)	1	1	1	1	1	1	1	1	1	1	1	1	1	1	1	1	1	1	1	1	1	1	1	1	1	1	1	0	1	1	1	1	1	1	1	1	1	1	1	1	1	1	1	1	1	1	1
ecle	T03471	Enterobacter cloacae ECNIH2	1	1	1	1	1	1	1	1	1	1	1	1	1	1	1	1	1	1	1	1	1	1	1	1	1	1	1	0	1	1	1	1	1	1	1	1	1	1	1	1	1	1	1	1	1	1	1
ecn	T00270	Ehrlichia canis	1	1	1	1	1	1	1	1	0	1	1	1	1	0	1	0	1	1	1	0	1	1	1	1	0	0	0	0	1	0	1	0	0	0	0	1	0	0	1	1	1	1	1	0	0	0	1
eco	T00007	Escherichia coli K-12 MG1655	1	1	1	1	1	1	1	1	1	1	1	1	1	1	1	1	1	1	1	1	1	1	1	1	1	1	1	0	1	1	1	1	1	1	1	1	1	1	1	1	1	1	1	1	1	1	1
efe	T00811	Escherichia fergusonii	1	1	1	1	1	1	1	1	1	1	1	1	1	1	1	1	1	1	1	1	1	1	1	1	1	1	1	1	1	1	1	1	1	1	1	1	1	1	1	1	1	1	1	1	1	1	1
efi	T01882	Enterococcus faecalis OG1RF	1	1	1	1	1	1	1	1	1	1	1	1	1	1	1	0	1	1	1	1	1	1	1	1	1	0	0	1	1	1	1	1	1	0	1	1	1	1	1	1	1	1	1	1	1	1	1
efv	T04986	Qipengyuania flava	1	1	1	1	1	1	1	1	1	1	1	1	1	1	1	1	1	1	1	1	1	1	1	1	1	1	1	0	1	1	1	1	0	1	1	1	1	1	1	1	1	1	1	1	1	1	1
ege	T04258	Duffyella gerundensis	1	1	1	1	1	1	1	1	1	1	1	1	1	1	1	1	1	1	1	1	1	1	1	1	1	1	1	0	1	1	1	1	1	1	1	1	1	1	1	1	1	1	1	1	1	1	1
egm	T05037	Elizabethkingia bruuniana	1	1	1	1	1	1	1	1	1	1	1	1	1	1	1	1	1	1	1	1	1	1	1	1	1	1	1	0	1	1	1	1	1	1	1	1	1	1	1	1	1	1	1	1	1	1	1
egr	T03547	Eucalyptus grandis (rose gum)	1	1	1	1	1	1	1	1	1	1	1	1	1	1	1	1	1	1	1	1	1	1	1	1	1	1	1	0	1	1	1	1	1	1	1	1	1	1	1	1	1	1	1	1	0	1	1
egz	T05152	Egretta garzetta (little egret)	1	1	1	1	1	1	1	1	1	1	1	1	1	1	1	1	1	1	1	1	1	1	1	1	1	1	0	0	1	1	1	1	1	1	1	1	1	1	1	1	1	1	1	1	0	1	1
eha	T01384	Ethanoligenens harbinense	1	1	1	1	1	1	1	1	1	1	1	0	1	0	1	0	1	1	1	0	1	1	1	1	1	1	1	0	1	1	1	1	1	1	1	1	1	1	1	1	1	1	1	0	1	1	1
ehx	T02915	Emiliania huxleyi	1	1	1	1	1	1	1	1	1	1	1	1	1	1	1	1	1	1	1	1	1	1	1	1	1	1	1	0	1	1	1	1	1	1	1	1	1	1	1	1	1	1	1	1	0	1	1
ein	T02238	Encephalitozoon intestinalis	1	1	1	1	1	1	1	0	1	1	1	0	1	0	0	0	1	1	1	0	1	1	0	1	0	0	0	0	1	0	1	0	0	0	0	1	1	1	1	0	0	1	1	1	0	0	1
eiv	T04133	Entamoeba invadens	1	0	1	1	1	1	1	0	1	1	1	0	1	0	0	1	1	1	1	0	1	1	1	1	1	1	0	0	1	1	1	1	1	0	1	1	1	1	1	1	0	1	1	1	0	1	1
elv	T03207	Candidatus Walczuchella monophlebidarum	1	0	1	1	1	1	1	0	0	1	1	1	1	0	0	0	1	1	1	0	1	1	0	1	0	0	0	0	0	0	1	0	0	1	1	0	0	0	1	0	1	1	1	0	0	0	0
ema	T05353	Escherichia marmotae	1	1	1	1	1	1	1	1	1	1	1	1	1	1	1	1	1	1	1	1	1	1	1	1	1	1	1	0	1	1	1	1	1	1	1	1	1	1	1	1	1	1	1	1	1	1	1
emu	T02931	Enterococcus mundtii	1	1	1	1	1	1	1	1	1	1	1	1	1	1	1	0	1	1	1	0	1	1	1	1	1	0	0	1	1	1	1	1	1	0	1	1	1	1	1	1	1	1	1	1	1	1	1
enm	T04530	Endosymbiont of unidentified scaly snail isolate Monju	1	1	1	1	1	1	1	1	1	1	1	1	1	1	1	1	1	1	1	0	1	1	1	1	0	0	1	0	1	1	1	1	1	1	1	1	0	0	1	1	1	1	1	1	1	1	1
ent	T00507	Enterobacter sp. 638	1	1	1	1	1	1	1	1	1	1	1	1	1	1	1	1	1	1	1	1	1	1	1	1	1	1	1	0	1	1	1	1	1	1	1	1	1	1	1	1	1	1	1	1	1	1	1
eol	T02272	Emticicia oligotrophica	1	1	1	1	1	1	1	1	1	1	1	1	1	1	1	1	1	1	1	1	1	1	1	1	1	0	1	1	1	1	1	1	1	1	1	1	1	1	1	1	1	1	1	1	1	1	1
epa	T05080	Exaiptasia diaphana (Aiptasia)	1	1	1	1	1	1	1	1	1	1	1	1	1	1	1	1	1	1	1	1	1	1	1	1	1	1	0	0	1	1	1	1	1	1	1	1	1	1	1	1	1	1	1	1	0	1	1
era	T02588	Agathobacter rectalis M104/1	1	1	1	1	1	1	1	1	1	1	1	0	1	1	1	1	1	1	1	0	1	1	1	1	1	0	1	0	1	1	1	1	1	1	1	1	1	1	1	1	1	1	1	0	1	1	1
erh	T01525	Erysipelothrix rhusiopathiae Fujisawa	1	1	1	1	1	1	1	0	1	1	1	1	1	1	1	0	1	1	1	1	1	1	1	1	1	0	0	1	1	1	1	1	1	0	1	1	1	1	1	1	1	1	1	0	1	0	1
erj	T01935	Erwinia sp. Ejp617	1	1	1	1	1	1	1	1	1	1	1	1	1	1	1	1	1	1	1	1	1	1	1	1	1	1	0	0	1	1	1	1	1	1	1	1	1	1	1	1	1	1	1	1	1	1	1
erl	T04263	Erysipelothrix larvae	1	1	1	1	1	1	1	0	1	1	1	1	1	0	1	0	1	1	1	1	1	1	0	1	1	0	0	1	1	1	1	0	1	0	1	1	0	1	1	1	1	1	1	0	1	0	1
esi	T00687	Exiguobacterium sibiricum	1	1	1	1	1	1	1	1	1	1	1	1	1	0	1	0	1	1	1	1	1	1	1	1	1	1	0	1	1	1	1	1	1	1	1	1	1	1	1	1	1	1	1	1	1	1	1
esr	T02589	Eubacterium siraeum V10Sc8a	1	1	1	1	1	1	1	1	1	1	1	1	1	0	1	0	1	1	1	0	1	1	1	1	1	0	0	0	1	1	1	1	1	0	1	1	0	1	1	1	1	1	1	0	1	1	1
etc	T02509	Edwardsiella piscicida C07-087	1	1	1	1	1	1	1	1	1	1	1	1	1	1	1	0	1	1	1	1	1	1	1	1	1	1	1	0	1	1	1	1	1	1	1	1	1	1	1	1	1	1	1	1	1	1	1
eth	T05312	Enterococcus thailandicus	1	1	1	1	1	1	1	1	1	1	1	1	1	1	1	0	1	1	1	0	1	1	1	1	1	0	0	1	1	1	1	0	1	0	1	1	1	1	1	1	1	1	1	0	1	1	1
eti	T05087	Candidatus Endomicrobium trichonymphae Rs-D17	1	1	1	1	1	1	1	1	1	1	1	0	1	1	1	0	1	1	1	0	1	1	1	1	1	0	0	0	1	0	1	1	1	1	1	1	0	1	1	1	1	1	1	0	1	0	1
eus	T02985	Eutrema salsugineum (saltwater cress)	1	1	1	1	1	1	1	1	1	1	1	1	1	1	1	1	1	1	1	1	1	1	1	1	1	1	1	0	1	1	1	1	1	1	1	1	1	1	1	1	1	1	1	1	0	1	1
exf	T04821	Enterobacter hormaechei subsp. xiangfangensis	1	1	1	1	1	1	1	1	1	1	1	1	1	1	1	1	1	1	1	1	1	1	1	1	1	1	1	0	1	1	1	1	1	1	1	1	1	1	1	1	1	1	1	1	1	1	1
exm	T02903	Exiguobacterium sp. MH3	1	1	1	1	1	1	1	1	1	1	1	1	1	1	1	0	1	1	1	1	1	1	1	1	1	1	0	1	1	1	1	1	1	1	1	1	1	1	1	1	1	1	1	1	1	1	1
faa	T01663	Filifactor alocis	1	1	1	1	1	1	1	1	1	1	1	0	1	0	1	0	1	1	1	0	1	1	1	1	1	0	1	0	1	1	1	1	1	0	1	1	0	1	1	1	0	1	1	0	1	0	1
fab	T02815	Ficedula albicollis (collared flycatcher)	1	1	1	1	1	1	1	1	1	1	1	1	1	1	1	1	1	1	1	1	1	1	1	1	1	1	0	0	1	1	1	1	1	1	1	1	1	1	1	1	1	1	1	1	0	1	1
fba	T00953	Flavobacteriaceae bacterium 3519-10	1	1	1	1	1	1	1	1	1	1	1	1	1	1	1	0	1	1	1	1	1	1	1	1	1	1	1	0	1	1	1	1	1	1	1	1	0	1	1	1	1	1	1	1	1	1	1
fbr	T01625	Flavobacterium branchiophilum	1	1	1	1	1	1	1	1	1	1	1	1	1	1	1	1	1	1	1	1	1	1	1	1	1	1	0	0	1	1	1	1	1	1	1	1	1	0	1	1	1	1	1	1	1	1	1
fbt	T04058	Flammeovirgaceae bacterium 311	1	1	1	1	1	1	1	1	1	1	1	1	1	1	1	1	1	1	1	1	1	1	1	1	1	1	1	1	1	1	1	1	1	1	1	1	1	1	1	1	1	1	1	1	1	1	1
fek	T05284	Flavivirga eckloniae	1	1	1	1	1	1	1	1	1	1	1	1	1	1	1	1	1	1	1	0	1	1	1	1	1	1	1	0	1	1	1	1	1	1	1	1	1	1	1	1	1	1	1	0	1	1	1
fgi	T03038	Fimbriimonas ginsengisoli	1	1	1	1	1	1	1	1	1	1	1	1	1	1	1	1	1	1	1	1	1	1	1	1	1	1	1	1	1	1	1	1	1	1	1	1	1	1	1	1	1	1	1	1	1	1	1
fin	T01781	Flavobacterium indicum	1	1	1	1	1	1	1	1	1	1	1	1	1	1	1	0	1	1	1	1	1	1	1	1	1	1	1	0	1	1	1	1	1	1	1	1	0	0	1	1	1	1	1	1	1	1	1
fis	T04195	Fischerella sp. NIES-3754	1	1	1	1	1	1	1	1	1	1	1	1	1	1	1	1	1	1	1	0	1	1	1	1	1	1	1	0	1	1	1	1	1	1	1	1	1	1	1	1	1	1	1	0	1	1	1
fjo	T00508	Flavobacterium johnsoniae UW101	1	1	1	1	1	1	1	1	1	1	1	1	1	1	1	1	1	1	1	1	1	1	1	1	1	1	1	0	1	1	1	1	1	1	1	1	1	1	1	1	1	1	1	1	1	1	1
fla	T04392	Flavisolibacter tropicus	1	1	1	1	1	1	1	1	1	1	1	1	1	1	1	1	1	1	1	1	1	1	1	1	1	1	0	1	1	1	1	1	1	1	1	1	1	1	1	1	1	1	1	1	1	1	1
fli	T02149	Bernardetia litoralis	1	1	1	1	1	1	1	1	1	1	1	1	1	1	1	1	1	1	1	1	1	1	1	1	1	0	0	0	1	1	1	1	1	1	1	1	1	1	1	1	1	1	1	1	1	1	1
fnc	T02822	Fusobacterium vincentii 3_1_36A2	1	1	1	1	1	1	1	1	1	1	1	1	1	1	1	0	1	1	1	0	1	1	0	1	1	0	1	0	1	1	1	1	1	0	1	1	1	1	1	1	1	1	1	1	1	0	1
for	T04465	Formosa sp. Hel1_33_131	1	1	1	1	1	1	1	1	1	1	1	1	1	0	1	1	1	1	1	1	1	1	1	1	1	1	1	0	1	1	1	1	1	1	1	1	1	0	1	1	1	1	1	1	1	1	1
fox	T04882	Fusarium oxysporum	1	1	1	1	1	1	1	1	1	1	1	1	1	1	1	1	1	1	1	1	1	1	1	1	1	1	1	1	1	1	1	1	1	1	1	1	1	1	1	1	1	1	1	1	0	1	1
fpe	T01808	Fervidobacterium pennivorans	1	0	1	1	1	1	1	0	1	1	1	1	1	1	1	0	1	1	1	0	1	1	1	1	1	0	0	0	1	1	1	1	1	0	1	1	1	1	1	1	1	1	1	0	1	1	1
fpr	T02591	Faecalibacterium prausnitzii L2-6	1	1	1	1	1	1	1	1	1	1	1	1	1	1	1	0	1	1	1	0	1	1	1	1	1	1	1	0	1	1	1	0	1	0	1	1	1	1	1	1	1	1	1	1	1	1	1
fpx	T03619	Francisella philomiragia O#319-067	1	1	1	1	1	1	1	1	1	1	1	1	1	0	1	0	1	1	1	1	1	1	1	1	1	1	0	0	1	1	1	1	1	1	1	1	1	1	1	1	1	1	1	1	1	0	1
fpy	T03281	Flavobacterium psychrophilum FPG101	1	1	1	1	1	1	1	1	1	1	1	1	1	1	1	0	1	1	1	1	1	1	1	1	1	1	0	0	1	1	1	1	1	1	1	1	0	0	1	1	1	1	1	1	1	1	1
fro	T04268	Faecalibaculum rodentium	1	1	1	1	1	1	1	1	1	1	1	1	1	1	1	0	1	1	1	1	1	1	1	1	1	0	0	0	1	1	1	1	1	1	1	1	1	1	1	0	1	1	1	0	1	0	1
frx	T05017	Francisella uliginis	1	1	1	1	1	1	1	1	1	1	1	1	1	1	1	0	1	1	1	1	1	1	1	1	1	1	0	0	1	1	1	1	1	1	1	1	1	1	1	1	1	1	1	1	1	1	1
fsa	T05345	Fastidiosipila sanguinis	1	1	1	1	1	1	1	1	1	1	1	1	1	0	1	1	1	1	1	0	1	1	0	1	1	0	0	0	1	1	1	0	1	1	1	1	1	1	1	0	0	1	1	0	1	0	1
fsc	T02105	Fibrobacter succinogenes	1	1	1	1	1	1	1	1	1	1	1	1	1	1	1	1	1	1	1	0	1	1	1	1	1	0	0	0	1	1	1	1	1	1	1	1	1	1	1	1	1	1	1	1	1	1	1
fsi	T01539	Flexistipes sinusarabici	1	1	1	1	1	1	1	1	1	1	1	1	1	1	1	1	1	1	1	1	1	1	1	1	1	1	1	0	1	1	1	1	1	1	1	1	1	1	1	1	1	1	1	1	1	1	1
fsy	T01530	Candidatus Protofrankia datiscae	1	1	1	1	1	1	1	1	1	1	1	1	1	1	1	1	1	1	1	1	1	1	1	1	1	1	1	0	1	1	1	1	1	1	1	1	1	1	1	1	1	1	1	1	1	1	1
fte	T01455	Fluviicola taffensis	1	1	1	1	1	1	1	1	1	1	1	1	1	1	1	1	1	1	1	1	1	1	1	1	1	1	1	0	1	1	1	1	1	1	1	1	1	0	1	1	1	1	1	1	1	1	1
ftf	T00381	Francisella tularensis subsp. tularensis FSC198	1	1	1	1	1	1	1	1	1	1	1	1	1	0	1	1	1	1	1	1	1	1	0	1	1	0	0	0	1	1	1	1	1	1	1	1	1	1	1	1	1	1	1	1	1	1	1
ful	T05433	Fusobacterium ulcerans	1	1	1	1	1	1	1	1	1	1	1	1	1	1	1	1	1	1	1	0	1	1	1	1	1	0	1	0	1	1	1	0	1	0	1	1	1	1	1	1	1	1	1	1	1	1	1
gac	T03507	Geoglobus acetivorans	1	1	1	1	1	1	1	1	1	1	1	1	1	1	1	1	1	1	1	1	1	1	1	1	1	1	1	0	0	1	1	1	1	1	1	1	0	0	1	1	1	1	1	1	0	1	1
gan	T01482	Gallibacterium anatis	1	1	1	1	1	1	1	1	1	1	1	1	1	1	1	0	1	1	1	1	1	1	1	1	1	1	1	0	1	1	1	1	1	1	1	1	1	1	1	1	1	1	1	1	1	1	1
gba	T03025	Gemmatirosa kalamazoonensis	1	1	1	1	1	1	1	1	1	1	1	1	1	1	1	1	1	1	1	1	1	1	1	1	1	1	1	1	1	1	1	1	1	1	1	1	1	1	1	1	1	1	1	1	1	1	1
gbc	T03155	Granulibacter bethesdensis NIH3.1	1	1	1	1	1	1	1	1	1	1	1	1	1	1	1	1	1	1	1	1	1	1	1	1	1	1	1	0	1	1	1	1	1	1	1	1	1	1	1	1	1	1	1	1	1	1	1
gbm	T00749	Citrifermentans bemidjiense	1	1	1	1	1	1	1	1	1	1	1	1	1	1	1	1	1	1	1	0	1	1	1	1	1	1	1	0	1	1	1	1	1	1	1	1	1	1	1	1	1	1	1	0	1	1	1
gca	T01295	Gallionella capsiferriformans	1	1	1	1	1	1	1	1	1	1	1	1	1	0	1	1	1	1	1	1	1	1	1	1	1	1	1	0	1	1	1	1	1	1	1	1	1	1	1	1	1	1	1	1	1	1	1
gdj	T00798	Gluconacetobacter diazotrophicus PA1 5 (JGI)	1	1	1	1	1	1	1	1	1	1	1	1	1	1	1	1	1	1	1	1	1	1	1	1	1	0	1	0	1	1	1	1	1	1	1	1	1	1	1	1	1	1	1	1	1	1	1
geh	T05407	Gemmobacter aquarius	1	1	1	1	1	1	1	1	1	1	1	1	1	1	1	1	1	1	1	1	1	1	1	1	1	1	1	1	1	1	1	1	1	1	1	1	1	1	1	1	1	1	1	1	1	1	1
gel	T04018	Geobacillus sp. LC300	1	1	1	1	1	1	1	1	1	1	1	1	1	1	1	1	1	1	1	1	1	1	1	1	1	1	1	0	1	1	1	1	1	1	1	1	1	1	1	1	1	1	1	0	1	1	1
gfo	T00448	Christiangramia forsetii	1	1	1	1	1	1	1	1	1	1	1	1	1	1	1	1	1	1	1	1	1	1	1	1	1	1	0	1	1	1	1	1	1	1	1	1	1	1	1	1	1	1	1	1	1	1	1
gga	T01006	Gallus gallus (chicken)	1	1	1	1	1	1	1	1	1	1	1	1	1	1	1	1	1	1	1	1	1	1	1	1	1	1	0	0	1	1	1	1	1	1	1	1	1	1	1	1	1	1	1	1	0	1	1
ggo	T02442	Gorilla gorilla gorilla (western lowland gorilla)	1	1	1	1	1	1	1	1	1	1	1	1	1	1	1	1	1	1	1	1	1	1	1	1	1	1	0	0	1	1	1	1	1	1	1	1	1	1	1	1	1	1	1	1	0	1	1
gja	T04299	Gekko japonicus (Schlegel's Japanese gecko)	1	1	1	1	1	1	1	1	1	1	1	1	1	1	1	1	1	1	1	1	1	1	1	1	1	1	0	0	1	1	1	1	1	1	1	1	1	1	1	1	1	1	1	1	0	1	1
gka	T00217	Geobacillus kaustophilus	1	1	1	1	1	1	1	1	1	1	1	1	1	1	1	1	1	1	1	1	1	1	1	1	1	1	1	0	1	1	1	1	1	1	1	1	1	1	1	1	1	1	1	1	1	1	1
gma	T01664	Granulicella mallensis	1	1	1	1	1	1	1	1	1	1	1	1	1	1	1	1	1	1	1	1	1	1	1	1	1	1	1	1	1	1	1	1	1	1	1	1	1	1	1	1	1	1	1	1	1	1	1
goh	T02348	Gluconobacter oxydans H24	1	1	1	1	1	1	1	1	1	1	1	1	1	1	1	1	1	1	1	1	1	1	1	1	1	1	1	0	1	1	1	1	1	1	1	1	1	1	1	1	1	1	1	1	1	1	1
goq	T04097	Gordonia phthalatica	1	1	1	1	1	1	1	1	1	1	1	1	1	1	1	1	1	1	1	1	1	1	1	1	1	1	1	1	1	1	1	1	1	1	1	1	1	1	1	1	1	1	1	1	1	1	1
got	T04256	Gemella sp. oral taxon 928	1	1	1	1	1	1	1	1	1	1	1	1	1	0	1	0	1	1	1	0	1	1	0	1	1	0	0	1	1	1	1	1	1	0	1	1	1	1	1	0	1	1	1	0	1	1	1
gpa	T02609	Gordonibacter pamelaeae	1	1	1	1	1	1	1	1	1	1	1	0	1	1	1	1	1	1	1	1	1	1	1	1	1	0	1	0	1	1	1	1	1	0	1	1	0	0	1	1	1	1	1	1	1	0	1
gph	T04580	Gemmatimonas phototrophica	1	1	1	1	1	1	1	1	1	1	1	1	1	1	1	1	1	1	1	1	1	1	1	1	1	1	1	1	1	1	1	1	1	1	1	1	1	1	1	1	1	1	1	1	1	1	1
gqu	T05060	Gibbsiella quercinecans	1	1	1	1	1	1	1	1	1	1	1	1	1	1	1	1	1	1	1	1	1	1	1	1	1	1	1	0	1	1	1	1	1	1	1	1	1	1	1	1	1	1	1	1	1	1	1
grs	T05367	Christiangramia fulva	1	1	1	1	1	1	1	1	1	1	1	1	1	1	1	1	1	1	1	1	1	1	1	1	1	1	1	1	1	1	1	1	1	1	1	1	1	1	1	1	1	1	1	1	1	1	1
gsu	T00155	Geobacter sulfurreducens PCA	1	1	1	1	1	1	1	1	1	1	1	1	1	1	1	1	1	1	1	1	1	1	1	1	1	0	1	0	1	1	1	1	1	1	1	1	0	1	1	1	1	1	1	1	1	1	1
gtm	T05178	Geobacillus thermocatenulatus	1	1	1	1	1	1	1	1	1	1	1	1	1	1	1	1	1	1	1	1	1	1	1	1	1	1	1	1	1	1	1	1	1	1	1	1	1	1	1	1	1	1	1	1	1	1	1
gvh	T01939	Gardnerella vaginalis HMP9231	1	1	1	1	1	1	1	1	1	1	1	1	1	0	1	0	1	1	1	0	1	1	0	1	1	0	0	0	1	1	1	0	1	0	1	1	0	1	1	1	1	1	1	0	1	0	1
hag	T05375	Halomonas sp. GFAJ-1	1	1	1	1	1	1	1	1	1	1	1	1	1	1	1	1	1	1	1	1	1	1	1	1	1	1	1	0	1	1	1	1	1	1	1	1	1	1	1	1	1	1	1	1	1	1	1
hah	T01603	Halophilic archaeon DL31	1	1	1	1	1	1	1	1	1	1	1	1	1	1	1	1	1	1	1	1	1	1	1	1	1	1	1	0	1	1	1	1	1	1	1	1	0	1	1	1	1	1	1	1	0	1	1
hai	T04661	Hipposideros armiger (great roundleaf bat)	1	1	1	1	1	1	1	1	1	1	1	1	1	1	1	1	1	1	1	1	1	1	1	1	1	1	0	0	1	1	1	1	1	1	1	1	1	1	1	1	1	1	1	1	0	1	1
hap	T00825	Glaesserella parasuis SH0165	1	1	1	1	1	1	1	1	1	1	1	1	1	1	1	0	1	1	1	1	1	1	1	1	1	0	1	0	1	1	1	0	1	1	1	1	0	1	1	1	1	1	1	1	1	0	1
hat	T04275	Falsihalocynthiibacter arcticus	1	1	1	1	1	1	1	1	1	1	1	1	1	1	1	1	1	1	1	1	1	1	1	1	1	1	1	1	1	1	1	1	1	1	1	1	1	1	1	1	1	1	1	1	1	1	1
hav	T03425	Hafnia alvei	1	1	1	1	1	1	1	1	1	1	1	1	1	1	1	1	1	1	1	1	1	1	1	1	1	1	1	0	1	1	1	1	1	1	1	1	1	1	1	1	1	1	1	1	1	1	1
hbi	T01540	Helicobacter bizzozeronii	1	1	1	1	1	1	1	1	1	1	1	1	1	1	1	1	1	1	1	1	1	1	1	1	1	1	1	0	1	1	1	1	0	1	1	1	0	1	1	1	1	1	1	1	1	1	1
hbl	T04788	Helicobacter bilis	1	1	1	1	1	1	1	1	1	1	1	1	1	1	1	1	1	1	1	1	1	1	1	1	1	1	1	0	1	1	1	1	0	1	1	1	0	1	1	1	1	1	1	1	1	1	1
hbu	T00468	Hyperthermus butylicus	1	1	1	1	1	1	1	1	1	1	1	1	1	1	1	1	1	1	1	1	1	1	1	1	1	1	0	0	1	1	1	1	1	0	1	1	1	0	1	1	1	1	1	0	0	1	1
hcc	T03595	Candidatus Hodgkinia cicadicola TETUND1	1	1	1	0	1	1	1	0	1	1	1	0	1	0	1	0	0	1	1	0	1	0	0	1	0	0	0	0	0	1	1	0	0	0	0	0	0	0	0	0	0	0	0	0	0	0	1
hcm	T02033	Helicobacter cetorum MIT 99-5656	1	1	1	1	1	1	1	1	1	1	1	1	1	1	1	1	1	1	1	1	1	1	1	1	1	1	1	0	1	0	1	1	0	1	1	1	0	1	1	1	1	1	1	1	1	1	1
hco	T04292	Halomonas chromatireducens	1	1	1	1	1	1	1	1	1	1	1	1	1	1	1	1	1	1	1	1	1	1	1	1	1	1	1	0	1	1	1	1	1	1	1	1	1	1	1	1	1	1	1	1	1	1	1
hde	T00911	Candidatus Hamiltonella defensa (Acyrthosiphon pisum)	1	1	1	1	1	1	1	1	1	1	1	1	1	0	1	0	1	1	1	0	1	1	0	1	1	0	0	0	1	0	1	0	1	0	0	1	0	1	1	1	1	1	1	1	1	1	1
hez	T02940	Helicobacter pylori BM012S	1	1	1	1	1	1	1	1	1	1	1	1	1	1	1	0	1	1	1	1	1	1	1	1	1	1	1	0	1	1	1	1	0	1	1	1	0	1	1	1	1	1	1	1	1	1	1
hgi	T04025	Haloferax gibbonsii	1	1	1	1	1	1	1	1	1	1	1	1	1	1	1	1	1	1	1	1	1	1	1	1	1	1	1	1	1	1	1	1	1	1	1	1	1	1	1	1	1	1	1	1	0	1	1
hhg	T04928	Halomicronema hongdechloris	1	1	1	1	1	1	1	1	1	1	1	1	1	1	1	1	1	1	1	0	1	1	1	1	1	1	1	0	1	1	1	1	1	1	1	1	0	1	1	1	1	1	1	0	1	1	1
hhn	T02949	Haloarcula hispanica N601	1	1	1	1	1	1	1	1	1	1	1	1	1	1	1	1	1	1	1	1	1	1	1	1	1	1	1	1	1	1	1	1	1	1	1	1	1	1	1	1	1	1	1	1	0	1	1
hhy	T01491	Haliscomenobacter hydrossis	1	1	1	1	1	1	1	1	1	1	1	1	1	1	1	1	1	1	1	1	1	1	1	1	1	0	1	0	1	1	1	1	1	1	1	1	1	1	1	1	1	1	1	1	1	1	1
hic	T03721	Haemophilus influenzae C486	1	1	1	1	1	1	1	1	1	1	1	1	1	1	1	0	1	1	1	1	1	1	1	1	1	1	1	0	1	1	1	0	1	1	1	1	1	1	1	1	1	1	1	1	1	0	1
hik	T02839	Haemophilus influenzae KR494 (serotype f)	1	1	1	1	1	1	1	1	1	1	1	1	1	1	1	0	1	1	1	1	1	1	1	1	1	1	1	0	1	1	1	1	1	1	1	1	1	1	1	1	1	1	1	1	1	1	1
hit	T00248	Haemophilus influenzae 86-028NP (nontypeable)	1	1	1	1	1	1	1	1	1	1	1	1	1	1	1	0	1	1	1	1	1	1	1	1	1	1	1	0	1	1	1	0	1	1	1	1	1	1	1	1	1	1	1	1	1	0	1
hje	T01271	Halalkalicoccus jeotgali	1	1	1	1	1	1	1	1	1	1	1	1	1	1	1	1	1	1	1	1	1	1	1	1	1	1	1	1	1	1	1	1	1	1	1	1	1	1	1	1	1	1	1	1	0	1	1
hma	T00211	Haloarcula marismortui	1	1	1	1	1	1	1	1	1	1	1	1	1	1	1	1	1	1	1	1	1	1	1	1	1	1	1	0	1	1	1	1	1	1	1	1	1	1	1	1	1	1	1	1	0	1	1
hmc	T01557	Hyphomicrobium sp. MC1	1	1	1	1	1	1	1	1	1	1	1	1	1	1	1	1	1	1	1	1	1	1	1	1	1	1	1	1	1	1	1	1	0	1	1	1	1	1	1	1	1	1	1	1	1	1	1
hmg	T01080	Hydra vulgaris (swiftwater hydra)	1	1	1	1	1	1	1	1	1	1	1	1	1	1	1	1	1	1	1	1	1	1	1	1	1	1	0	0	1	1	1	1	1	1	1	1	1	1	1	1	1	1	1	1	0	1	1
hmn	T04799	Halobacillus mangrovi	1	1	1	1	1	1	1	1	1	1	1	1	1	1	1	1	1	1	1	1	1	1	1	1	1	1	1	1	1	1	1	1	1	1	1	1	1	1	1	1	1	1	1	1	1	1	1
hmr	T01456	Hippea maritima	1	1	1	1	1	1	1	1	1	1	1	1	1	1	1	1	1	1	1	0	1	1	1	1	1	1	1	0	1	1	1	1	0	1	1	1	0	0	1	1	1	1	1	0	1	1	1
hne	T00397	Hyphomonas neptunium	1	1	1	1	1	1	1	1	1	1	1	1	1	1	1	1	1	1	1	1	1	1	1	1	1	0	1	0	1	1	1	1	1	1	1	1	1	1	1	1	1	1	1	1	1	1	1
hoe	T03926	Hoeflea sp. IMCC20628	1	1	1	1	1	1	1	1	1	1	1	1	1	1	1	1	1	1	1	1	1	1	1	1	1	1	1	1	1	1	1	1	1	1	1	1	1	1	1	1	1	1	1	1	1	1	1
hoh	T01103	Haliangium ochraceum	1	1	1	1	1	1	1	1	1	1	1	1	1	1	1	1	1	1	1	1	1	1	1	1	1	1	1	0	1	1	1	1	1	1	1	1	1	1	1	1	1	1	1	1	1	1	1
hpj	T00020	Helicobacter pylori J99	1	1	1	1	1	1	1	1	1	1	1	1	1	1	1	0	1	1	1	1	1	1	1	1	1	1	1	0	1	1	1	1	0	1	1	1	0	1	1	1	1	1	1	1	1	1	1
hpk	T01941	Halanaerobium praevalens	1	1	1	1	1	1	1	1	1	1	1	1	1	1	1	1	1	1	1	0	1	1	1	1	1	0	1	0	1	1	1	0	1	1	1	1	1	1	1	1	1	1	1	0	1	0	1
hpr	T01605	Haemophilus parainfluenzae	1	1	1	1	1	1	1	1	1	1	1	1	1	1	1	0	1	1	1	0	1	1	1	1	1	0	1	0	1	1	1	0	1	1	1	1	1	1	1	1	1	1	1	0	1	1	1
hpx	T01915	Helicobacter pylori 83	1	1	1	1	1	1	1	1	1	1	1	1	1	1	1	1	1	1	1	1	1	1	1	1	1	1	1	0	1	1	1	1	0	1	1	1	0	1	1	1	1	1	1	1	1	1	1
hsa	T01001	Homo sapiens (human)	1	1	1	1	1	1	1	1	1	1	1	1	1	1	1	1	1	1	1	1	1	1	1	1	1	1	0	0	1	1	1	1	1	1	1	1	1	1	1	1	1	1	1	1	0	1	1
hsd	T04072	Herbinix luporum	1	1	1	1	1	1	1	1	1	1	1	0	1	1	1	0	1	1	1	0	1	1	1	1	1	1	1	0	1	1	1	1	1	1	1	1	1	1	1	1	1	1	1	0	1	1	1
hsi	T04554	Halomonas aestuarii	1	1	1	1	1	1	1	1	1	1	1	1	1	1	1	1	1	1	1	1	1	1	1	1	1	1	1	1	1	1	1	1	1	1	1	1	1	1	1	1	1	1	1	1	1	1	1
hst	T03918	Harpegnathos saltator (Jerdon's jumping ant)	1	1	1	1	1	1	1	1	1	1	1	1	1	1	1	1	1	1	1	1	1	1	1	1	1	1	0	0	1	1	1	1	1	1	1	1	1	1	1	1	1	1	1	1	0	1	1
hti	T02781	Halorhabdus tiamatea	1	1	1	1	1	1	1	1	1	1	1	1	1	1	1	1	1	1	1	1	1	1	1	1	1	1	1	1	1	1	1	1	1	1	1	1	1	1	1	0	1	1	1	1	0	1	1
hvo	T01200	Haloferax volcanii	1	1	1	1	1	1	1	1	1	1	1	1	1	1	1	1	1	1	1	1	1	1	1	1	1	1	1	1	1	1	1	1	1	1	1	1	1	1	1	1	1	1	1	1	0	1	1
hya	T00745	Hydrogenobaculum sp. Y04AAS1	1	1	1	1	1	1	1	1	1	1	1	1	1	1	1	1	1	1	1	0	1	1	1	1	1	0	1	0	1	0	1	1	0	1	1	1	0	0	1	1	1	1	1	1	1	1	1
hyd	T03500	Hymenobacter sp. DG25B	1	1	1	1	1	1	1	1	1	1	1	1	1	1	1	1	1	1	1	1	1	1	1	1	1	1	1	0	1	1	1	1	1	1	1	1	1	1	1	1	1	1	1	1	1	1	1
hyg	T04242	Hymenobacter sedentarius	1	1	1	1	1	1	1	1	1	1	1	1	1	1	1	0	1	1	1	1	1	1	1	1	1	1	1	1	1	1	1	1	1	1	1	1	1	1	1	1	1	1	1	1	1	1	1
hyr	T04455	Hydrogenophaga sp. RAC07	1	1	1	1	1	1	1	1	1	1	1	1	1	1	1	1	1	1	1	1	1	1	1	1	1	1	1	1	1	1	1	1	1	1	1	1	1	1	1	1	1	1	1	1	1	1	1
iag	T01307	Ignisphaera aggregans	1	1	1	1	1	1	1	0	1	1	1	1	1	1	1	1	1	1	1	1	1	1	1	1	1	1	0	0	1	1	1	1	0	1	1	1	1	1	1	1	1	1	1	0	0	1	1
ial	T01943	Ignavibacterium album	1	1	1	1	1	1	1	1	1	1	1	1	1	1	1	1	1	1	1	1	1	1	1	1	1	1	1	1	1	1	1	1	1	1	1	1	1	0	1	1	1	1	1	1	1	1	1
iis	T04205	Ignicoccus islandicus	1	1	1	1	1	1	1	1	1	1	1	1	1	1	1	1	1	1	1	1	1	1	1	1	1	1	1	0	1	1	1	1	0	1	1	1	1	0	1	0	1	1	1	0	0	1	1
ilo	T00218	Idiomarina loihiensis L2TR	1	1	1	1	1	1	1	1	1	1	1	1	1	1	1	0	1	1	1	1	1	1	1	1	1	1	1	0	1	1	1	1	1	1	1	1	1	1	1	1	1	1	1	1	1	1	1
isc	T01131	Ixodes scapularis (black-legged tick)	1	1	1	1	1	1	1	1	1	1	1	1	1	1	1	1	1	1	1	1	1	1	1	1	1	1	0	0	1	1	1	1	1	1	1	1	1	1	1	1	1	1	1	1	0	1	1
iva	T01520	Isoptericola variabilis	1	1	1	1	1	1	1	1	1	1	1	1	1	1	1	1	1	1	1	1	1	1	1	1	1	1	1	1	1	1	1	1	1	1	1	1	1	1	1	1	1	1	1	1	1	1	1
jeo	T03570	Jeotgalibacillus malaysiensis	1	1	1	1	1	1	1	1	1	1	1	1	1	1	1	1	1	1	1	1	1	1	1	1	1	1	1	1	1	1	1	1	1	1	1	1	1	1	1	1	1	1	1	1	1	1	1
jep	T04689	Jeotgalibaca sp. PTS2502	1	1	1	1	1	1	1	1	1	1	1	1	1	0	1	0	1	1	1	0	1	1	1	1	1	0	0	1	1	1	1	1	1	1	1	1	1	1	1	1	1	1	1	0	1	1	1
jre	T05245	Juglans regia (English walnut)	1	1	1	1	1	1	1	1	1	1	1	1	1	1	1	1	1	1	1	1	1	1	1	1	1	1	1	0	1	1	1	1	1	1	1	1	1	1	1	1	1	1	1	1	0	1	1
jsv	T05119	Janthinobacterium svalbardensis	1	1	1	1	1	1	1	1	1	1	1	1	1	1	1	1	1	1	1	1	1	1	1	1	1	1	1	0	1	1	1	1	1	1	1	1	1	1	1	1	1	1	1	1	1	1	1
kaf	T02487	Kazachstania africana	1	1	1	1	1	1	1	1	1	1	1	1	1	1	1	1	1	1	1	1	1	1	1	1	1	1	0	0	1	1	1	1	1	1	1	1	1	1	1	1	1	1	1	1	0	1	1
kau	T05021	Kitasatospora aureofaciens	1	1	1	1	1	1	1	1	1	1	1	1	1	1	1	1	1	1	1	1	1	1	1	1	1	1	1	0	1	1	1	1	1	1	1	1	1	1	1	1	1	1	1	1	1	1	1
kba	T04547	Kozakia baliensis	1	1	1	1	1	1	1	1	1	1	1	1	1	1	1	1	1	1	1	1	1	1	1	1	1	0	1	0	1	1	1	1	1	1	1	1	1	1	1	1	1	1	1	1	1	1	1
kco	T04691	Kosakonia cowanii	1	1	1	1	1	1	1	1	1	1	1	1	1	1	1	1	1	1	1	1	1	1	1	1	1	0	1	0	1	1	1	1	1	1	1	1	1	1	1	1	1	1	1	1	1	1	1
kcr	T00668	Candidatus Korarchaeum cryptofilum	1	1	1	1	1	1	1	1	1	1	1	1	1	1	1	1	1	1	1	1	1	1	1	1	0	1	0	0	1	1	1	1	0	0	1	1	0	1	1	0	1	1	1	0	0	1	1
kde	T02465	Candidatus Kinetoplastibacterium desouzaii	1	1	1	1	1	1	1	1	1	1	1	1	1	0	1	0	1	1	1	0	1	1	1	1	1	0	0	0	1	0	1	1	0	1	1	1	0	0	1	1	1	1	1	0	1	0	1
kdi	T01484	Dokdonia sp. 4H-3-7-5	1	1	1	1	1	1	1	1	1	1	1	1	1	1	1	1	1	1	1	1	1	1	1	1	1	1	1	0	1	1	1	1	1	1	1	1	1	1	1	1	1	1	1	1	1	1	1
kge	T03889	Kangiella geojedonensis	1	1	1	1	1	1	1	1	1	1	1	1	1	1	1	1	1	1	1	1	1	1	1	1	1	0	0	0	1	1	1	1	1	1	1	1	1	1	1	1	1	1	1	1	1	1	1
kki	T04151	Kingella kingae	1	1	1	1	1	1	1	1	1	1	1	1	1	1	1	0	1	1	1	0	1	1	1	1	1	1	1	0	1	1	1	1	1	1	1	1	0	0	1	1	1	1	1	1	1	1	1
kla	T01025	Kluyveromyces lactis	1	1	1	1	1	1	1	1	1	1	1	1	1	1	1	1	1	1	1	1	1	1	1	1	1	1	0	0	1	1	1	1	1	1	1	1	1	1	1	1	1	1	1	1	0	1	1
kle	T04198	Enterobacter lignolyticus G5	1	1	1	1	1	1	1	1	1	1	1	1	1	1	1	1	1	1	1	1	1	1	1	1	1	1	1	0	1	1	1	1	1	1	1	1	1	1	1	1	1	1	1	1	1	1	1
kln	T03331	Pantoea rwandensis	1	1	1	1	1	1	1	1	1	1	1	1	1	1	1	1	1	1	1	1	1	1	1	1	1	1	1	1	1	1	1	1	1	1	1	1	1	1	1	1	1	1	1	1	1	1	1
kox	T01681	Klebsiella michiganensis KCTC 1686	1	1	1	1	1	1	1	1	1	1	1	1	1	1	1	1	1	1	1	1	1	1	1	1	1	1	1	0	1	1	1	1	1	1	1	1	1	1	1	1	1	1	1	1	1	1	1
kpe	T00772	Klebsiella variicola 342	1	1	1	1	1	1	1	1	1	1	1	1	1	1	1	1	1	1	1	1	1	1	1	1	1	1	1	1	1	1	1	1	1	1	1	1	1	1	1	1	1	1	1	1	1	1	1
kpf	T03949	Kosmotoga pacifica	1	1	1	1	1	1	1	1	1	1	1	1	1	1	1	0	1	1	1	0	1	1	1	1	1	0	1	0	1	1	1	1	1	0	1	1	1	1	1	1	1	1	1	0	1	1	1
kpl	T04045	Kocuria palustris	1	1	1	1	1	1	1	1	1	1	1	1	1	1	1	1	1	1	1	1	1	1	1	1	1	1	1	1	1	1	1	1	1	1	1	1	1	1	1	1	1	1	1	1	1	0	1
kqu	T04389	Klebsiella quasipneumoniae	1	1	1	1	1	1	1	1	1	1	1	1	1	1	1	1	1	1	1	1	1	1	1	1	1	1	1	1	1	1	1	1	1	1	1	1	1	1	1	1	1	1	1	1	1	1	1
kse	T00974	Kytococcus sedentarius	1	1	1	1	1	1	1	1	1	1	1	1	1	1	1	1	1	1	1	1	1	1	1	1	1	0	0	0	1	1	1	1	1	1	1	1	1	1	1	1	1	1	1	1	1	0	1
kst	T05435	Candidatus Kuenenia stuttgartiensis	1	1	1	1	1	1	1	1	1	1	1	1	1	1	1	1	1	1	1	1	1	1	1	1	1	1	1	0	1	1	1	1	1	1	1	1	0	0	1	1	1	1	1	1	1	1	1
kvl	T01909	Ketogulonicigenium vulgare WSH-001	1	1	1	1	1	1	1	1	1	1	1	1	1	1	1	1	1	1	1	1	1	1	1	1	1	1	0	1	1	1	1	1	1	1	1	1	1	1	1	1	1	1	1	1	1	1	1
lac	T00231	Lactobacillus acidophilus NCFM	1	1	1	1	1	1	1	1	1	1	1	1	1	0	1	0	1	1	1	0	1	1	1	1	1	1	0	0	1	1	1	0	1	0	1	1	1	1	1	0	1	1	1	0	1	1	1
lacy	T04430	Lachnoclostridium sp. YL32	1	1	1	1	1	1	1	1	1	1	1	1	1	1	1	0	1	1	1	0	1	1	1	1	1	0	1	0	1	1	1	1	1	1	1	1	1	1	1	1	1	1	1	1	1	0	1
lagl	T05198	Ligilactobacillus agilis	1	1	1	1	1	1	1	1	1	1	1	1	1	0	1	0	1	1	1	1	1	1	1	1	0	0	0	1	1	1	1	0	1	0	1	1	1	1	1	1	1	1	1	0	1	1	1
lba	T00975	Leptotrichia buccalis	1	1	1	1	1	1	1	0	1	1	1	1	1	0	1	1	1	1	1	0	1	1	1	1	1	1	1	0	1	1	1	0	1	1	1	1	0	1	1	1	1	1	1	0	1	1	1
lbr	T00406	Levilactobacillus brevis ATCC 367	1	1	1	1	1	1	1	1	1	1	1	1	1	1	1	0	1	1	1	1	1	1	1	1	1	0	0	0	1	0	1	1	1	0	1	1	1	1	1	1	1	1	1	1	1	0	1
lcb	T00723	Lacticaseibacillus paracasei BL23	1	1	1	1	1	1	1	1	1	1	1	1	1	1	1	1	1	1	1	1	1	1	1	1	1	0	0	1	1	1	1	0	1	1	1	1	1	1	1	1	1	1	1	0	1	1	1
lcd	T05016	Legionella clemsonensis	1	1	1	1	1	1	1	1	1	1	1	1	1	1	1	0	1	1	1	1	1	1	1	1	1	0	0	0	1	1	1	1	1	1	1	1	1	1	1	1	1	1	1	1	1	1	1
lch	T00681	Leptothrix cholodnii	1	1	1	1	1	1	1	1	1	1	1	1	1	1	1	1	1	1	1	1	1	1	1	1	1	1	1	1	1	1	1	1	1	1	1	1	1	1	1	1	1	1	1	1	1	1	1
lcm	T02913	Latimeria chalumnae (coelacanth)	1	1	1	1	1	1	1	1	1	1	1	1	1	1	1	1	1	1	1	1	1	1	1	1	1	1	0	0	1	1	1	1	1	1	1	1	1	1	1	1	1	1	1	1	0	1	1
lco	T04659	Larimichthys crocea (large yellow croaker)	1	1	1	1	1	1	1	1	1	1	1	1	1	1	1	1	1	1	1	1	1	1	1	1	1	1	0	0	1	1	1	1	1	1	1	1	1	1	1	1	1	1	1	1	0	1	1
lem	T04598	Lysobacter enzymogenes M497-1	1	1	1	1	1	1	1	1	1	1	1	1	1	1	1	1	1	1	1	1	1	1	1	1	1	1	1	0	1	1	1	1	1	1	1	1	1	1	1	1	1	1	1	1	1	1	1
lew	T05398	Lelliottia sp. WB101	1	1	1	1	1	1	1	1	1	1	1	1	1	1	1	1	1	1	1	1	1	1	1	1	1	1	1	1	1	1	1	1	1	1	1	1	1	1	1	1	1	1	1	1	1	1	1
lfc	T01809	Leptospirillum ferrooxidans	1	1	1	1	1	1	1	1	1	1	1	1	1	0	1	1	1	1	1	0	1	1	1	1	1	0	1	0	1	1	1	1	1	1	1	1	0	1	1	1	1	1	1	0	1	1	1
lfu	T03655	Lysinibacillus fusiformis	1	1	1	1	1	1	1	1	1	1	1	1	1	1	1	1	1	1	1	1	1	1	1	1	1	1	1	1	1	1	1	1	1	1	1	1	1	1	1	1	1	1	1	1	1	1	1
lgv	T01963	Lactococcus garvieae Lg2	1	1	1	1	1	1	1	1	1	1	1	1	1	1	1	0	1	1	1	0	1	1	1	1	1	0	0	1	1	1	1	0	1	0	1	1	1	1	1	1	1	1	1	0	1	1	1
lha	T03809	Legionella hackeliae	1	1	1	1	1	1	1	1	1	1	1	1	1	1	1	0	1	1	1	1	1	1	1	1	1	0	0	0	1	1	1	1	1	1	1	1	1	1	1	1	1	1	1	1	1	1	1
lhv	T02744	Lactobacillus helveticus CNRZ32	1	1	1	1	1	1	1	0	1	1	1	1	1	0	1	0	1	1	1	0	1	1	1	1	1	0	0	0	1	1	1	0	1	0	1	1	1	1	1	1	1	1	1	0	1	1	1
lif	T01112	Leishmania infantum	1	1	1	1	1	1	1	1	1	1	1	1	1	0	1	0	1	1	1	0	1	1	1	1	1	1	0	0	1	1	1	1	1	1	1	1	1	1	1	1	1	1	1	0	0	1	1
lip	T00354	Lawsonia intracellularis PHE/MN1-00	1	1	1	1	1	1	1	1	1	1	1	0	1	1	1	1	1	1	1	1	1	1	1	1	1	0	1	0	1	0	1	1	1	1	1	1	0	1	1	1	1	1	1	1	1	0	1
lis	T03859	Leptospira interrogans serovar Linhai	1	1	1	1	1	1	1	1	1	1	1	1	1	1	1	1	1	1	1	1	1	1	1	1	1	0	1	0	1	1	1	1	1	1	1	1	1	1	1	1	1	1	1	1	1	1	1
liv	T01623	Listeria ivanovii subsp. ivanovii PAM 55	1	1	1	1	1	1	1	1	1	1	1	1	1	0	1	0	1	1	1	1	1	1	1	1	1	0	0	1	1	1	1	1	1	1	1	1	1	1	1	1	1	1	1	1	1	1	1
lja	T04348	Lotus japonicus	1	1	1	1	1	1	1	1	1	1	1	1	1	1	1	1	1	1	1	1	1	1	1	1	1	1	1	0	1	1	1	1	1	1	1	1	1	1	1	1	1	1	1	1	0	1	1
lku	T04112	Apilactobacillus kunkeei	1	1	1	1	1	1	1	1	1	1	1	1	1	0	1	0	1	1	1	1	1	1	1	1	1	0	0	0	1	1	1	0	1	0	1	1	1	1	1	1	1	1	1	1	1	0	1
llc	T00420	Lactococcus lactis subsp. cremoris SK11	1	1	1	1	1	1	1	1	1	1	1	1	1	1	1	0	1	1	1	0	1	1	1	1	1	0	0	1	1	1	1	0	1	1	1	1	1	1	1	1	1	1	1	0	1	1	1
lld	T02882	Lactococcus lactis subsp. lactis KLDS 4.0325	1	1	1	1	1	1	1	1	1	1	1	1	1	1	1	0	1	1	1	0	1	1	1	1	1	0	0	0	1	1	1	1	1	1	1	1	1	1	1	1	1	1	1	0	1	1	1
lmc	T00898	Listeria monocytogenes CLIP 80459 (serotype 4b)	1	1	1	1	1	1	1	1	1	1	1	1	1	0	1	0	1	1	1	1	1	1	1	1	1	0	0	1	1	1	1	1	1	1	1	1	1	1	1	1	1	1	1	1	1	1	1
lmi	T02288	Leishmania mexicana	1	1	1	1	1	1	1	1	1	1	1	1	1	0	1	0	1	1	1	0	1	1	1	1	1	1	0	0	1	1	1	1	1	1	1	1	1	1	1	1	1	1	1	0	0	1	1
lmm	T01768	Leuconostoc mesenteroides subsp. mesenteroides J18	1	1	1	1	1	1	1	1	1	1	1	1	1	1	1	0	1	1	1	1	1	1	1	1	1	0	0	0	1	1	1	0	1	1	1	1	1	1	1	1	1	1	1	0	1	1	1
lmob	T02513	Listeria monocytogenes N53-1 (serotype 1/2a)	1	1	1	1	1	1	1	1	1	1	1	1	1	1	1	0	1	1	1	1	1	1	1	1	1	0	0	1	1	1	1	1	1	1	1	1	1	1	1	1	1	1	1	1	1	1	1
lmq	T01988	Listeria monocytogenes M7 (serotype 4a)	1	1	1	1	1	1	1	1	1	1	1	1	1	0	1	0	1	1	1	1	1	1	1	1	1	0	0	1	1	1	1	1	1	1	1	1	1	1	1	1	1	1	1	1	1	1	1
loa	T02664	Loa loa (eye worm)	1	1	1	1	1	1	1	1	1	1	1	1	1	1	1	1	1	1	1	1	1	1	1	1	1	0	0	0	1	1	1	1	1	1	1	1	1	1	1	1	1	1	1	1	0	1	1
loki	T04015	Candidatus Lokiarchaeum sp. GC14_75	1	1	1	1	1	1	1	1	1	1	1	1	1	1	1	1	1	1	1	1	1	1	1	1	1	1	0	0	1	1	1	1	1	1	1	1	1	1	1	1	1	1	1	0	0	1	1
lot	T04653	Leptotrichia sp. oral taxon 847	1	1	1	1	1	1	1	0	1	1	1	1	1	0	1	1	1	1	1	0	1	1	1	1	1	1	1	0	1	1	1	0	1	1	1	1	0	1	1	1	1	1	1	0	1	1	1
lpl	T00115	Lactiplantibacillus plantarum WCFS1	1	1	1	1	1	1	1	1	1	1	1	1	1	1	1	1	1	1	1	1	1	1	1	1	1	0	1	0	1	1	1	1	1	1	1	1	1	1	1	1	1	1	1	1	1	0	1
lpn	T00199	Legionella pneumophila subsp. pneumophila Philadelphia 1 (serogroup 1)	1	1	1	1	1	1	1	1	1	1	1	1	1	1	1	0	1	1	1	1	1	1	1	1	1	0	1	0	1	1	1	1	1	1	1	1	1	1	1	1	1	1	1	1	1	1	1
lrg	T02100	Lacticaseibacillus rhamnosus GG	1	1	1	1	1	1	1	1	1	1	1	1	1	1	1	0	1	1	1	0	1	1	1	1	1	0	0	1	1	1	1	0	1	1	1	1	1	1	1	1	1	1	1	0	1	1	1
lso	T01373	Candidatus Liberibacter solanacearum	1	1	1	1	1	1	1	1	1	1	1	1	1	0	1	0	1	1	1	0	1	1	1	1	1	0	0	0	1	0	1	0	0	0	0	1	1	0	1	1	1	1	1	0	1	0	1
lve	T03090	Lipotes vexillifer (Yangtze River dolphin)	1	1	1	1	1	1	1	1	1	1	1	1	1	1	1	1	1	1	1	1	1	1	1	1	1	1	0	1	1	1	1	1	1	1	1	1	1	1	1	1	1	1	1	1	0	1	1
lvn	T04680	Lacinutrix venerupis	1	1	1	1	1	1	1	1	1	1	1	1	1	1	1	1	1	1	1	1	1	1	1	1	1	1	1	0	1	1	1	1	1	1	1	1	1	1	1	1	1	1	1	1	1	1	1
lvs	T04854	Yoonia vestfoldensis	1	1	1	1	1	1	1	1	1	1	1	1	1	1	1	1	1	1	1	1	1	1	1	1	1	1	1	1	1	1	1	1	1	1	1	1	1	1	1	1	1	1	1	1	1	1	1
mab	T00657	Mycobacteroides abscessus ATCC 19977	1	1	1	1	1	1	1	1	1	1	1	1	1	1	1	1	1	1	1	1	1	1	1	1	1	1	1	0	1	1	1	1	1	1	1	1	1	1	1	1	1	1	1	1	1	1	1
mabb	T02682	Mycobacteroides abscessus subsp. bolletii 50594	1	1	1	1	1	1	1	1	1	1	1	1	1	1	1	1	1	1	1	1	1	1	1	1	1	1	1	0	1	1	1	1	1	1	1	1	1	1	1	1	1	1	1	1	1	1	1
mae	T00552	Methanococcus aeolicus	1	0	1	1	1	1	1	0	1	1	1	1	1	0	1	0	1	1	1	1	1	1	1	1	1	1	0	0	0	1	1	1	1	1	1	1	0	0	1	1	1	1	1	0	0	1	1
mag	T00305	Magnetospirillum magneticum	1	1	1	1	1	1	1	1	1	1	1	1	1	1	1	1	1	1	1	0	1	1	1	1	1	1	1	0	1	1	1	1	0	1	1	1	1	1	1	1	1	1	1	1	1	1	1
mah	T01649	Methylotuvimicrobium alcaliphilum	1	1	1	1	1	1	1	1	1	1	1	1	1	1	1	1	1	1	1	1	1	1	1	1	1	1	1	0	1	1	1	1	1	1	1	1	1	1	1	1	1	1	1	1	1	1	1
mal	T01192	Mycoplasmopsis agalactiae 5632	1	0	1	1	1	1	1	0	1	1	1	1	1	0	1	0	1	1	1	0	1	1	0	1	1	0	0	0	1	0	1	0	1	0	1	1	0	1	1	0	1	1	0	0	0	0	1
mam	T02417	Mesorhizobium australicum	1	1	1	1	1	1	1	1	1	1	1	1	1	1	1	1	1	1	1	1	1	1	1	1	1	1	1	1	1	1	1	1	1	1	1	1	1	1	1	1	1	1	1	1	1	1	1
man	T02517	Micavibrio aeruginosavorus EPB	1	1	1	1	1	1	1	1	1	1	1	1	1	1	1	1	1	1	1	1	1	1	1	1	1	1	1	1	1	1	1	1	1	0	1	1	1	1	1	1	1	1	1	1	1	1	1
mar	T00647	Microcystis aeruginosa	1	1	1	1	1	1	1	1	1	1	1	1	1	1	1	1	1	1	1	1	1	1	1	1	1	1	1	0	1	1	1	1	1	1	1	1	0	0	1	1	1	1	1	0	1	1	1
marc	T04272	Methanogenic archaeon ISO4-H5	1	1	1	1	1	1	1	1	1	1	1	1	1	1	1	0	1	1	1	1	1	1	1	1	1	1	0	0	0	1	1	1	1	1	1	1	0	1	1	0	1	1	1	1	0	1	1
mari	T04052	Marinobacter sp. CP1	1	1	1	1	1	1	1	1	1	1	1	1	1	1	1	1	1	1	1	1	1	1	1	1	1	1	1	1	1	1	1	1	1	1	1	1	1	1	1	1	1	1	1	1	1	1	1
mart	T04597	Maribacter hydrothermalis	1	1	1	1	1	1	1	1	1	1	1	1	1	1	1	1	1	1	1	1	1	1	1	1	1	1	1	0	1	1	1	1	1	1	1	1	1	1	1	1	1	1	1	1	1	1	1
mav	T00433	Mycobacterium avium 104	1	1	1	1	1	1	1	1	1	1	1	1	1	1	1	1	1	1	1	1	1	1	1	1	1	0	1	0	1	1	1	1	1	1	1	1	1	1	1	1	1	1	1	1	1	1	1
maw	T03104	Metarhizium acridum	1	1	1	1	1	1	1	1	1	1	1	1	1	1	1	1	1	1	1	1	1	1	1	1	1	1	1	1	1	1	1	1	1	1	1	1	1	1	1	1	1	1	1	1	0	1	1
max	T02624	Candidatus Methanomethylophilus alvus	1	1	1	1	1	1	1	1	1	1	1	1	1	1	1	0	1	1	1	1	1	1	1	1	1	1	0	0	0	1	1	1	1	1	1	1	0	1	1	0	1	1	1	1	0	1	1
mbc	T03034	Mesomycoplasma bovoculi	1	0	1	1	1	1	1	0	1	1	1	0	1	0	1	0	1	1	1	0	1	1	0	1	1	0	0	0	1	0	1	0	1	0	1	1	0	1	1	0	0	1	0	0	0	0	1
mbi	T02143	Mycoplasmopsis bovis HB0801	1	0	1	1	1	1	1	0	1	1	1	1	1	0	1	0	1	1	1	0	1	1	0	1	1	0	0	0	1	0	1	0	1	0	1	1	0	1	1	0	1	1	0	0	0	0	1
mbn	T00578	Methanoregula boonei	1	1	1	1	1	1	1	1	1	1	1	1	1	0	1	0	1	1	1	1	1	1	1	1	1	0	0	0	0	1	1	1	1	1	1	1	0	0	1	1	1	1	1	1	0	1	1
mbp	T04456	Maize bushy stunt phytoplasma	1	0	1	1	1	1	1	0	1	1	1	1	1	0	0	0	1	1	1	0	1	1	0	1	0	0	0	0	1	0	1	0	0	0	0	1	0	0	1	0	0	1	0	0	0	0	1
mbt	T00864	Mycobacterium tuberculosis variant bovis BCG Tokyo 172	1	1	1	1	1	1	1	1	1	1	1	1	1	1	1	1	1	1	1	1	1	1	1	1	1	1	1	0	1	1	1	1	1	1	1	1	1	1	1	1	1	1	1	1	1	1	1
mby	T03838	Methanosarcina barkeri MS	1	1	1	1	1	1	1	1	1	1	1	1	1	1	1	0	1	1	1	1	1	1	1	1	1	1	0	0	1	1	1	1	1	1	1	1	0	1	1	1	1	1	1	1	0	1	1
mca	T00205	Methylococcus capsulatus	1	1	1	1	1	1	1	1	1	1	1	1	1	1	1	1	1	1	1	1	1	1	1	1	1	0	1	0	1	1	1	1	1	1	1	1	1	1	1	1	1	1	1	1	1	1	1
mcas	T03936	Mycoplasmopsis canis LV	1	0	1	1	1	1	1	0	1	1	1	0	1	0	1	0	1	1	1	0	1	1	0	1	1	0	0	0	1	0	1	1	1	0	0	1	0	1	1	0	0	1	0	0	0	0	1
mcb	T02150	Mycolicibacterium chubuense	1	1	1	1	1	1	1	1	1	1	1	1	1	1	1	1	1	1	1	1	1	1	1	1	1	1	1	1	1	1	1	1	1	1	1	1	1	1	1	1	1	1	1	1	1	1	1
mcn	T01467	Metallosphaera cuprina	1	1	1	1	1	1	1	1	1	1	1	1	1	1	1	1	1	1	1	1	1	1	1	1	1	1	0	1	1	1	1	1	1	1	1	1	0	0	1	1	1	1	1	0	0	1	1
mcz	T02422	Mycobacterium canettii CIPT 140070017	1	1	1	1	1	1	1	1	1	1	1	1	1	1	1	1	1	1	1	1	1	1	1	1	1	1	1	0	1	1	1	1	1	1	1	1	1	1	1	1	1	1	1	1	1	1	1
mde	T03448	Musca domestica (house fly)	1	1	1	1	1	1	1	1	1	1	1	1	1	1	1	1	1	1	1	1	1	1	1	1	1	1	0	0	1	1	1	1	1	1	1	1	1	1	1	1	1	1	1	1	0	1	1
mdi	T00947	Methylorubrum extorquens DM4	1	1	1	1	1	1	1	1	1	1	1	1	1	1	1	1	1	1	1	1	1	1	1	1	1	1	1	1	1	1	1	1	1	1	1	1	0	1	1	1	1	1	1	1	1	1	1
mdv	T05355	Mogibacterium diversum	1	1	1	1	1	1	1	1	1	1	1	1	1	0	1	0	1	1	1	0	1	1	1	1	1	0	0	0	1	1	1	1	1	0	1	1	1	1	1	1	1	1	1	0	1	0	1
ment	T05159	Mesoplasma entomophilum	1	0	1	1	1	1	1	0	1	1	1	1	1	0	1	0	1	1	1	0	1	1	1	1	1	0	0	0	1	0	1	0	1	0	1	1	1	1	1	0	1	1	1	0	0	0	1
meo	T02613	Candidatus Moranella endobia PCVAL	1	1	1	1	1	1	1	0	1	1	1	1	1	0	1	0	1	1	1	0	1	1	1	1	0	0	0	0	0	1	1	1	0	1	0	1	0	1	1	1	1	1	1	0	0	0	1
meq	T03852	Methanosarcina sp. WWM596	1	1	1	1	1	1	1	1	1	1	1	1	1	1	1	0	1	1	1	1	1	1	1	1	1	1	0	0	1	1	1	1	1	1	1	1	0	0	1	1	1	1	1	1	1	1	1
met	T00679	Methylobacterium sp. 4-46	1	1	1	1	1	1	1	1	1	1	1	1	1	1	1	1	1	1	1	1	1	1	1	1	1	1	1	1	1	1	1	1	1	1	1	1	1	1	1	1	1	1	1	1	1	1	1
meth	T02957	Methanobacterium sp. MB1	1	1	1	1	1	1	1	1	1	1	1	1	1	0	1	1	1	1	1	1	1	1	1	1	1	1	0	0	1	1	1	1	1	1	1	1	0	0	1	1	1	1	1	1	0	1	1
metn	T05317	Methanobacterium sp. MZ-A1	1	1	1	1	1	1	1	1	1	1	1	1	1	0	1	1	1	1	1	1	1	1	1	1	1	1	0	0	1	1	1	1	1	1	1	1	1	0	1	1	1	1	1	1	0	1	1
meu	T04002	Methylophilus sp. TWE2	1	1	1	1	1	1	1	1	1	1	1	1	1	1	1	1	1	1	1	1	1	1	1	1	1	1	1	0	1	1	1	1	1	1	1	1	1	1	1	1	1	1	1	1	1	1	1
mew	T01509	Methanobacterium paludis	1	1	1	1	1	1	1	1	1	1	1	1	1	0	1	0	1	1	1	1	1	1	1	1	1	1	0	0	1	1	1	1	1	1	1	1	0	0	1	1	1	1	1	1	0	1	1
mey	T03801	Martelella endophytica	1	1	1	1	1	1	1	1	1	1	1	1	1	1	1	1	1	1	1	1	1	1	1	1	1	1	1	0	1	1	1	1	1	1	1	1	1	1	1	1	1	1	1	1	1	1	1
mez	T01774	Methanocella conradii	1	1	1	1	1	1	1	1	1	1	1	1	1	1	1	1	1	1	1	1	1	1	1	1	1	1	0	0	1	1	1	1	1	1	1	1	1	1	1	1	1	1	1	0	0	1	1
mfn	T05213	Mariprofundus ferrinatatus	1	1	1	1	1	1	1	1	1	1	1	1	1	1	1	1	1	1	1	0	1	1	1	1	1	1	1	0	1	1	1	1	1	1	1	1	1	0	1	1	1	1	1	1	1	1	1
mfs	T01175	Methanocaldococcus sp. FS406-22	1	1	1	1	1	1	1	0	1	1	1	1	1	0	1	0	1	1	1	1	1	1	1	1	1	1	1	0	0	1	1	1	1	1	1	1	0	0	1	1	1	1	1	0	0	1	1
mgh	T01923	Mycoplasmoides gallisepticum R(high)	1	1	1	1	1	1	1	0	1	1	1	0	1	0	1	0	1	1	1	0	1	1	0	1	1	0	0	0	1	0	1	1	1	0	1	1	0	1	1	0	0	1	0	0	0	0	1
mgu	T02208	Mycoplasmoides genitalium M2288	1	0	1	1	1	1	1	0	1	1	1	0	1	0	0	0	1	1	1	0	1	1	0	1	1	0	0	0	1	0	1	0	1	0	1	1	1	1	1	0	0	1	0	0	0	0	1
mhao	T02748	Mannheimia haemolytica D174	1	1	1	1	1	1	1	1	1	1	1	1	1	1	1	0	1	1	1	1	1	1	1	1	1	0	1	0	1	1	1	0	1	1	1	1	1	1	1	1	1	1	1	1	1	0	1
mhg	T02593	Megamonas hypermegale	1	1	1	1	1	1	1	1	1	1	1	1	1	1	1	0	1	1	1	0	1	1	1	1	1	1	0	0	1	1	1	1	1	1	1	1	1	1	1	1	1	1	1	0	1	1	1
mhp	T00264	Mesomycoplasma hyopneumoniae 7448	1	0	1	1	1	1	1	0	1	1	1	0	1	0	1	0	1	1	1	0	1	1	0	1	1	0	0	0	1	0	1	0	1	0	1	1	1	1	1	0	0	1	0	0	0	0	1
mhs	T02351	Mesomycoplasma hyorhinis SK76	1	0	1	1	1	1	1	0	1	1	1	0	1	0	1	0	1	1	1	0	1	1	0	1	1	0	0	0	1	0	1	0	1	0	1	1	1	1	1	0	0	1	0	0	0	0	1
mhu	T00325	Methanospirillum hungatei	1	1	1	1	1	1	1	1	1	1	1	1	1	0	1	0	1	1	1	1	1	1	1	1	1	0	0	0	0	1	1	1	1	1	1	1	0	1	1	1	1	1	1	1	0	1	1
mhx	T02635	Mannheimia haemolytica M42548	1	1	1	1	1	1	1	1	1	1	1	1	1	1	1	0	1	1	1	1	1	1	1	1	1	0	1	0	1	1	1	0	1	1	1	1	1	1	1	1	1	1	1	1	1	0	1
mib	T04022	Candidatus Beckwithbacteria bacterium GW2011_GWC1_49_16	1	0	1	1	1	1	1	0	1	1	1	1	1	0	1	0	1	1	1	0	1	1	0	1	0	0	0	0	0	0	1	0	1	0	0	1	0	0	1	0	1	1	1	0	1	1	1
mil	T01379	Micromonospora sp. L5	1	1	1	1	1	1	1	1	1	1	1	1	1	1	1	1	1	1	1	1	1	1	1	1	1	1	1	0	1	1	1	1	1	1	1	1	1	1	1	1	1	1	1	1	1	1	1
min	T00727	Methylacidiphilum infernorum	1	1	1	1	1	1	1	1	1	1	1	1	1	1	1	1	1	1	1	1	1	1	1	1	1	0	1	0	1	1	1	1	1	1	1	1	0	1	1	1	1	1	1	1	1	1	1
mir	T01755	Mycobacterium paraintracellulare	1	1	1	1	1	1	1	1	1	1	1	1	1	1	1	1	1	1	1	1	1	1	1	1	1	0	1	0	1	1	1	1	1	1	1	1	1	1	1	1	1	1	1	1	1	1	1
miu	T04402	Mitsuaria sp. 7	1	1	1	1	1	1	1	1	1	1	1	1	1	1	1	1	1	1	1	1	1	1	1	1	1	1	1	0	1	1	1	1	1	1	1	1	1	1	1	1	1	1	1	1	1	1	1
mix	T04243	Microbacterium sp. XT11	1	1	1	1	1	1	1	1	1	1	1	1	1	1	1	0	1	1	1	1	1	1	1	1	1	1	1	1	1	1	1	1	1	1	1	1	0	1	1	1	1	1	1	0	1	1	1
mja	T00003	Methanocaldococcus jannaschii	1	1	1	1	1	1	1	0	1	1	1	1	1	0	1	0	1	1	1	1	1	1	1	1	1	1	0	0	0	1	1	1	1	1	1	1	0	0	1	1	1	1	1	0	0	1	1
mjd	T01512	Mycolicibacter sinensis	1	1	1	1	1	1	1	1	1	1	1	1	1	1	1	1	1	1	1	1	1	1	1	1	1	1	1	0	1	1	1	1	1	1	1	1	1	1	1	1	1	1	1	1	1	0	1
mla	T00472	Methanocorpusculum labreanum	1	1	1	1	1	1	1	1	1	1	1	1	1	0	1	0	1	1	1	1	1	1	1	1	1	1	0	0	0	1	1	1	1	1	1	1	0	1	1	1	1	1	1	1	0	1	1
mlac	T05127	Mesoplasma lactucae	1	1	1	1	1	1	1	0	1	1	1	1	1	1	1	0	1	1	1	0	1	1	0	1	0	0	0	0	1	0	1	0	1	0	1	1	0	1	1	0	1	1	0	0	0	0	1
mlr	T03138	Melampsora larici-populina	1	1	1	1	1	1	1	1	1	1	1	1	1	1	1	1	1	1	1	1	1	1	1	1	1	1	1	1	1	1	1	1	1	1	1	1	1	1	1	1	1	1	1	1	0	1	1
mmb	T00942	Methylotenera mobilis	1	1	1	1	1	1	1	1	1	1	1	1	1	1	1	1	1	1	1	1	1	1	1	1	1	0	1	0	1	1	1	1	1	1	1	1	1	1	1	1	1	1	1	1	1	1	1
mmc	T00367	Mycobacterium sp. MCS	1	1	1	1	1	1	1	1	1	1	1	1	1	1	1	1	1	1	1	1	1	1	1	1	1	1	1	1	1	1	1	1	1	1	1	1	1	1	1	1	1	1	1	1	1	1	1
mmil	T04203	Methanobrevibacter millerae	1	1	1	1	1	1	1	0	1	1	1	1	1	0	1	0	1	1	1	1	1	1	1	1	1	1	0	0	0	1	1	1	1	1	1	1	0	0	1	1	1	1	1	0	0	1	1
mmj	T04532	Methanosarcina mazei S-6	1	1	1	1	1	1	1	1	1	1	1	1	1	1	1	0	1	1	1	1	1	1	1	1	1	1	0	0	1	1	1	1	1	1	1	1	0	0	1	1	1	1	1	1	1	1	1
mmq	T00491	Methanococcus maripaludis C5	1	0	1	1	1	1	1	0	1	1	1	1	1	1	1	0	1	1	1	1	1	1	1	1	1	1	0	0	0	1	1	1	1	1	1	1	0	0	1	1	1	1	1	0	1	1	1
mmu	T01002	Mus musculus (house mouse)	1	1	1	1	1	1	1	1	1	1	1	1	1	1	1	1	1	1	1	1	1	1	1	1	1	1	0	0	1	1	1	1	1	1	1	1	1	1	1	1	1	1	1	1	0	1	1
mmym	T02595	Mycoplasma mycoides subsp. mycoides SC Gladysdale	1	0	1	1	1	1	1	0	1	1	1	1	1	0	1	0	1	1	1	0	1	1	0	1	1	0	0	0	1	0	1	0	1	0	1	1	1	1	1	0	1	1	0	0	0	0	1
mmz	T00553	Methanococcus maripaludis C7	1	0	1	1	1	1	1	0	1	1	1	1	1	1	1	0	1	1	1	1	1	1	1	1	1	1	0	0	0	1	1	1	1	1	1	1	0	0	1	1	1	1	1	0	1	1	1
moc	T05139	Microvirga ossetica	1	1	1	1	1	1	1	1	1	1	1	1	1	1	1	1	1	1	1	1	1	1	1	1	1	1	1	1	1	1	1	1	1	1	1	1	1	1	1	1	1	1	1	1	1	1	1
moi	T04329	Moraxella ovis	1	1	1	1	1	1	1	1	1	1	1	1	1	1	1	0	1	1	1	1	1	1	1	1	1	0	1	1	1	1	1	1	1	1	1	1	1	1	1	1	1	1	1	1	1	0	1
mor	T03299	Methylobacterium oryzae	1	1	1	1	1	1	1	1	1	1	1	1	1	1	1	1	1	1	1	1	1	1	1	1	1	1	1	0	1	1	1	1	1	1	1	1	1	1	1	1	1	1	1	1	1	1	1
mox	T02155	Candidatus Methylomirabilis oxyfera	1	1	1	1	1	1	1	1	1	1	1	1	1	1	1	1	1	1	1	1	1	1	1	1	1	0	1	0	1	1	1	1	1	1	1	1	1	0	1	1	1	1	1	1	1	1	1
mphy	T04968	Methylobacterium phyllosphaerae	1	1	1	1	1	1	1	1	1	1	1	1	1	1	1	1	1	1	1	1	1	1	1	1	1	1	1	1	1	1	1	1	1	1	1	1	1	1	1	1	1	1	1	1	1	1	1
mpq	T03980	Marinobacter psychrophilus	1	1	1	1	1	1	1	1	1	1	1	1	1	1	1	1	1	1	1	1	1	1	1	1	1	1	1	1	1	1	1	1	1	1	1	1	1	1	1	1	1	1	1	1	1	1	1
mpro	T04499	Moorena producens	1	1	1	1	1	1	1	1	1	1	1	1	1	1	1	1	1	1	1	1	1	1	1	1	1	1	1	0	1	1	1	1	1	1	1	1	1	0	1	1	1	1	1	1	1	1	1
mpt	T00470	Methylibium petroleiphilum	1	1	1	1	1	1	1	1	1	1	1	1	1	1	1	1	1	1	1	1	1	1	1	1	1	1	1	1	1	1	1	1	1	1	1	1	1	1	1	1	1	1	1	1	1	1	1
mpy	T02280	Methanolobus psychrophilus	1	1	1	1	1	1	1	1	1	1	1	1	1	1	1	0	1	1	1	1	1	1	1	1	1	1	1	0	1	1	1	1	1	1	1	1	0	0	1	1	1	1	1	1	1	1	1
mpz	T01665	Marinitoga piezophila	1	1	1	1	1	1	1	0	1	1	1	1	1	1	1	0	1	1	1	0	1	1	1	1	1	0	1	0	1	1	1	1	1	0	1	1	1	1	1	1	1	1	1	0	1	1	1
mre	T02636	Meiothermus ruber DSM 1279	1	1	1	1	1	1	1	1	1	1	1	1	1	1	1	1	1	1	1	1	1	1	1	1	1	1	1	1	1	1	1	1	1	1	1	1	1	1	1	1	1	1	1	0	1	1	1
mro	T02176	Melioribacter roseus	1	1	1	1	1	1	1	1	1	1	1	1	1	1	1	1	1	1	1	1	1	1	1	1	1	1	1	0	1	1	1	1	1	1	1	1	1	1	1	1	1	1	1	1	1	1	1
mrr	T03137	Moniliophthora roreri	1	1	1	1	1	1	1	1	1	1	1	1	1	1	1	1	1	1	1	1	1	1	1	1	1	1	1	1	1	1	1	1	1	1	1	1	1	1	1	1	1	1	1	1	0	1	1
msg	T02191	Mycolicibacterium smegmatis MC2 155	1	1	1	1	1	1	1	1	1	1	1	1	1	1	1	1	1	1	1	1	1	1	1	1	1	1	1	1	1	1	1	1	1	1	1	1	1	1	1	1	1	1	1	1	1	1	1
msi	T00539	Methanobrevibacter smithii	1	0	1	1	1	1	1	0	1	1	1	1	1	0	1	0	1	1	1	1	1	1	1	1	1	1	0	0	1	1	1	1	1	1	1	1	0	0	1	1	1	1	1	1	0	1	1
msz	T03864	Methanosarcina siciliae HI350	1	1	1	1	1	1	1	1	1	1	1	1	1	1	1	0	1	1	1	1	1	1	1	1	1	1	0	0	1	1	1	1	1	1	1	1	0	1	1	1	1	1	1	1	1	1	1
mthd	T04393	Microbulbifer thermotolerans	1	1	1	1	1	1	1	1	1	1	1	1	1	1	1	1	1	1	1	1	1	1	1	1	1	1	1	0	1	1	1	1	0	1	1	1	1	1	1	1	1	1	1	1	1	1	1
mtim	T05448	Massilia oculi	1	1	1	1	1	1	1	1	1	1	1	1	1	1	1	1	1	1	1	1	1	1	1	1	1	0	1	0	1	1	1	1	1	1	1	1	1	1	1	1	1	1	1	1	1	1	1
mtj	T02616	Mycobacterium tuberculosis Beijing/NITR203	1	1	1	1	1	1	1	1	1	1	1	1	1	1	1	1	1	1	1	1	1	1	1	1	1	1	1	0	1	1	1	1	1	1	1	1	1	1	1	1	1	1	1	1	1	1	1
mtm	T02231	Thermothelomyces thermophilus	1	1	1	1	1	1	1	1	1	1	1	1	1	1	1	1	1	1	1	1	1	1	1	1	1	1	1	1	1	1	1	1	1	1	1	1	1	1	1	1	1	1	1	1	0	1	1
mtp	T00417	Methanothrix thermoacetophila	1	1	1	1	1	1	1	1	1	1	1	1	1	1	1	1	1	1	1	1	1	1	1	1	1	0	0	0	1	1	1	1	1	1	1	1	1	0	1	1	1	1	1	0	0	0	1
mtv	T02178	Mycobacterium tuberculosis H37Rv	1	1	1	1	1	1	1	1	1	1	1	1	1	1	1	1	1	1	1	1	1	1	1	1	1	1	1	0	1	1	1	1	1	1	1	1	1	1	1	1	1	1	1	1	1	1	1
mup	T04335	Mucilaginibacter sp. PAMC 26640	1	1	1	1	1	1	1	1	1	1	1	1	1	1	1	1	1	1	1	1	1	1	1	1	1	0	0	1	1	1	1	1	1	1	1	1	1	1	1	1	1	1	1	1	1	1	1
mva	T00449	Mycolicibacterium vanbaalenii	1	1	1	1	1	1	1	1	1	1	1	1	1	1	1	1	1	1	1	1	1	1	1	1	1	1	1	1	1	1	1	1	1	1	1	1	1	1	1	1	1	1	1	1	1	1	1
myb	T02920	Myotis brandtii (Brandt's bat)	1	1	1	1	1	1	1	1	1	1	1	1	1	1	1	1	1	1	1	1	1	1	1	1	1	1	0	0	1	1	1	1	1	1	1	1	1	1	1	1	1	1	1	1	0	1	1
myl	T05409	Mycetocola zhujimingii	1	1	1	1	1	1	1	1	1	1	1	1	1	1	1	1	1	1	1	1	1	1	1	1	1	1	1	1	1	1	1	1	1	1	1	1	1	1	1	1	1	1	1	1	1	1	1
mze	T02814	Maylandia zebra (zebra mbuna)	1	1	1	1	1	1	1	1	1	1	1	1	1	1	1	1	1	1	1	1	1	1	1	1	1	1	0	0	1	1	1	1	1	1	1	1	1	1	1	1	1	1	1	1	0	1	1
naa	T04255	Candidatus Nanopusillus acidilobi	1	1	1	1	1	1	1	0	1	1	1	1	0	0	0	0	1	1	1	0	0	1	0	1	0	1	0	0	0	0	1	0	0	0	0	1	0	0	1	0	0	1	1	0	0	1	1
nac	T04498	Nanohaloarchaea archaeon SG9	1	0	1	1	1	1	1	0	1	1	1	1	1	0	0	1	1	1	1	0	1	1	0	1	0	1	0	0	0	1	1	0	0	0	0	1	0	0	1	0	0	1	1	0	0	1	1
ncb	T05262	Niveispirillum cyanobacteriorum	1	1	1	1	1	1	1	1	1	1	1	1	1	1	1	1	1	1	1	1	1	1	1	1	1	1	1	0	1	1	1	1	1	1	1	1	1	1	1	1	1	1	1	1	1	1	1
nch	T04705	Neoasaia chiangmaiensis	1	1	1	1	1	1	1	1	1	1	1	1	1	1	1	1	1	1	1	1	1	1	1	1	1	0	1	0	1	1	1	1	1	1	1	1	1	1	1	1	1	1	1	1	1	1	1
ncr	T01034	Neurospora crassa	1	1	1	1	1	1	1	1	1	1	1	1	1	1	1	1	1	1	1	1	1	1	1	1	1	1	1	1	1	1	1	1	1	1	1	1	1	1	1	1	1	1	1	1	0	1	1
ncs	T02233	Naumovozyma castellii	1	1	1	1	1	1	1	1	1	1	1	1	1	1	1	1	1	1	1	1	1	1	1	1	1	1	0	0	1	1	1	1	1	1	1	1	1	1	1	1	1	1	1	1	0	1	1
ncy	T01756	Nocardia cyriacigeorgica	1	1	1	1	1	1	1	1	1	1	1	1	1	1	1	1	1	1	1	1	1	1	1	1	1	1	1	0	1	1	1	1	1	1	1	1	1	1	1	1	1	1	1	1	1	1	1
nda	T01248	Nocardiopsis dassonvillei	1	1	1	1	1	1	1	1	1	1	1	1	1	1	1	1	1	1	1	1	1	1	1	1	1	1	1	1	1	1	1	1	1	1	1	1	1	1	1	1	1	1	1	1	1	1	1
ndv	T04889	Candidatus Nitrosotalea devanaterra	1	1	1	1	1	1	1	1	1	1	1	1	1	1	1	1	1	1	1	0	1	1	1	1	1	1	1	0	0	1	1	1	0	1	1	1	0	1	1	1	1	1	1	1	1	1	1
ngg	T03244	Neorhizobium galegae bv. orientalis HAMBI 540	1	1	1	1	1	1	1	1	1	1	1	1	1	1	1	1	1	1	1	1	1	1	1	1	1	1	1	1	1	1	1	1	1	1	1	1	1	1	1	1	1	1	1	1	1	1	1
ngi	T03372	Nannospalax galili (Upper Galilee mountains blind mole rat)	1	1	1	1	1	1	1	1	1	1	1	1	1	1	1	1	1	1	1	1	1	1	1	1	1	1	0	0	1	1	1	1	1	1	1	1	1	1	1	1	1	1	1	1	0	1	1
ngk	T00728	Neisseria gonorrhoeae NCCP11945	1	1	1	1	1	1	1	1	1	1	1	1	1	1	1	1	1	1	1	1	1	1	1	1	1	1	1	0	1	1	1	1	1	1	1	1	0	0	1	1	1	1	1	1	1	1	1
nha	T00348	Nitrobacter hamburgensis	1	1	1	1	1	1	1	1	1	1	1	1	1	1	1	1	1	1	1	1	1	1	1	1	1	1	1	1	1	1	1	1	1	1	1	1	1	1	1	1	1	1	1	1	1	1	1
nhi	T05090	Candidatus Nanopelagicus hibericus	1	1	1	1	1	1	1	1	1	1	1	1	1	1	1	1	1	1	1	1	1	1	1	1	1	1	0	0	1	1	1	1	1	1	1	1	1	1	1	0	1	1	1	0	1	1	1
nii	T01569	Nitrosomonas sp. Is79A3	1	1	1	1	1	1	1	1	1	1	1	1	1	1	1	1	1	1	1	0	1	1	1	1	1	1	1	0	1	1	1	1	1	1	1	1	1	1	1	1	1	1	1	1	1	1	1
nkr	T02304	Candidatus Nitrosopumilus koreensis	1	1	1	1	1	1	1	0	1	1	1	1	1	0	1	1	1	1	1	0	1	1	1	1	1	1	1	0	0	1	1	1	0	1	1	1	0	0	1	1	1	1	1	1	1	1	1
nle	T03265	Nomascus leucogenys (northern white-cheeked gibbon)	1	1	1	1	1	1	1	1	1	1	1	1	1	1	1	1	1	1	1	1	1	1	1	1	1	1	0	0	1	1	1	1	1	1	1	1	1	1	1	1	1	1	1	1	0	1	1
nmn	T00633	Neisseria meningitidis 053442 (serogroup C)	1	1	1	1	1	1	1	1	1	1	1	1	1	1	1	1	1	1	1	1	1	1	1	1	1	1	1	0	1	1	1	1	1	1	1	1	0	0	1	1	1	1	1	1	1	1	1
nmr	T00626	Nitrosopumilus maritimus	1	1	1	1	1	1	1	0	1	1	1	1	1	1	1	1	1	1	1	0	1	1	1	1	1	1	1	0	1	1	1	1	0	1	1	1	0	0	1	1	1	1	1	1	1	1	1
nmu	T00302	Nitrosospira multiformis	1	1	1	1	1	1	1	1	1	1	1	1	1	1	1	1	1	1	1	1	1	1	1	1	1	1	1	0	1	1	1	1	1	1	1	1	1	1	1	1	1	1	1	1	1	1	1
noa	T04759	Nonomuraea sp. ATCC 55076	1	1	1	1	1	1	1	1	1	1	1	1	1	1	1	1	1	1	1	1	1	1	1	1	1	1	1	1	1	1	1	1	1	1	1	1	1	1	1	1	1	1	1	1	1	1	1
nob	T05253	Nonlabens sp. MB-3u-79	1	1	1	1	1	1	1	1	1	1	1	1	1	0	1	1	1	1	1	1	1	1	1	1	1	1	1	0	1	1	1	1	1	1	1	1	0	1	1	1	1	1	1	1	1	1	1
nou	T02426	Natronococcus occultus	1	1	1	1	1	1	1	1	1	1	1	1	1	1	1	1	1	1	1	1	1	1	1	1	1	1	1	1	1	1	1	1	1	1	1	1	1	1	1	1	1	1	1	1	0	1	1
npa	T03126	Neofusicoccum parvum	1	1	1	1	1	1	1	1	1	1	1	1	1	1	1	1	1	1	1	1	1	1	1	1	1	1	1	1	1	1	1	1	1	1	1	1	1	1	1	1	1	1	1	1	0	1	1
npn	T03399	Novosphingobium pentaromativorans	1	1	1	1	1	1	1	1	1	1	1	1	1	1	1	1	1	1	1	1	1	1	1	1	1	1	1	1	1	1	1	1	1	1	1	1	0	1	1	1	1	1	1	1	1	1	1
npu	T00713	Nostoc punctiforme	1	1	1	1	1	1	1	1	1	1	1	1	1	1	1	1	1	1	1	1	1	1	1	1	1	1	1	0	1	1	1	1	1	1	1	1	1	1	1	1	1	1	1	1	1	1	1
nri	T00951	Neorickettsia risticii	1	1	1	1	1	1	1	1	0	1	1	1	1	0	1	0	1	1	1	0	1	1	0	1	1	0	1	0	1	0	1	0	0	0	0	1	0	0	1	1	1	1	1	1	0	0	1
nsr	T04599	Nocardia seriolae	1	1	1	1	1	1	1	1	1	1	1	1	1	1	1	1	1	1	1	1	1	1	1	1	1	1	1	0	1	1	1	1	1	1	1	1	1	1	1	1	1	1	1	1	1	1	1
nta	T04643	Nicotiana tabacum (common tobacco)	1	1	1	1	1	1	1	1	1	1	1	1	1	1	1	1	1	1	1	1	1	1	1	1	1	1	1	0	1	1	1	1	1	1	1	1	1	1	1	1	1	1	1	1	0	1	1
ntr	T04694	Novibacillus thermophilus	1	1	1	1	1	1	1	1	1	1	1	1	1	1	1	1	1	1	1	1	1	1	1	1	1	1	0	1	1	1	1	1	1	0	1	1	1	1	1	1	1	1	1	1	1	1	1
nve	T01037	Nematostella vectensis (starlet sea anemone)	1	1	1	1	1	1	1	1	1	1	1	1	1	1	1	1	1	1	1	1	1	1	1	1	1	1	0	0	1	1	1	1	1	1	1	1	1	1	1	1	1	1	1	1	0	1	1
nvi	T01081	Nasonia vitripennis (jewel wasp)	1	1	1	1	1	1	1	1	1	1	1	1	1	1	1	1	1	1	1	1	1	1	1	1	1	1	0	0	1	1	1	1	1	1	1	1	1	1	1	1	1	1	1	1	0	1	1
oac	T02368	Oscillatoria acuminata	1	1	1	1	1	1	1	1	1	1	1	1	1	1	1	1	1	1	1	0	1	1	1	1	1	1	1	0	1	1	1	1	1	1	1	1	1	1	1	1	1	1	1	0	1	1	1
oai	T04028	Oleispira antarctica	1	1	1	1	1	1	1	1	1	1	1	1	1	1	1	1	1	1	1	1	1	1	1	1	1	1	1	0	1	1	1	1	1	1	1	1	1	1	1	1	1	1	1	1	1	1	1
oar	T02539	Octadecabacter arcticus	1	1	1	1	1	1	1	1	1	1	1	1	1	1	1	1	1	1	1	1	1	1	1	1	1	1	0	1	1	1	1	1	1	1	1	1	1	1	1	1	1	1	1	1	1	1	1
obi	T04127	Octopus bimaculoides (California two-spot octopus)	1	1	1	1	1	1	1	1	1	1	1	1	1	1	1	1	1	1	1	1	1	1	1	1	1	1	0	0	1	1	1	1	1	1	1	1	1	1	1	1	1	1	1	1	0	1	1
obt	T03683	Opitutaceae bacterium TAV5	1	1	1	1	1	1	1	1	1	1	1	1	1	1	1	1	1	1	1	1	1	1	1	1	1	1	1	1	1	1	1	1	1	1	1	1	1	1	1	1	1	1	1	1	1	1	1
och	T05040	Ochrobactrum quorumnocens	1	1	1	1	1	1	1	1	1	1	1	1	1	1	1	1	1	1	1	1	1	1	1	1	1	1	1	1	1	1	1	1	1	1	1	1	1	1	1	1	1	1	1	1	1	1	1
ocu	T03373	Oryctolagus cuniculus (rabbit)	1	1	1	1	1	1	1	1	1	1	1	1	1	1	1	1	1	1	1	1	1	1	1	1	1	1	0	0	1	1	1	1	1	1	1	1	1	1	1	1	1	1	1	1	0	1	1
oeu	T05244	Olea europaea var. sylvestris (wild olive)	1	1	1	1	1	1	1	1	1	1	1	1	1	1	1	1	1	1	1	1	1	1	1	1	1	1	1	0	1	1	1	1	1	1	1	1	1	1	1	1	1	1	1	1	0	1	1
olo	T04016	Olsenella sp. oral taxon 807	1	1	1	1	1	1	1	1	1	1	1	1	1	1	1	0	1	1	1	1	1	1	1	1	1	0	0	0	1	1	1	0	1	1	1	1	1	1	1	1	1	1	1	0	1	1	1
olu	T01029	Ostreococcus lucimarinus	1	1	1	1	1	1	1	1	1	1	1	1	1	1	1	1	1	1	1	0	1	1	1	1	1	1	1	0	1	1	1	1	1	1	1	1	1	1	1	1	1	1	1	1	0	1	1
opr	T01369	Oceanithermus profundus	1	1	1	1	1	1	1	1	1	1	1	1	1	1	1	0	1	1	1	1	1	1	1	1	1	1	1	0	1	1	1	1	1	1	1	1	1	1	1	1	1	1	1	1	1	1	1
osp	T01428	Odoribacter splanchnicus	1	1	1	1	1	1	1	1	1	1	1	1	1	0	1	1	1	1	1	0	1	1	1	1	1	1	0	0	1	1	1	1	1	1	1	1	1	1	1	1	1	1	1	1	1	1	1
ote	T00689	Opitutus terrae	1	1	1	1	1	1	1	1	1	1	1	1	1	1	1	1	1	1	1	0	1	1	1	1	1	1	1	1	1	1	1	1	1	1	1	1	0	1	1	1	1	1	1	1	1	1	1
ott	T00705	Orientia tsutsugamushi Ikeda	1	1	1	1	1	1	1	0	0	1	1	1	1	0	0	0	1	1	1	0	1	1	0	1	0	0	0	0	1	0	1	0	0	0	1	1	0	0	1	0	1	1	1	0	1	0	1
our	T05343	Oligella urethralis	1	1	1	1	1	1	1	1	1	1	1	1	1	1	1	1	1	1	1	1	1	1	1	1	1	0	1	1	1	1	1	1	1	1	1	1	1	1	1	1	1	1	1	1	1	0	1
paca	T03232	Candidatus Paracaedibacter acanthamoebae	1	1	1	1	1	1	1	1	1	1	1	1	1	0	1	0	1	1	1	0	1	1	1	1	1	0	1	0	1	0	1	1	0	0	1	1	0	1	1	1	1	1	1	0	1	0	1
pacc	T02330	Cutibacterium acnes C1	1	1	1	1	1	1	1	1	1	1	1	1	1	1	1	1	1	1	1	1	1	1	1	1	1	0	1	0	1	1	1	1	1	0	1	1	1	1	1	1	1	1	1	1	1	0	1
pae	T00035	Pseudomonas aeruginosa PAO1	1	1	1	1	1	1	1	1	1	1	1	1	1	1	1	1	1	1	1	1	1	1	1	1	1	1	1	1	1	1	1	1	1	1	1	1	1	1	1	1	1	1	1	1	1	1	1
paee	T03357	Paenibacillus sp. FSL R7-0331	1	1	1	1	1	1	1	1	1	1	1	1	1	1	1	1	1	1	1	1	1	1	1	1	1	0	1	1	1	1	1	1	1	1	1	1	1	1	1	0	1	1	1	1	1	1	1
pah	T01485	Porphyromonas asaccharolytica	1	1	1	1	1	1	1	1	1	1	1	1	1	0	1	0	1	1	1	0	1	1	0	1	1	0	0	0	1	0	1	1	1	0	1	1	0	1	1	1	1	1	1	1	1	1	1
pala	T05107	Providencia alcalifaciens	1	1	1	1	1	1	1	1	1	1	1	1	1	1	1	1	1	1	1	1	1	1	1	1	1	1	1	0	1	1	1	1	1	1	1	1	1	1	1	1	1	1	1	1	1	1	1
papi	T03588	Pandoraea apista	1	1	1	1	1	1	1	1	1	1	1	1	1	1	1	1	1	1	1	1	1	1	1	1	1	1	1	1	1	1	1	1	1	1	1	1	1	1	1	1	1	1	1	1	1	1	1
pary	T04438	Muribaculum intestinale	1	1	1	1	1	1	1	1	1	1	1	1	1	1	1	1	1	1	1	0	1	1	1	1	1	1	0	0	1	1	1	1	1	1	1	1	1	1	1	1	1	1	1	1	1	1	1
pato	T03293	Pectobacterium atrosepticum 21A	1	1	1	1	1	1	1	1	1	1	1	1	1	1	1	1	1	1	1	1	1	1	1	1	1	1	1	0	1	1	1	1	1	1	1	1	1	1	1	1	1	1	1	1	1	1	1
pav	T01654	Cutibacterium acnes TypeIA2 P.acn17	1	1	1	1	1	1	1	1	1	1	1	1	1	1	1	1	1	1	1	1	1	1	1	1	1	0	1	0	1	1	1	1	1	0	1	1	1	1	1	1	1	1	1	1	1	0	1
pavi	T05161	Prunus avium (sweet cherry)	1	1	1	1	1	1	1	1	1	1	1	1	1	1	1	1	1	1	1	1	1	1	1	1	1	1	1	0	1	1	1	1	1	1	1	1	1	1	1	1	1	1	1	1	0	1	1
pay	T00941	Photorhabdus asymbiotica	1	1	1	1	1	1	1	1	1	1	1	1	1	1	1	1	1	1	1	1	1	1	1	1	1	1	0	0	1	1	1	1	1	1	1	1	1	1	1	1	1	1	1	1	1	1	1
pbar	T04903	Pogonomyrmex barbatus (red harvester ant)	1	1	1	1	1	1	1	1	1	1	1	1	1	1	1	1	1	1	1	1	1	1	1	1	1	1	0	0	1	1	1	1	1	1	1	1	1	1	1	1	1	1	1	1	0	1	1
pbb	T04152	Thiopseudomonas alkaliphila	1	1	1	1	1	1	1	1	1	1	1	1	1	1	1	1	1	1	1	1	1	1	1	1	1	0	1	0	1	1	1	1	1	1	1	1	1	1	1	1	1	1	1	1	1	1	1
pbl	T02230	Paracoccidioides lutzii Pb01	1	1	1	1	1	1	1	1	1	1	1	1	1	1	1	1	1	1	1	1	1	1	1	1	1	1	1	1	1	1	1	1	1	1	1	1	1	1	1	1	1	1	1	1	0	1	1
pbs	T01431	Rubinisphaera brasiliensis	1	1	1	1	1	1	1	1	1	1	1	1	1	1	1	1	1	1	1	1	1	1	1	1	1	0	1	0	1	1	1	1	0	1	1	1	1	1	1	1	1	1	1	1	1	1	1
pce	T01713	Pediococcus claussenii	1	1	1	1	1	1	1	1	1	1	1	1	1	1	1	0	1	1	1	1	1	1	0	1	1	0	0	0	1	1	1	0	1	0	1	1	1	1	1	1	1	1	1	0	1	0	1
pck	T03853	Candidatus Pantoea carbekii US	1	1	1	1	1	1	1	1	1	1	1	1	1	1	1	1	1	1	1	0	1	1	1	1	1	0	0	0	1	1	1	1	0	1	1	1	0	1	1	1	1	1	1	1	1	0	1
pcl	T00483	Pyrobaculum calidifontis	1	1	1	1	1	1	1	1	1	1	1	1	1	1	1	1	1	1	1	1	1	1	1	1	1	1	1	0	1	1	1	1	1	1	1	1	1	0	1	0	1	1	1	0	0	1	1
pcs	T01091	Penicillium rubens	1	1	1	1	1	1	1	1	1	1	1	1	1	1	1	1	1	1	1	1	1	1	1	1	1	1	1	1	1	1	1	1	1	1	1	1	1	1	1	1	1	1	1	1	0	1	1
pcx	T05196	Paenibacillus crassostreae	1	1	1	1	1	1	1	1	1	1	1	1	1	1	1	1	1	1	1	1	1	1	1	1	1	0	1	1	1	1	1	1	1	1	1	1	1	1	1	1	1	1	1	1	1	1	1
pda	T03274	Phoenix dactylifera (date palm)	1	1	1	1	1	1	1	1	1	1	1	1	1	1	1	1	1	1	1	1	1	1	1	1	1	1	1	0	1	1	1	1	1	1	1	1	1	1	1	1	1	1	1	1	0	1	1
pdc	T03885	Clostridioides difficile 630	1	1	1	1	1	1	1	1	1	1	1	1	1	1	1	0	1	1	1	0	1	1	1	1	1	1	1	0	1	1	1	1	1	1	1	1	1	1	1	1	1	1	1	0	1	1	1
pef	T04594	Syntrophotalea acetylenivorans	1	1	1	1	1	1	1	1	1	1	1	1	1	1	1	1	1	1	1	1	1	1	1	1	1	0	1	0	1	1	1	1	1	1	1	1	1	1	1	1	1	1	1	1	1	1	1
pel	T01465	Candidatus Pelagibacter sp. IMCC9063	1	1	1	1	1	1	1	1	1	1	1	1	1	1	1	0	1	1	1	1	1	1	1	1	1	0	0	0	1	1	1	1	0	1	1	1	0	0	1	1	1	1	1	1	1	1	1
pfg	T03972	Pandoraea faecigallinarum	1	1	1	1	1	1	1	1	1	1	1	1	1	1	1	1	1	1	1	1	1	1	1	1	1	1	1	1	1	1	1	1	1	1	1	1	1	1	1	1	1	1	1	1	1	1	1
pfh	T01052	Plasmodium falciparum HB3	1	1	1	1	1	1	1	1	1	1	1	1	1	0	1	0	1	1	1	1	1	1	1	1	1	1	0	0	1	1	1	0	1	0	1	1	1	1	1	0	1	1	1	1	0	1	1
pfi	T02183	Pyrococcus furiosus COM1	1	1	1	1	1	1	1	1	1	1	1	1	1	1	1	1	1	1	1	1	1	1	1	1	1	1	0	0	1	1	1	1	1	1	1	1	1	1	1	1	1	1	1	0	0	1	1
pfk	T04786	Pseudomonas frederiksbergensis	1	1	1	1	1	1	1	1	1	1	1	1	1	1	1	1	1	1	1	1	1	1	1	1	1	1	1	1	1	1	1	1	1	1	1	1	1	1	1	1	1	1	1	1	1	1	1
pfm	T01620	Pyrolobus fumarii	1	0	1	1	1	1	1	0	1	1	1	1	1	0	1	1	1	1	1	1	1	1	1	1	1	1	1	0	1	1	1	1	1	1	1	1	1	0	1	0	1	1	1	0	0	1	1
pfo	T00283	Pseudomonas fluorescens Pf0-1	1	1	1	1	1	1	1	1	1	1	1	1	1	1	1	1	1	1	1	1	1	1	1	1	1	1	1	1	1	1	1	1	1	1	1	1	1	1	1	1	1	1	1	1	1	1	1
pfp	T03141	Pseudozyma flocculosa	1	1	1	1	1	1	1	1	1	1	1	1	1	1	1	1	1	1	1	1	1	1	1	1	1	1	1	1	1	1	1	1	1	1	1	1	1	1	1	1	1	1	1	1	0	1	1
pfr	T01252	Propionibacterium freudenreichii subsp. shermanii CIRM-BIA1	1	1	1	1	1	1	1	1	1	1	1	1	1	1	1	1	1	1	1	1	1	1	1	1	1	0	1	0	1	1	1	1	1	1	1	1	1	1	1	1	1	1	1	1	1	0	1
pfs	T00899	Pseudomonas fluorescens SBW25	1	1	1	1	1	1	1	1	1	1	1	1	1	1	1	1	1	1	1	1	1	1	1	1	1	1	1	1	1	1	1	1	1	1	1	1	1	1	1	1	1	1	1	1	1	1	1
pfy	T04924	Pestalotiopsis fici	1	1	1	1	1	1	1	1	1	1	1	1	1	1	1	1	1	1	1	1	1	1	1	1	1	1	1	1	1	1	1	1	1	1	1	1	1	1	1	1	1	1	1	1	0	1	1
pgs	T05145	Pedobacter ginsengisoli	1	1	1	1	1	1	1	1	1	1	1	1	1	1	1	1	1	1	1	1	1	1	1	1	1	1	1	0	1	1	1	1	1	1	1	1	1	1	1	1	1	1	1	1	1	1	1
phc	T04473	Planococcus halocryophilus	1	1	1	1	1	1	1	1	1	1	1	1	1	1	1	1	1	1	1	1	1	1	1	1	1	1	1	1	1	1	1	1	1	1	1	1	1	1	1	1	1	1	1	1	1	1	1
phm	T01800	Phycisphaera mikurensis	1	1	1	1	1	1	1	1	1	1	1	1	1	1	1	1	1	1	1	1	1	1	1	1	1	1	1	0	1	1	1	1	1	1	1	1	0	1	1	1	1	1	1	1	1	1	1
phn	T04704	Paenalcaligenes hominis	1	1	1	1	1	1	1	1	1	1	1	1	1	1	1	1	1	1	1	1	1	1	1	1	1	1	1	0	1	1	1	1	0	1	1	1	1	1	1	1	1	0	1	1	1	1	1
phs	T05305	Paraburkholderia hospita	1	1	1	1	1	1	1	1	1	1	1	1	1	1	1	1	1	1	1	1	1	1	1	1	1	1	1	1	1	1	1	1	1	1	1	1	1	1	1	1	1	1	1	1	1	1	1
pht	T05167	Phyllobacterium zundukense	1	1	1	1	1	1	1	1	1	1	1	1	1	1	1	1	1	1	1	1	1	1	1	1	1	1	1	1	1	1	1	1	1	1	1	1	1	1	1	1	1	1	1	1	1	1	1
phu	T01223	Pediculus humanus corporis (human body louse)	1	1	1	1	1	1	1	1	1	1	1	1	1	1	1	1	1	1	1	1	1	1	1	1	1	1	0	0	1	1	1	1	1	0	1	1	1	1	1	1	1	1	1	1	0	1	1
pko	T03841	Pontibacter korlensis	1	1	1	1	1	1	1	1	1	1	1	1	1	1	1	1	1	1	1	1	1	1	1	1	1	1	0	0	1	1	1	1	1	1	1	1	1	1	1	1	1	1	1	1	1	1	1
plat	T05391	Plantactinospora sp. BB1	1	1	1	1	1	1	1	1	1	1	1	1	1	1	1	1	1	1	1	1	1	1	1	1	1	1	1	0	1	1	1	1	1	1	1	1	1	1	1	1	1	1	1	1	1	1	1
plf	T01728	Pantoea ananatis LMG 5342	1	1	1	1	1	1	1	1	1	1	1	1	1	1	1	1	1	1	1	1	1	1	1	1	1	1	1	0	1	1	1	1	1	1	1	1	1	1	1	1	1	1	1	1	1	1	1
plm	T01225	Planctopirus limnophila	1	1	1	1	1	1	1	1	1	1	1	1	1	1	1	1	1	1	1	1	1	1	1	1	1	1	1	0	1	1	1	1	0	1	1	1	1	1	1	1	1	1	1	1	1	1	1
plo	T02307	Candidatus Portiera aleyrodidarum BT-QVLC	1	1	1	1	1	1	1	0	0	1	1	1	1	0	0	0	0	1	1	0	1	1	1	1	0	0	0	0	0	0	1	0	0	1	1	0	0	1	1	0	0	1	0	0	0	0	1
pmac	T05138	Papilio machaon (common yellow swallowtail)	1	1	1	1	1	1	1	1	1	1	1	1	1	1	1	1	1	1	1	1	1	1	1	1	1	1	0	0	1	1	1	1	1	1	1	1	1	1	1	1	1	1	1	1	0	1	1
pmi	T00297	Prochlorococcus marinus MIT 9312	1	1	1	1	1	1	1	1	1	1	1	1	1	1	1	1	1	1	1	0	1	1	1	1	1	1	0	0	1	1	1	1	1	1	1	1	0	0	1	1	1	1	1	1	1	1	1
pmic	T03515	Parvimonas micra	1	1	1	1	1	1	1	1	1	1	1	0	1	0	1	0	1	1	1	0	1	1	1	1	1	0	1	0	1	1	1	1	1	0	1	1	1	1	1	1	1	1	1	0	1	0	1
pmon	T02972	Pseudomonas monteilii SB3078	1	1	1	1	1	1	1	1	1	1	1	1	1	1	1	1	1	1	1	1	1	1	1	1	1	1	1	1	1	1	1	1	1	1	1	1	1	1	1	1	1	1	1	1	1	1	1
pmp	T01729	Pasteurella multocida 36950	1	1	1	1	1	1	1	1	1	1	1	1	1	1	1	0	1	1	1	1	1	1	1	1	1	1	1	0	1	1	1	1	1	1	1	1	1	1	1	1	1	1	1	1	1	1	1
pmum	T03196	Prunus mume (Japanese apricot)	1	1	1	1	1	1	1	1	1	1	1	1	1	1	1	1	1	1	1	1	1	1	1	1	1	1	1	0	1	1	1	1	1	1	1	1	1	1	1	1	1	1	1	1	0	1	1
pmw	T02041	Paenibacillus mucilaginosus K02	1	1	1	1	1	1	1	1	1	1	1	1	1	1	1	1	1	1	1	1	1	1	1	1	1	1	1	1	1	1	1	1	1	1	1	1	1	1	1	1	1	1	1	1	1	1	1
pmz	T01286	Prevotella melaninogenica	1	1	1	1	1	1	1	1	1	1	1	1	1	1	1	0	1	1	1	0	1	1	0	1	1	0	1	0	1	1	1	1	1	1	1	1	0	1	1	1	1	1	1	0	1	1	1
pne	T00683	Polynucleobacter necessarius	1	1	1	1	1	1	1	1	1	1	1	1	1	1	1	1	1	1	1	0	1	1	1	1	1	0	1	0	1	1	1	1	1	1	1	1	1	1	1	1	1	1	1	0	1	1	1
pns	T04416	Erythrobacter neustonensis	1	1	1	1	1	1	1	1	1	1	1	1	1	1	1	1	1	1	1	1	1	1	1	1	1	0	1	0	1	1	1	1	0	1	1	1	1	1	1	1	1	1	1	1	1	1	1
poa	T05264	Polaribacter sp. ALD11	1	1	1	1	1	1	1	1	1	1	1	1	1	1	1	1	1	1	1	1	1	1	1	1	1	1	1	0	1	1	1	1	1	1	1	1	1	1	1	1	1	1	1	1	1	1	1
pom	T02533	Polaribacter sp. MED152	1	1	1	1	1	1	1	1	1	1	1	1	1	1	1	1	1	1	1	1	1	1	1	1	1	0	0	0	1	1	1	1	1	1	1	1	1	1	1	1	1	1	1	1	1	1	1
pop	T01077	Populus trichocarpa (black cottonwood)	1	1	1	1	1	1	1	1	1	1	1	1	1	1	1	1	1	1	1	1	1	1	1	1	1	1	1	0	1	1	1	1	1	1	1	1	1	1	1	1	1	1	1	1	0	1	1
ppa	T01092	Komagataella phaffii	1	1	1	1	1	1	1	1	1	1	1	1	1	1	1	1	1	1	1	1	1	1	1	1	1	1	0	0	1	1	1	1	1	1	1	1	1	1	1	1	1	1	1	1	0	1	1
ppeo	T04053	Paenibacillus peoriae	1	1	1	1	1	1	1	1	1	1	1	1	1	1	1	1	1	1	1	1	1	1	1	1	1	1	1	1	1	1	1	1	1	1	1	1	1	1	1	1	1	1	1	1	1	1	1
ppic	T05105	Phaeobacter piscinae	1	1	1	1	1	1	1	1	1	1	1	1	1	1	1	1	1	1	1	1	1	1	1	1	1	1	1	1	1	1	1	1	1	1	1	1	1	1	1	1	1	1	1	1	1	1	1
ppl	T01162	Postia placenta	1	1	1	1	1	1	1	1	1	1	1	0	0	1	1	1	0	1	1	1	1	1	1	1	1	1	1	1	0	1	1	1	1	1	1	0	1	1	1	0	1	0	1	1	0	1	0
ppn	T01362	Paludibacter propionicigenes	1	1	1	1	1	1	1	1	1	1	1	1	1	1	1	1	1	1	1	0	1	1	1	1	1	0	1	0	1	1	1	1	1	1	1	1	1	1	1	1	1	1	1	0	1	1	1
ppp	T01041	Physcomitrium patens (spreading earthmoss)	1	1	1	1	1	1	1	1	1	1	1	1	1	1	1	1	1	1	1	1	1	1	1	1	1	1	1	0	1	1	1	1	1	1	1	1	1	1	1	1	1	1	1	1	0	1	1
ppu	T00114	Pseudomonas putida KT2440	1	1	1	1	1	1	1	1	1	1	1	1	1	1	1	1	1	1	1	1	1	1	1	1	1	1	1	1	1	1	1	1	1	1	1	1	1	1	1	1	1	1	1	1	1	1	1
ppy	T01319	Paenibacillus polymyxa E681	1	1	1	1	1	1	1	1	1	1	1	1	1	1	1	1	1	1	1	1	1	1	1	1	1	0	1	1	1	1	1	1	1	1	1	1	1	1	1	1	1	1	1	1	1	1	1
prc	T03304	Prochlorococcus sp. MIT 0604	1	1	1	1	1	1	1	1	1	1	1	1	1	1	1	1	1	1	1	0	1	1	1	1	1	1	1	0	1	1	1	1	1	1	1	1	0	0	1	1	1	1	1	1	1	1	1
pro	T02809	Prevotella sp. oral taxon 299	1	1	1	1	1	1	1	1	1	1	1	1	1	1	1	0	1	1	1	0	1	1	0	1	1	0	1	0	1	0	1	1	1	0	1	1	0	1	1	1	1	1	1	0	1	1	1
proc	T04424	Prosthecochloris sp. CIB 2401	1	1	1	1	1	1	1	1	1	1	1	1	1	0	1	1	1	1	1	1	1	1	1	1	1	0	1	0	1	1	1	1	0	1	1	1	0	0	1	1	1	1	1	1	1	1	1
psai	T05334	Pontimonas salivibrio	1	1	1	1	1	1	1	1	1	1	1	1	1	1	1	1	1	1	1	1	1	1	1	1	1	0	0	0	1	1	1	1	1	1	1	1	1	1	1	1	1	1	1	1	1	1	1
psd	T01643	Pseudoxanthomonas spadix	1	1	1	1	1	1	1	1	1	1	1	1	1	1	1	1	1	1	1	1	1	1	1	1	1	1	1	1	1	1	1	1	1	1	1	1	1	1	1	1	1	1	1	1	1	1	1
psea	T04051	Pseudonocardia sp. AL041005-10	1	1	1	1	1	1	1	1	1	1	1	1	1	1	1	1	1	1	1	1	1	1	1	1	1	1	1	1	1	1	1	1	1	1	1	1	1	1	1	1	1	1	1	1	1	1	1
pshi	T04378	Plesiomonas shigelloides	1	1	1	1	1	1	1	1	1	1	1	1	1	1	1	1	1	1	1	1	1	1	1	1	1	1	1	0	1	1	1	1	1	1	1	1	1	1	1	1	1	1	1	1	1	1	1
psil	T05412	Pseudomonas silesiensis	1	1	1	1	1	1	1	1	1	1	1	1	1	1	1	1	1	1	1	1	1	1	1	1	1	1	1	1	1	1	1	1	1	1	1	1	1	1	1	1	1	1	1	1	1	1	1
psim	T03528	Pimelobacter simplex	1	1	1	1	1	1	1	1	1	1	1	1	1	1	1	1	1	1	1	1	1	1	1	1	1	1	1	1	1	1	1	1	1	1	1	1	1	1	1	1	1	1	1	1	1	1	1
psin	T04834	Pseudorhodoplanes sinuspersici	1	1	1	1	1	1	1	1	1	1	1	1	1	1	1	1	1	1	1	1	1	1	1	1	1	1	1	1	1	1	1	1	1	1	1	1	1	1	1	1	1	1	1	1	1	1	1
psl	T01147	Pirellula staleyi	1	1	1	1	1	1	1	1	1	1	1	1	1	1	1	1	1	1	1	1	1	1	1	1	1	0	1	0	1	1	1	1	1	1	1	1	1	1	1	1	1	1	1	1	1	1	1
psoj	T03459	Phytophthora sojae	1	1	1	1	1	1	1	1	1	1	1	1	1	1	1	1	1	1	1	1	1	1	1	1	1	1	1	1	1	1	1	1	1	1	1	1	1	1	1	1	1	1	1	1	0	1	1
pspi	T04158	Pseudohongiella spirulinae	1	1	1	1	1	1	1	1	1	1	1	1	1	1	1	1	1	1	1	1	1	1	1	1	1	1	1	0	1	1	1	1	1	1	1	1	1	1	1	1	1	1	1	1	1	1	1
pspo	T05098	Pseudoalteromonas spongiae	1	1	1	1	1	1	1	1	1	1	1	1	1	1	1	1	1	1	1	1	1	1	1	1	1	1	1	0	1	1	1	1	1	1	1	1	1	0	1	1	1	1	1	1	1	1	1
psul	T04210	Pseudarthrobacter sulfonivorans	1	1	1	1	1	1	1	1	1	1	1	1	1	1	1	1	1	1	1	1	1	1	1	1	1	1	1	1	1	1	1	1	1	1	1	1	1	1	1	1	1	1	1	1	1	1	1
pti	T01075	Phaeodactylum tricornutum	1	1	1	1	1	1	1	1	1	1	1	1	1	1	1	1	1	1	1	1	1	1	1	1	1	1	1	0	1	1	1	1	1	1	1	1	1	1	1	1	1	1	1	1	0	1	1
ptl	T04476	Parageobacillus thermoglucosidasius DSM 2542	1	1	1	1	1	1	1	1	1	1	1	1	1	1	1	1	1	1	1	1	1	1	1	1	1	1	1	1	1	1	1	1	1	1	1	1	1	1	1	1	1	1	1	1	1	1	1
ptm	T01055	Paramecium tetraurelia	1	1	1	1	1	1	1	1	1	1	1	1	1	1	0	1	1	1	1	1	1	1	1	1	1	1	0	0	1	1	1	1	1	0	1	1	1	1	1	0	1	1	1	1	0	1	1
pwo	T04023	Candidatus Wolfebacteria bacterium GW2011_GWB1_47_1	1	0	1	1	1	1	1	0	0	1	1	0	1	0	0	0	1	1	1	0	1	1	0	1	0	0	0	0	1	0	1	0	0	0	1	1	1	1	1	0	0	1	0	0	0	1	1
pxy	T03915	Plutella xylostella (diamondback moth)	1	1	1	1	1	1	1	1	1	1	1	1	1	1	1	1	1	1	1	1	1	1	1	1	1	1	0	0	1	1	1	1	1	1	1	1	1	1	1	0	1	1	1	1	0	1	1
pys	T02124	Pyrococcus sp. ST04	1	1	1	1	1	1	1	1	1	1	1	1	1	1	1	1	1	1	1	1	1	1	1	1	1	1	0	0	1	1	1	1	1	1	1	1	1	1	1	1	1	1	1	0	0	1	1
pyw	T04013	Pyrobaculum sp. WP30	1	1	1	1	1	1	1	1	1	1	1	1	1	1	1	1	1	1	1	1	1	1	1	1	1	1	0	0	1	1	1	1	1	1	1	1	1	0	1	0	1	1	1	0	0	1	1
pzh	T05233	Paracoccus zhejiangensis	1	1	1	1	1	1	1	1	1	1	1	1	1	1	1	1	1	1	1	1	1	1	1	1	1	1	1	1	1	1	1	1	1	1	1	1	1	1	1	1	1	1	1	1	1	1	1
ran	T01363	Riemerella anatipestifer ATCC 11845 = DSM 15868	1	1	1	1	1	1	1	1	1	1	1	1	1	0	1	0	1	1	1	1	1	1	1	1	1	1	1	0	1	1	1	1	1	1	1	1	0	0	1	1	1	1	1	1	1	1	1
raq	T01770	Rahnella aquatilis CIP 78.65 = ATCC 33071	1	1	1	1	1	1	1	1	1	1	1	1	1	1	1	1	1	1	1	1	1	1	1	1	1	1	1	0	1	1	1	1	1	1	1	1	1	1	1	1	1	1	1	1	1	1	1
rav	T03876	Rhodococcus aetherivorans	1	1	1	1	1	1	1	1	1	1	1	1	1	1	1	1	1	1	1	1	1	1	1	1	1	1	1	1	1	1	1	1	1	1	1	1	1	1	1	1	1	1	1	1	1	1	1
rbt	T03234	Rickettsiales bacterium Ac37b	1	1	1	1	1	1	1	1	1	1	1	1	1	0	1	0	1	1	1	0	1	1	0	1	1	1	1	0	1	0	1	0	0	1	1	1	1	0	1	1	1	1	1	0	1	1	1
rcp	T01213	Rhodobacter capsulatus	1	1	1	1	1	1	1	1	1	1	1	1	1	1	1	1	1	1	1	1	1	1	1	1	1	1	0	0	1	1	1	1	1	1	1	1	1	1	1	1	1	1	1	1	1	1	1
rde	T00376	Roseobacter denitrificans	1	1	1	1	1	1	1	1	1	1	1	1	1	1	1	1	1	1	1	1	1	1	1	1	1	1	1	0	1	1	1	1	1	1	1	1	1	1	1	1	1	1	1	1	1	1	1
rdi	T05084	Rhizorhabdus dicambivorans	1	1	1	1	1	1	1	1	1	1	1	1	1	1	1	1	1	1	1	1	1	1	1	1	1	0	1	0	1	1	1	1	1	1	1	1	1	0	1	1	1	1	1	1	1	1	1
rec	T00720	Rhizobium etli CIAT 652	1	1	1	1	1	1	1	1	1	1	1	1	1	1	1	1	1	1	1	1	1	1	1	1	1	1	1	1	1	1	1	1	1	1	1	1	1	1	1	1	1	1	1	1	1	1	1
red	T03060	Roseibacterium elongatum	1	1	1	1	1	1	1	1	1	1	1	1	1	1	1	1	1	1	1	1	1	1	1	1	1	1	0	0	1	1	1	1	1	1	1	1	1	1	1	1	1	1	1	1	1	1	1
rfa	T04328	Rhodococcus fascians D188	1	1	1	1	1	1	1	1	1	1	1	1	1	1	1	1	1	1	1	1	1	1	1	1	1	1	1	1	1	1	1	1	1	1	1	1	1	1	1	1	1	1	1	1	1	1	1
rfr	T00334	Rhodoferax ferrireducens	1	1	1	1	1	1	1	1	1	1	1	1	1	1	1	1	1	1	1	1	1	1	1	1	1	1	1	0	1	1	1	1	1	1	1	1	1	1	1	1	1	1	1	1	1	1	1
rge	T01803	Rubrivivax gelatinosus	1	1	1	1	1	1	1	1	1	1	1	1	1	1	1	1	1	1	1	1	1	1	1	1	1	1	1	0	1	1	1	1	1	1	1	1	1	1	1	1	1	1	1	1	1	1	1
rhe	T01587	Rickettsia conorii subsp. heilongjiangensis	1	1	1	1	1	1	1	0	1	1	1	1	1	0	1	0	1	1	1	0	1	1	0	1	1	0	0	0	1	0	1	0	0	0	1	1	1	0	0	1	1	1	1	0	1	0	1
rhl	T03046	Rhizobium favelukesii	1	1	1	1	1	1	1	1	1	1	1	1	1	1	1	1	1	1	1	1	1	1	1	1	1	1	1	1	1	1	1	1	1	1	1	1	1	1	1	1	1	1	1	1	1	1	1
rhm	T04771	Rhodovulum sp. MB263	1	1	1	1	1	1	1	1	1	1	1	1	1	1	1	1	1	1	1	1	1	1	1	1	1	1	0	1	1	1	1	1	1	1	1	1	1	1	1	1	1	1	1	1	1	1	1
rhod	T05462	Rhodococcus sp. 008	1	1	1	1	1	1	1	1	1	1	1	1	1	1	1	1	1	1	1	1	1	1	1	1	1	1	1	1	1	1	1	1	1	1	1	1	1	1	1	1	1	1	1	1	1	1	1
rhv	T05451	Rhizobium sp. S41	1	1	1	1	1	1	1	1	1	1	1	1	1	1	1	1	1	1	1	1	1	1	1	1	1	1	1	1	1	1	1	1	1	1	1	1	1	1	1	1	1	1	1	1	1	1	1
rhy	T04721	Rhodoferax koreense	1	1	1	1	1	1	1	1	1	1	1	1	1	1	1	1	1	1	1	1	1	1	1	1	1	1	1	0	1	1	1	1	1	1	1	1	1	1	1	1	1	1	1	1	1	1	1
rim	T02598	Roseburia intestinalis M50/1	1	1	1	1	1	1	1	1	1	1	1	1	1	1	1	1	1	1	1	0	1	1	1	1	1	1	1	0	1	1	1	1	1	1	1	1	1	1	1	1	1	1	1	1	1	1	1
rin	T04471	Ralstonia insidiosa	1	1	1	1	1	1	1	1	1	1	1	1	1	1	1	1	1	1	1	1	1	1	1	1	1	1	1	1	1	1	1	1	1	1	1	1	1	1	1	1	1	1	1	1	1	1	1
rip	T01218	Candidatus Riesia pediculicola	1	1	1	1	1	1	1	0	1	1	1	1	1	0	1	0	1	1	1	0	1	1	0	1	0	0	0	0	1	0	1	1	1	0	0	1	0	1	1	1	1	1	1	1	1	0	1
rle	T00402	Rhizobium johnstonii	1	1	1	1	1	1	1	1	1	1	1	1	1	1	1	1	1	1	1	1	1	1	1	1	1	1	1	1	1	1	1	1	1	1	1	1	1	1	1	1	1	1	1	1	1	1	1
rmr	T01119	Rhodothermus marinus DSM 4252	1	1	1	1	1	1	1	1	1	1	1	1	1	1	1	1	1	1	1	1	1	1	1	1	1	0	1	1	1	1	1	1	1	1	1	1	1	1	1	1	1	1	1	1	1	1	1
rmu	T01144	Rothia mucilaginosa	1	1	1	1	1	1	1	1	1	1	1	1	1	1	1	1	1	1	1	0	1	1	1	1	1	0	1	0	1	1	1	1	1	1	1	1	1	1	1	1	1	1	1	0	1	0	1
rob	T02605	Blautia obeum	1	1	1	1	1	1	1	1	1	1	1	1	1	1	1	0	1	1	1	1	1	1	1	1	1	1	1	0	1	1	1	1	1	0	1	1	0	1	1	1	1	1	1	0	1	1	1
rop	T00882	Rhodococcus opacus B4	1	1	1	1	1	1	1	1	1	1	1	1	1	1	1	1	1	1	1	1	1	1	1	1	1	1	1	1	1	1	1	1	1	1	1	1	1	1	1	1	1	1	1	1	1	1	1
ror	T02625	Raoultella ornithinolytica B6	1	1	1	1	1	1	1	1	1	1	1	1	1	1	1	1	1	1	1	1	1	1	1	1	1	1	1	1	1	1	1	1	1	1	1	1	1	1	1	1	1	1	1	1	1	1	1
rpc	T00336	Rhodopseudomonas palustris BisB18	1	1	1	1	1	1	1	1	1	1	1	1	1	1	1	1	1	1	1	1	1	1	1	1	1	1	1	0	1	1	1	1	1	1	1	1	1	1	1	1	1	1	1	1	1	1	1
rpi	T00762	Ralstonia pickettii 12J	1	1	1	1	1	1	1	1	1	1	1	1	1	1	1	1	1	1	1	1	1	1	1	1	1	1	1	1	1	1	1	1	1	1	1	1	1	1	1	1	1	1	1	1	1	1	1
rpln	T05298	Raoultella planticola	1	1	1	1	1	1	1	1	1	1	1	1	1	1	1	1	1	1	1	1	1	1	1	1	1	1	1	1	1	1	1	1	1	1	1	1	1	1	1	1	1	1	1	1	1	1	1
rps	T01792	Rickettsia prowazekii Katsinyian	1	1	1	1	1	1	1	0	1	1	1	1	1	0	1	0	1	1	1	0	1	1	0	1	1	0	0	0	1	0	1	0	0	0	1	1	1	0	0	1	1	1	1	0	1	0	1
rpt	T00722	Rhodopseudomonas palustris TIE-1	1	1	1	1	1	1	1	1	1	1	1	1	1	1	1	1	1	1	1	1	1	1	1	1	1	1	1	1	1	1	1	1	1	1	1	1	1	1	1	1	1	1	1	1	1	1	1
rra	T01721	Rickettsia rickettsii Arizona	1	1	1	1	1	1	1	0	1	1	1	1	1	0	1	0	1	1	1	0	1	1	0	1	1	0	0	0	1	0	1	0	0	0	1	1	1	0	0	1	1	1	1	0	1	0	1
rrf	T02006	Rhodospirillum rubrum F11	1	1	1	1	1	1	1	1	1	1	1	1	1	1	1	1	1	1	1	1	1	1	1	1	1	0	1	0	1	1	1	1	1	1	1	1	1	1	1	1	1	1	1	1	1	1	1
rri	T00604	Rickettsia rickettsii Sheila Smith	1	1	1	1	1	1	1	0	1	1	1	1	1	0	1	0	1	1	1	0	1	1	0	1	1	0	0	0	1	0	1	0	0	0	1	1	1	0	0	1	1	1	1	0	1	0	1
rrs	T00542	Roseiflexus sp. RS-1	1	1	1	1	1	1	1	1	1	1	1	1	1	1	1	1	1	1	1	1	1	1	1	1	1	1	1	1	1	1	1	1	1	1	1	1	1	1	1	1	1	1	1	1	1	1	1
rsd	T00755	Candidatus Endomicrobium trichonymphae Rs-D17	1	1	1	1	1	1	1	1	1	1	1	0	1	1	1	0	1	1	1	0	1	1	1	1	1	0	0	0	1	0	1	1	1	1	1	1	0	1	1	1	1	1	1	0	1	0	1
rse	T02751	Ralstonia pseudosolanacearum FQY_4	1	1	1	1	1	1	1	1	1	1	1	1	1	1	1	1	1	1	1	1	1	1	1	1	1	1	1	1	1	1	1	1	1	1	1	1	1	1	1	1	1	1	1	1	1	1	1
rsp	T00284	Cereibacter sphaeroides 2.4.1	1	1	1	1	1	1	1	1	1	1	1	1	1	1	1	1	1	1	1	1	1	1	1	1	1	1	1	1	1	1	1	1	1	1	1	1	1	1	1	1	1	1	1	1	1	1	1
rta	T01544	Ramlibacter tataouinensis	1	1	1	1	1	1	1	1	1	1	1	1	1	1	1	1	1	1	1	1	1	1	1	1	1	1	1	0	1	1	1	1	1	1	1	1	1	1	1	1	1	1	1	1	1	1	1
rtc	T04269	Rathayibacter toxicus WAC3373	1	1	1	1	1	1	1	1	1	1	1	1	1	1	1	1	1	1	1	1	1	1	1	1	1	0	0	0	1	1	1	1	1	1	1	1	1	1	1	1	1	1	1	1	1	1	1
rud	T04326	Rufibacter sp. DG15C	1	1	1	1	1	1	1	1	1	1	1	1	1	1	1	0	1	1	1	1	1	1	1	1	1	1	0	1	1	1	1	1	1	1	1	1	0	1	1	1	1	1	1	1	1	1	1
sac	T00225	Staphylococcus aureus subsp. aureus COL (MRSA)	1	1	1	1	1	1	1	1	1	1	1	1	1	1	1	0	1	1	1	1	1	1	1	1	1	1	1	1	1	1	1	1	1	1	1	1	1	1	1	1	1	1	1	1	1	0	1
saci	T02393	Singulisphaera acidiphila	1	1	1	1	1	1	1	1	1	1	1	1	1	1	1	1	1	1	1	1	1	1	1	1	1	1	1	1	1	1	1	1	1	1	1	1	1	1	1	1	1	1	1	0	1	1	1
sacs	T02975	Sulfolobus acidocaldarius SUSAZ	1	1	1	1	1	1	1	1	1	1	1	1	1	1	1	1	1	1	1	1	1	1	1	1	1	1	0	1	1	1	1	1	1	1	1	1	1	1	1	1	1	1	1	0	0	1	1
saf	T00876	Sulfurihydrogenibium azorense	1	1	1	1	1	1	1	1	1	1	1	1	1	1	1	1	1	1	1	0	1	1	1	1	1	0	1	0	1	1	1	1	1	1	1	1	0	0	1	1	1	1	1	1	1	1	1
sagg	T03517	Streptococcus agalactiae NGBS572	1	1	1	1	1	1	1	1	1	1	1	1	1	1	1	0	1	1	1	0	1	1	1	1	1	0	0	1	1	1	1	0	1	1	1	1	1	1	1	1	1	1	1	0	1	0	1
salf	T05221	Streptomyces alboflavus	1	1	1	1	1	1	1	1	1	1	1	1	1	1	1	1	1	1	1	1	1	1	1	1	1	1	1	0	1	1	1	1	1	1	1	1	1	1	1	1	1	1	1	1	1	1	1
salh	T05447	Saliniradius amylolyticus	1	1	1	1	1	1	1	1	1	1	1	1	1	1	1	1	1	1	1	1	1	1	1	1	1	1	0	0	1	1	1	1	1	1	1	1	1	0	1	1	1	1	1	1	1	1	1
sali	T02693	Salinarchaeum sp. Harcht-Bsk1	1	1	1	1	1	1	1	1	1	1	1	1	1	1	1	1	1	1	1	1	1	1	1	1	1	1	1	1	1	1	1	1	1	1	1	1	1	1	1	1	1	1	1	1	0	1	1
sanh	T04917	Sinocyclocheilus anshuiensis	1	1	1	1	1	1	1	1	1	1	1	1	1	1	1	1	1	1	1	1	1	1	1	1	1	1	0	0	1	1	1	1	1	1	1	1	1	1	1	1	1	1	1	1	0	1	1
sap	T01746	Sulfobacillus acidophilus DSM 10332	1	1	1	1	1	1	1	1	1	1	1	1	1	1	1	1	1	1	1	1	1	1	1	1	1	1	1	1	1	1	1	1	1	1	1	1	1	1	1	1	1	1	1	0	1	1	1
sasa	T04363	Salmo salar (Atlantic salmon)	1	1	1	1	1	1	1	1	1	1	1	1	1	1	1	1	1	1	1	1	1	1	1	1	1	1	0	0	1	1	1	1	1	1	1	1	1	1	1	1	1	1	1	1	0	1	1
sau	T00051	Staphylococcus aureus subsp. aureus N315 (MRSA/VSSA)	1	1	1	1	1	1	1	1	1	1	1	1	1	1	1	0	1	1	1	1	1	1	1	1	1	1	1	1	1	1	1	1	1	1	1	1	1	1	1	1	1	1	1	1	1	0	1
saud	T03491	Staphylococcus aureus 502A	1	1	1	1	1	1	1	1	1	1	1	1	1	1	1	0	1	1	1	1	1	1	1	1	1	1	1	1	1	1	1	1	1	1	1	1	1	1	1	1	1	1	1	1	1	0	1
saz	T00445	Shewanella amazonensis	1	1	1	1	1	1	1	1	1	1	1	1	1	1	1	1	1	1	1	1	1	1	1	1	1	0	1	0	1	1	1	1	1	1	1	1	1	1	1	1	1	1	1	1	1	1	1
sba	T02139	Sulfurospirillum barnesii	1	1	1	1	1	1	1	1	1	1	1	1	1	1	1	1	1	1	1	1	1	1	1	1	1	0	1	0	1	1	1	1	1	1	1	1	1	0	1	1	1	1	1	1	1	1	1
sbac	T04690	Abyssicoccus albus	1	1	1	1	1	1	1	1	1	1	1	1	1	1	1	0	1	1	1	1	1	1	1	1	1	1	1	1	1	1	1	1	1	1	1	1	1	1	1	1	1	1	1	1	1	0	1
sce	T00005	Saccharomyces cerevisiae (budding yeast)	1	1	1	1	1	1	1	1	1	1	1	1	1	1	1	1	1	1	1	1	1	1	1	1	1	1	1	0	1	1	1	1	1	1	1	1	1	1	1	1	1	1	1	1	0	1	1
scl	T00634	Sorangium cellulosum So ce56	1	1	1	1	1	1	1	1	1	1	1	1	1	1	1	1	1	1	1	1	1	1	1	1	1	1	1	0	1	1	1	1	1	1	1	1	1	1	1	1	1	1	1	1	1	1	1
sclf	T04717	Streptomyces clavuligerus	1	1	1	1	1	1	1	1	1	1	1	1	1	1	1	1	1	1	1	1	1	1	1	1	1	1	0	0	1	1	1	1	1	1	1	1	1	1	1	1	1	1	1	1	1	1	1
sco	T00085	Streptomyces coelicolor	1	1	1	1	1	1	1	1	1	1	1	1	1	1	1	1	1	1	1	1	1	1	1	1	1	1	1	0	1	1	1	1	1	1	1	1	1	1	1	1	1	1	1	1	1	1	1
scp	T01545	Streptococcus parasanguinis ATCC 15912	1	1	1	1	1	1	1	1	1	1	1	1	1	0	1	0	1	1	1	0	1	1	1	1	1	0	0	0	1	1	1	0	1	1	1	1	1	1	1	1	1	1	1	0	1	0	1
scq	T03047	Spiroplasma culicicola	1	1	1	1	1	1	1	1	1	1	1	1	1	1	1	0	1	1	1	0	1	1	0	1	1	0	0	0	1	0	1	0	1	0	1	1	1	1	1	0	1	1	1	0	0	0	1
scv	T04648	Staphylococcus condimenti	1	1	1	1	1	1	1	1	1	1	1	1	1	1	1	1	1	1	1	1	1	1	1	1	1	1	1	1	1	1	1	1	1	1	1	1	1	1	1	1	1	1	1	1	1	0	1
scy	T02095	Streptantibioticus cattleyicolor NRRL 8057 = DSM 46488	1	1	1	1	1	1	1	1	1	1	1	1	1	1	1	1	1	1	1	1	1	1	1	1	1	1	1	0	1	1	1	1	1	1	1	1	1	1	1	1	1	1	1	1	1	1	1
sdq	T02870	Streptococcus dysgalactiae subsp. equisimilis 167	1	1	1	1	1	1	1	1	1	1	1	1	1	1	1	0	1	1	1	0	1	1	1	1	1	0	0	1	1	1	1	0	1	1	1	1	1	1	1	1	1	1	1	0	1	0	1
sdt	T02008	Staphylococcus pseudintermedius ED99	1	1	1	1	1	1	1	1	1	1	1	1	1	1	1	1	1	1	1	1	1	1	1	1	1	1	1	0	1	1	1	1	1	1	1	1	1	1	1	1	1	1	1	1	1	0	1
sdz	T02933	Shigella dysenteriae 1617 (serotype 1)	1	1	1	1	1	1	1	1	1	1	1	1	1	1	1	1	1	1	1	1	1	1	1	1	1	1	1	0	1	1	1	1	1	1	1	1	1	1	1	1	1	1	1	1	1	1	1
seeh	T02736	Salmonella enterica subsp. enterica serovar Heidelberg 41578	1	1	1	1	1	1	1	1	1	1	1	1	1	1	1	1	1	1	1	1	1	1	1	1	1	1	1	0	1	1	1	1	1	1	1	1	1	1	1	1	1	1	1	1	1	1	1
sek	T00756	Salmonella enterica subsp. enterica serovar Paratyphi A AKU12601	1	1	1	1	1	1	1	1	1	1	1	1	1	1	1	1	1	1	1	1	1	1	1	1	1	1	1	0	1	1	1	1	1	1	1	1	1	1	1	1	1	1	1	1	1	1	1
sen	T00492	Saccharopolyspora erythraea	1	1	1	1	1	1	1	1	1	1	1	1	1	1	1	1	1	1	1	1	1	1	1	1	1	1	1	1	1	1	1	1	1	1	1	1	1	1	1	1	1	1	1	1	1	1	1
sene	T02868	Salmonella enterica subsp. enterica serovar Thompson	1	1	1	1	1	1	1	1	1	1	1	1	1	1	1	1	1	1	1	1	1	1	1	1	1	1	1	0	1	1	1	1	1	1	1	1	1	1	1	1	1	1	1	1	1	1	1
seni	T03493	Salmonella enterica subsp. enterica serovar Typhimurium 138736	1	1	1	1	1	1	1	1	1	1	1	1	1	1	1	1	1	1	1	1	1	1	1	1	1	1	1	0	1	1	1	1	1	1	1	1	1	1	1	1	1	1	1	1	1	1	1
seon	T04683	Seonamhaeicola sp. S2-3	1	1	1	1	1	1	1	1	1	1	1	1	1	1	1	1	1	1	1	1	1	1	1	1	1	1	1	0	1	1	1	1	1	1	1	1	0	1	1	1	1	1	1	1	1	1	1
sers	T03314	Serratia sp. SCBI	1	1	1	1	1	1	1	1	1	1	1	1	1	1	1	1	1	1	1	1	1	1	1	1	1	1	1	0	1	1	1	1	1	1	1	1	1	1	1	1	1	1	1	1	1	1	1
sex	T01741	Salmonella enterica subsp. enterica serovar Typhi P-stx-12	1	1	1	1	1	1	1	1	1	1	1	1	1	1	1	1	1	1	1	1	1	1	1	1	1	1	1	0	1	1	1	1	1	1	1	1	1	1	1	1	1	1	1	1	1	1	1
sfd	T02188	Sinorhizobium fredii USDA 257	1	1	1	1	1	1	1	1	1	1	1	1	1	1	1	1	1	1	1	1	1	1	1	1	1	1	1	1	1	1	1	1	1	1	1	1	1	1	1	1	1	1	1	1	1	1	1
sfo	T02987	Chania multitudinisentens	1	1	1	1	1	1	1	1	1	1	1	1	1	1	1	1	1	1	1	1	1	1	1	1	1	1	1	1	1	1	1	1	1	1	1	1	1	1	1	1	1	1	1	1	1	1	1
sfr	T00395	Shewanella frigidimarina	1	1	1	1	1	1	1	1	1	1	1	1	1	1	1	1	1	1	1	1	1	1	1	1	1	0	1	0	1	1	1	1	1	1	1	1	1	1	1	1	1	1	1	1	1	1	1
sft	T03751	Shigella flexneri NCTC1 (serotype 2a)	1	1	1	1	1	1	1	1	1	1	1	1	1	1	1	1	1	1	1	1	1	1	1	1	1	1	1	0	1	1	1	1	1	1	1	1	1	1	1	1	1	1	1	1	1	1	1
sfu	T00418	Syntrophobacter fumaroxidans	1	1	1	1	1	1	1	1	1	1	1	1	1	1	1	1	1	1	1	1	1	1	1	1	1	1	1	0	1	1	1	1	1	1	1	1	1	1	1	1	1	1	1	1	1	1	1
sfz	T05283	Spiroplasma floricola	1	0	1	1	1	1	1	0	1	1	1	1	1	0	1	0	1	1	1	0	1	1	1	1	1	0	0	0	1	0	1	0	1	0	1	1	1	1	1	0	1	1	1	0	0	0	1
sgt	T02018	Streptococcus gallolyticus subsp. gallolyticus ATCC 43143	1	1	1	1	1	1	1	1	1	1	1	1	1	1	1	0	1	1	1	0	1	1	1	1	1	0	0	0	1	1	1	1	1	1	1	1	1	1	1	1	1	1	1	0	1	0	1
sgy	T01429	Syntrophobotulus glycolicus	1	1	1	1	1	1	1	1	1	1	1	1	1	1	1	1	1	1	1	1	1	1	1	1	1	1	0	0	1	1	1	1	1	1	1	1	0	1	1	1	1	1	1	1	1	1	1
sha	T00250	Staphylococcus haemolyticus JCSC1435	1	1	1	1	1	1	1	1	1	1	1	1	1	1	1	1	1	1	1	1	1	1	1	1	1	0	1	1	1	1	1	1	1	1	1	1	1	1	1	1	1	1	1	1	1	1	1
shd	T03591	Sulfuritalea hydrogenivorans	1	1	1	1	1	1	1	1	1	1	1	1	1	1	1	1	1	1	1	0	1	1	1	1	1	1	1	0	1	1	1	1	1	1	1	1	1	1	1	1	1	1	1	1	1	1	1
shz	T04278	Shinella sp. HZN7	1	1	1	1	1	1	1	1	1	1	1	1	1	1	1	1	1	1	1	1	1	1	1	1	1	1	1	1	1	1	1	1	1	1	1	1	1	1	1	1	1	1	1	1	1	1	1
sin	T00902	Sulfolobus islandicus Y.N.15.51	1	1	1	1	1	1	1	1	1	1	1	1	1	1	1	1	1	1	1	1	1	1	1	1	1	1	0	1	1	1	1	1	1	1	1	1	0	0	1	1	1	1	1	0	0	1	1
sit	T00359	Ruegeria sp. TM1040	1	1	1	1	1	1	1	1	1	1	1	1	1	1	1	1	1	1	1	1	1	1	1	1	1	1	1	1	1	1	1	1	1	1	1	1	1	1	1	1	1	1	1	1	1	1	1
siu	T02831	Streptococcus intermedius C270	1	0	1	1	1	1	1	1	1	1	1	1	1	1	1	0	1	1	1	0	1	1	1	1	1	0	0	0	1	1	1	0	1	0	1	1	1	1	1	1	1	1	1	0	1	0	1
sjp	T01201	Sphingobium indicum UT26S	1	1	1	1	1	1	1	1	1	1	1	1	1	1	1	1	1	1	1	1	1	1	1	1	1	1	1	1	1	1	1	1	1	1	1	1	1	1	1	1	1	1	1	1	1	1	1
skn	T04056	Spiroplasma kunkelii	1	0	1	1	1	1	1	0	1	1	1	0	1	1	1	0	1	1	1	0	1	1	1	1	0	0	0	0	1	0	1	0	1	0	1	1	0	1	1	0	1	1	1	0	0	0	1
sko	T04123	Saccoglossus kowalevskii (acorn worm)	1	1	1	1	1	1	1	1	1	1	1	1	1	1	1	1	1	1	1	1	1	1	1	1	1	1	0	0	1	1	1	1	1	1	1	1	1	1	1	1	1	1	1	1	0	1	1
skr	T04828	Sphingomonas koreensis	1	1	1	1	1	1	1	1	1	1	1	1	1	1	1	1	1	1	1	1	1	1	1	1	1	0	1	1	1	1	1	1	1	1	1	1	1	1	1	1	1	1	1	1	1	1	1
sla	T03135	Serpula lacrymans	1	1	1	1	1	1	1	1	1	1	1	1	1	1	1	1	1	1	1	1	1	1	1	1	1	1	1	1	1	1	1	1	1	1	1	1	1	1	1	1	1	1	1	1	0	1	1
slg	T01177	Staphylococcus lugdunensis HKU09-01	1	1	1	1	1	1	1	1	1	1	1	1	1	1	1	1	1	1	1	1	1	1	1	1	1	1	1	1	1	1	1	1	1	1	1	1	1	1	1	1	1	1	1	1	1	1	1
slo	T00489	Shewanella loihica	1	1	1	1	1	1	1	1	1	1	1	1	1	1	1	1	1	1	1	1	1	1	1	1	1	1	1	0	1	1	1	1	1	1	1	1	1	1	1	1	1	1	1	1	1	1	1
slr	T03013	Salinispira pacifica	1	1	1	1	1	1	1	1	1	1	1	1	1	1	1	1	1	1	1	0	1	1	1	1	1	1	0	0	1	1	1	1	1	1	1	1	1	1	1	1	1	1	1	0	1	1	1
smar	T03592	Serratia marcescens SM39	1	1	1	1	1	1	1	1	1	1	1	1	1	1	1	1	1	1	1	1	1	1	1	1	1	1	1	0	1	1	1	1	1	1	1	1	1	1	1	1	1	1	1	1	1	1	1
smeg	T02405	Sinorhizobium meliloti GR4	1	1	1	1	1	1	1	1	1	1	1	1	1	1	1	1	1	1	1	1	1	1	1	1	1	1	1	1	1	1	1	1	1	1	1	1	1	1	1	1	1	1	1	1	1	1	1
smf	T01125	Streptobacillus moniliformis	1	0	1	1	1	1	1	0	1	1	1	0	1	1	1	0	1	1	1	0	1	1	1	1	1	0	0	0	1	0	1	0	1	0	1	1	0	1	1	0	1	1	1	0	1	0	1
smg	T00630	Candidatus Karelsulcia muelleri GWSS	1	0	1	1	1	1	1	0	1	1	1	1	1	0	0	0	1	1	1	0	1	1	1	1	0	0	0	0	0	0	1	0	0	1	1	0	0	0	1	0	1	1	1	0	0	0	0
smiz	T05395	Sphingobacterium mizutaii	1	1	1	1	1	1	1	1	1	1	1	1	1	1	1	1	1	1	1	1	1	1	1	1	1	1	1	0	1	1	1	1	1	1	1	1	1	1	1	1	1	1	1	1	1	1	1
smr	T00485	Staphylothermus marinus	1	1	1	1	1	1	1	0	1	1	1	1	1	0	1	1	1	1	1	1	1	1	1	1	1	1	0	0	1	1	1	1	1	0	1	1	1	1	1	1	0	1	1	0	0	1	1
smt	T00733	Stenotrophomonas maltophilia R551-3	1	1	1	1	1	1	1	1	1	1	1	1	1	1	1	0	1	1	1	1	1	1	1	1	1	1	1	0	1	1	1	1	1	1	1	1	1	1	1	1	1	1	1	1	1	1	1
smur	T05344	Simonsiella muelleri	1	1	1	1	1	1	1	1	1	1	1	1	1	0	1	0	1	1	1	1	1	1	1	1	1	0	1	0	1	1	1	1	1	1	1	1	0	1	1	1	1	1	1	1	1	1	1
smv	T02783	Candidatus Karelsulcia muelleri Sulcia-ALF	1	0	1	1	1	1	1	0	1	1	1	0	1	0	0	0	1	1	1	0	1	1	1	1	0	0	0	0	0	0	1	0	0	1	1	0	0	0	1	0	1	1	0	0	0	0	0
sng	T01559	Simkania negevensis	1	1	1	1	1	1	1	1	1	1	1	1	1	1	1	0	1	1	1	0	1	1	0	1	0	1	0	0	1	1	1	0	1	1	1	1	1	1	1	1	1	1	1	0	1	1	1
snl	T05272	Staphylococcus nepalensis	1	1	1	1	1	1	1	1	1	1	1	1	1	1	1	1	1	1	1	1	1	1	1	1	1	1	1	1	1	1	1	1	1	1	1	1	1	1	1	1	1	1	1	1	1	1	1
sns	T03854	Sneathia vaginalis	1	0	1	1	1	1	1	0	1	1	1	0	1	1	1	0	1	1	1	0	1	1	1	1	1	0	0	0	1	0	1	0	1	0	1	1	0	0	1	0	1	1	1	0	1	0	1
sod	T03004	Sodalis praecaptivus	1	1	1	1	1	1	1	1	1	1	1	1	1	1	1	1	1	1	1	1	1	1	1	1	1	1	1	0	1	1	1	1	1	1	1	1	1	1	1	1	1	1	1	1	1	1	1
soe	T05137	Spinacia oleracea (spinach)	1	1	1	1	1	1	1	1	1	1	1	1	1	1	1	1	1	1	1	1	1	1	1	1	1	1	1	0	1	1	1	1	1	1	1	1	1	1	1	1	1	1	1	1	0	1	1
sot	T02981	Solanum tuberosum (potato)	1	1	1	1	1	1	1	1	1	1	1	1	1	1	1	1	1	1	1	1	1	1	1	1	1	1	1	0	1	1	1	1	1	1	1	1	1	1	1	1	1	1	1	1	0	1	1
sox	T03502	Candidatus Nanosynbacter lyticus	1	0	1	1	1	1	1	0	0	1	1	0	1	0	1	1	1	1	1	0	1	1	1	1	0	0	0	0	0	0	1	0	0	0	1	1	0	0	1	0	0	1	1	0	0	1	1
spd	T00413	Streptococcus pneumoniae D39 (virulent serotype 2)	1	1	1	1	1	1	1	1	1	1	1	1	1	1	1	0	1	1	1	0	1	1	1	1	1	0	0	1	1	1	1	0	1	1	1	1	1	1	1	1	1	1	1	0	1	1	1
sphb	T04432	Sphingobium sp. EP60837	1	1	1	1	1	1	1	1	1	1	1	1	1	1	1	1	1	1	1	1	1	1	1	1	1	0	1	0	1	1	1	1	0	1	1	1	0	1	1	1	1	1	1	1	1	1	1
sphg	T04317	Sphingorhabdus sp. M41	1	1	1	1	1	1	1	1	1	1	1	1	1	1	1	1	1	1	1	1	1	1	1	1	1	1	1	1	1	1	1	1	0	1	1	1	1	1	1	1	1	1	1	1	1	1	1
sphk	T03542	Sphingopyxis fribergensis	1	1	1	1	1	1	1	1	1	1	1	1	1	1	1	1	1	1	1	1	1	1	1	1	1	1	1	0	1	1	1	1	0	1	1	1	1	1	1	1	1	1	1	1	1	1	1
sphq	T04913	Sphingopyxis sp. QXT-31	1	1	1	1	1	1	1	1	1	1	1	1	1	1	1	1	1	1	1	1	1	1	1	1	1	1	1	0	1	1	1	1	1	1	1	1	1	1	1	1	1	1	1	1	1	1	1
splk	T04954	Sphingomonas sp. LK11	1	1	1	1	1	1	1	1	1	1	1	1	1	1	1	1	1	1	1	1	1	1	1	1	1	0	1	0	1	1	1	1	0	1	1	1	1	1	1	1	1	1	1	1	1	1	1
spno	T02631	Streptococcus pneumoniae SPN994039 (serotype 3)	1	1	1	1	1	1	1	1	1	1	1	1	1	1	1	1	1	1	1	0	1	1	1	1	1	0	0	1	1	1	1	0	1	1	1	1	1	1	1	1	1	1	1	0	1	1	1
spo	T00076	Schizosaccharomyces pombe (fission yeast)	1	1	1	1	1	1	1	1	1	1	1	1	1	1	1	1	1	1	1	1	1	1	1	1	1	1	0	0	1	1	1	1	1	1	1	1	1	1	1	1	1	1	1	1	1	1	1
spop	T04826	Sporosarcina sp. P37	1	1	1	1	1	1	1	1	1	1	1	1	1	1	1	1	1	1	1	1	1	1	1	1	1	1	1	1	1	1	1	1	1	1	1	1	1	1	1	1	1	1	1	1	1	1	1
sps	T00119	Streptococcus pyogenes SSI-1 (serotype M3)	1	1	1	1	1	1	1	1	1	1	1	1	1	1	1	0	1	1	1	0	1	1	1	1	1	0	0	1	1	1	1	0	1	1	1	1	1	1	1	1	1	1	1	0	1	0	1
spu	T01019	Strongylocentrotus purpuratus (purple sea urchin)	1	1	1	1	1	1	1	1	1	1	1	1	1	1	1	1	1	1	1	1	1	1	1	1	1	1	0	0	1	1	1	1	1	1	1	1	1	1	1	1	1	1	1	1	0	1	1
spyh	T02743	Streptococcus pyogenes HSC5 (serotype M14)	1	1	1	1	1	1	1	1	1	1	1	1	1	1	1	0	1	1	1	0	1	1	1	1	1	0	0	1	1	1	1	0	1	1	1	1	1	1	1	1	1	1	1	0	1	0	1
src	T02907	Streptomyces rapamycinicus	1	1	1	1	1	1	1	1	1	1	1	1	1	1	1	1	1	1	1	1	1	1	1	1	1	1	1	1	1	1	1	1	1	1	1	1	1	1	1	1	1	1	1	1	1	1	1
srd	T03819	Spirosoma radiotolerans	1	1	1	1	1	1	1	1	1	1	1	1	1	1	1	1	1	1	1	1	1	1	1	1	1	0	1	1	1	1	1	1	1	1	1	1	1	1	1	1	1	1	1	1	1	1	1
sre	T04136	Salpingoeca rosetta	1	1	1	1	1	1	1	1	1	1	1	1	1	1	1	1	1	1	1	1	1	1	1	1	1	1	0	0	1	1	1	1	1	1	1	1	1	1	1	0	1	1	1	1	0	1	1
srg	T04487	Candidate division SR1 bacterium Aalborg_AAW-1	1	1	1	1	1	1	1	1	0	1	1	0	1	0	0	1	1	1	1	0	1	1	0	1	0	0	0	1	0	1	1	0	0	0	0	0	0	0	0	0	0	1	1	0	1	0	1
srr	T01503	Serratia plymuthica AS9	1	1	1	1	1	1	1	1	1	1	1	1	1	1	1	1	1	1	1	1	1	1	1	1	1	1	1	1	1	1	1	1	1	1	1	1	1	1	1	1	1	1	1	1	1	1	1
srub	T05289	Salinigranum rubrum	1	1	1	1	1	1	1	1	1	1	1	1	1	1	1	1	1	1	1	1	1	1	1	1	1	1	1	1	1	1	1	1	1	1	1	1	1	1	1	1	1	1	1	1	0	1	1
ssah	T04634	Streptococcus salivarius HSISS4	1	1	1	1	1	1	1	1	1	1	1	1	1	0	1	0	1	1	1	0	1	1	1	1	1	1	0	1	1	1	1	0	1	1	1	1	0	1	1	1	1	1	1	0	1	0	1
ssg	T01474	Selenomonas sputigena	1	1	1	1	1	1	1	1	1	1	1	1	1	1	1	0	1	1	1	0	1	1	1	1	1	1	1	0	1	1	1	1	1	1	1	1	0	1	1	1	1	1	1	0	1	1	1
ssil	T04506	Solibacillus silvestris DSM 12223	1	1	1	1	1	1	1	1	1	1	1	1	1	1	1	0	1	1	1	1	1	1	1	1	1	1	1	1	1	1	1	1	1	1	1	1	1	1	1	1	1	1	1	1	1	1	1
sso	T00054	Saccharolobus solfataricus P2	1	1	1	1	1	1	1	1	1	1	1	1	1	1	1	1	1	1	1	1	1	1	1	1	1	1	0	1	1	1	1	1	1	1	1	1	0	1	1	1	1	1	1	0	0	1	1
sss	T00937	Streptococcus suis SC84 (serotype 2)	1	1	1	1	1	1	1	1	1	1	1	1	1	1	1	0	1	1	1	0	1	1	1	1	1	0	0	0	1	1	1	0	1	0	1	1	1	1	1	1	1	1	1	0	1	1	1
ssyr	T02677	Spiroplasma syrphidicola	1	0	1	1	1	1	1	0	1	1	1	1	1	0	1	0	1	1	1	0	1	1	1	1	1	0	0	0	1	0	1	0	1	0	1	1	0	1	1	0	1	1	1	0	0	0	1
stan	T05130	Stanieria sp. NIES-3757	1	1	1	1	1	1	1	1	1	1	1	1	1	1	1	1	1	1	1	0	1	1	1	1	1	1	1	0	1	1	1	1	1	1	1	1	1	1	1	1	1	1	1	0	1	1	1
stc	T00212	Streptococcus thermophilus CNRZ1066	1	1	1	1	1	1	1	0	1	1	1	1	1	0	1	0	1	1	1	0	1	1	1	1	1	1	0	1	1	1	1	0	1	1	1	1	0	1	1	1	1	1	1	0	1	1	1
sten	T04963	Stenotrophomonas sp. WZN-1	1	1	1	1	1	1	1	1	1	1	1	1	1	1	1	0	1	1	1	1	1	1	1	1	1	1	1	0	1	1	1	1	1	1	1	1	1	1	1	1	1	1	1	1	1	1	1
stq	T02016	Spirochaeta thermophila DSM 6578	1	1	1	1	1	1	1	1	1	1	1	1	1	1	1	1	1	1	1	1	1	1	1	1	1	1	0	0	1	1	1	1	0	1	1	1	0	1	1	1	1	1	1	1	1	1	1
stur	T04034	Spiroplasma turonicum	1	0	1	1	1	1	1	0	1	1	1	1	1	0	1	0	1	1	1	0	1	1	1	1	1	0	0	0	1	0	1	0	1	0	1	1	0	1	1	0	1	1	1	0	0	0	1
sua	T01316	Sulfurimonas autotrophica	1	1	1	1	1	1	1	1	1	1	1	1	1	1	1	1	1	1	1	0	1	1	1	1	1	0	1	0	1	1	1	1	1	1	1	1	0	1	1	1	1	1	1	0	1	1	1
sulj	T05109	Sulfurospirillum diekertiae JPD-1	1	1	1	1	1	1	1	1	1	1	1	1	1	1	1	1	1	1	1	0	1	1	1	1	1	1	1	0	1	1	1	1	1	1	1	1	0	1	1	1	1	1	1	0	1	1	1
suo	T02025	Streptococcus suis SS12 (serotype 1/2)	1	1	1	1	1	1	1	1	1	1	1	1	1	1	1	0	1	1	1	0	1	1	1	1	1	0	0	0	1	1	1	0	1	0	1	1	1	1	1	1	1	1	1	0	1	1	1
sur	T01425	Stigmatella aurantiaca	1	1	1	1	1	1	1	1	1	1	1	1	1	1	1	1	1	1	1	1	1	1	1	1	1	1	1	0	1	1	1	1	1	1	1	1	1	1	1	1	1	1	1	1	1	1	1
sva	T05321	Sulfurifustis variabilis	1	1	1	1	1	1	1	1	1	1	1	1	1	1	1	1	1	1	1	1	1	1	1	1	1	1	1	1	1	1	1	1	1	1	1	1	1	1	1	1	1	1	1	1	1	1	1
swi	T00538	Rhizorhabdus wittichii RW1	1	1	1	1	1	1	1	1	1	1	1	1	1	1	1	1	1	1	1	1	1	1	1	1	1	1	1	1	1	1	1	1	1	1	1	1	1	1	1	1	1	1	1	1	1	1	1
sxi	T03904	Streptomyces xiamenensis	1	1	1	1	1	1	1	1	1	1	1	1	1	1	1	1	1	1	1	1	1	1	1	1	1	1	1	0	1	1	1	1	1	1	1	1	1	1	1	1	1	1	1	1	1	1	1
sya	T05170	Sphingobium yanoikuyae	1	1	1	1	1	1	1	1	1	1	1	1	1	1	1	1	1	1	1	1	1	1	1	1	1	0	1	1	1	1	1	1	0	1	1	1	1	1	1	1	1	1	1	1	1	1	1
syf	T00300	Synechococcus elongatus PCC7942	1	1	1	1	1	1	1	1	1	1	1	1	1	1	1	1	1	1	1	1	1	1	1	1	1	0	1	0	1	1	1	1	1	1	1	1	0	1	1	1	1	1	1	1	1	1	1
syh	T03783	Synechococcus sp. WH 8109	1	1	1	1	1	1	1	1	1	1	1	1	1	1	1	1	1	1	1	0	1	1	1	1	1	1	1	0	1	1	1	1	1	1	1	1	0	1	1	1	1	1	1	1	1	1	1
syi	T04145	Sediminicola sp. YIK13	1	1	1	1	1	1	1	1	1	1	1	1	1	1	1	1	1	1	1	1	1	1	1	1	1	1	1	0	1	1	1	1	1	1	1	1	1	1	1	1	1	1	1	1	1	1	1
syz	T02468	Synechocystis sp. PCC 6803	1	1	1	1	1	1	1	1	1	1	1	1	1	1	1	1	1	1	1	1	1	1	1	1	1	1	1	0	1	1	1	1	1	1	1	1	0	1	1	1	1	1	1	1	1	1	1
taa	T04185	Candidatus Nitrosocosmicus oleophilus	1	1	1	1	1	1	1	1	1	1	1	1	1	1	1	1	1	1	1	0	1	1	1	1	1	1	1	1	1	1	1	1	0	1	1	1	0	1	1	1	1	1	1	1	0	1	1
tac	T00037	Thermoplasma acidophilum	1	1	1	1	1	1	1	1	1	1	1	1	1	1	1	0	1	1	1	0	1	1	1	1	1	1	0	0	1	1	1	1	0	1	1	1	1	1	1	0	1	1	1	0	0	1	1
taci	T05396	Thermodesulfobium acidiphilum	1	1	1	1	1	1	1	1	1	1	1	1	1	1	1	1	1	1	1	0	1	1	1	1	1	0	1	0	1	1	1	1	1	1	1	1	0	0	1	1	1	1	1	0	1	1	1
tai	T01129	Thermanaerovibrio acidaminovorans	1	1	1	1	1	1	1	1	1	1	1	1	1	0	1	1	1	1	1	0	1	1	1	1	1	0	1	0	1	1	1	1	1	0	1	1	1	1	1	1	1	1	1	0	1	1	1
taq	T04117	Thermus aquaticus	1	1	1	1	1	1	1	1	1	1	1	1	1	1	1	1	1	1	1	0	1	1	1	1	1	1	1	1	1	1	1	1	1	1	1	1	1	1	1	1	1	1	1	0	1	1	1
tar	T02532	Thermoplasmatales archaeon BRNA1	1	1	1	1	1	1	1	1	1	1	1	1	1	1	1	0	1	1	1	1	1	1	1	1	1	1	0	0	1	1	1	1	1	1	1	1	0	0	1	0	1	1	1	1	0	1	1
tbc	T04600	Thermus brockianus	1	1	1	1	1	1	1	1	1	1	1	1	1	1	1	1	1	1	1	0	1	1	1	1	1	1	1	1	1	1	1	1	1	1	1	1	1	1	1	1	1	1	1	0	1	1	1
tbi	T01236	Thermobispora bispora	1	1	1	1	1	1	1	1	1	1	1	1	1	1	1	1	1	1	1	1	1	1	1	1	1	1	1	0	1	1	1	1	1	1	1	1	1	1	1	1	1	1	1	1	1	1	1
tbr	T01013	Trypanosoma brucei brucei	1	1	1	1	1	1	1	1	1	1	1	1	1	0	1	0	1	1	1	0	1	1	1	1	1	1	0	0	1	1	1	1	1	1	1	1	1	1	1	1	1	1	1	1	0	1	1
tcb	T03526	Thermofilum adornatum 1505	1	1	1	1	1	1	1	0	1	1	1	1	1	1	1	1	1	1	1	1	1	1	1	1	1	1	0	0	1	1	1	1	1	0	1	1	1	1	1	1	1	1	1	0	0	1	1
tci	T04873	Tatumella citrea	1	1	1	1	1	1	1	1	1	1	1	1	1	1	1	1	1	1	1	1	1	1	1	1	1	1	1	0	1	1	1	1	1	1	1	1	1	1	1	1	1	1	1	1	1	1	1
tcx	T00296	Hydrogenovibrio crunogenus	1	1	1	1	1	1	1	1	1	1	1	1	1	1	1	1	1	1	1	1	1	1	1	1	1	1	1	0	1	1	1	1	1	1	1	1	0	1	1	1	1	1	1	1	1	1	1
tcy	T01517	Thiomicrospira cyclica	1	1	1	1	1	1	1	1	1	1	1	1	1	1	1	1	1	1	1	1	1	1	1	1	1	0	1	0	1	1	1	1	1	1	1	1	1	0	1	1	1	1	1	1	1	1	1
tea	T02186	Taylorella equigenitalis ATCC 35865	1	1	1	1	1	1	1	1	1	1	1	1	1	1	1	0	1	1	1	1	1	1	1	1	1	1	1	0	1	1	1	1	1	0	1	1	1	1	1	1	1	1	1	1	1	1	1
tfa	T04703	Tessaracoccus flavescens	1	1	1	1	1	1	1	1	1	1	1	1	1	1	1	1	1	1	1	1	1	1	1	1	1	0	1	1	1	1	1	1	1	1	1	1	1	1	1	1	1	1	1	1	1	0	1
tfo	T01682	Tannerella forsythia	1	1	1	1	1	1	1	1	1	1	1	1	1	1	1	0	1	1	1	0	1	1	1	1	1	0	0	0	1	1	1	1	1	1	1	1	1	1	1	1	1	1	1	0	1	1	1
tgo	T01093	Toxoplasma gondii	1	1	1	1	1	1	1	1	1	1	1	1	1	0	1	1	1	1	1	1	1	1	1	1	1	0	0	0	1	1	1	1	1	0	1	1	1	1	1	0	1	1	1	1	0	1	1
thac	T05224	Thalassospira marina	1	1	1	1	1	1	1	1	1	1	1	1	1	1	1	1	1	1	1	1	1	1	1	1	1	1	1	0	1	1	1	1	1	1	1	1	1	1	1	1	1	1	1	1	1	1	1
the	T01588	Thermococcus sp. 4557	1	1	1	1	1	1	1	1	1	1	1	1	1	1	1	1	1	1	1	1	1	1	1	1	1	1	0	0	1	1	1	1	1	0	1	1	1	1	1	1	1	1	1	0	0	1	1
ther	T04909	Thermosipho sp. 1070	1	1	1	1	1	1	1	0	1	1	1	1	1	1	1	0	1	1	1	0	1	1	1	1	1	0	1	0	1	1	1	1	1	0	1	1	1	1	1	1	1	1	1	0	1	1	1
thn	T02977	Thermosynechococcus sp. NK55	1	1	1	1	1	1	1	1	1	1	1	1	1	1	1	1	1	1	1	0	1	1	1	1	1	1	1	0	1	1	1	1	1	1	1	1	0	0	1	1	1	1	1	0	1	1	1
thr	T03669	Thermotoga sp. RQ7	1	0	1	1	1	1	1	0	1	1	1	1	1	1	1	1	1	1	1	0	1	1	1	1	1	0	0	0	1	1	1	1	1	1	1	1	1	1	1	1	1	1	1	0	1	1	1
thv	T04245	Thermococcus sp. 2319x1	1	1	1	1	1	1	1	1	1	1	1	1	1	1	1	1	1	1	1	1	1	1	1	1	1	1	0	0	1	1	1	1	1	1	1	1	1	1	1	1	1	1	1	0	0	1	1
tig	T03616	Thioploca ingrica	1	1	1	1	1	1	1	1	1	1	1	1	1	1	1	1	1	1	1	1	1	1	1	1	1	0	1	0	1	1	1	1	1	1	1	1	0	0	1	1	1	1	1	1	1	1	1
tko	T00226	Thermococcus kodakarensis	1	1	1	1	1	1	1	1	1	1	1	1	1	1	1	1	1	1	1	1	1	1	1	1	1	1	0	0	1	1	1	1	1	1	1	1	1	1	1	1	1	1	1	0	0	1	1
tli	T01644	Thermovirga lienii	1	1	1	1	1	1	1	1	1	1	1	1	1	1	1	1	1	1	1	0	1	1	1	1	1	1	1	0	1	1	1	1	1	1	1	1	0	1	1	1	1	1	1	0	1	1	1
tmar	T05240	Tenacibaculum maritimum	1	1	1	1	1	1	1	1	1	1	1	1	1	1	1	1	1	1	1	1	1	1	1	1	1	1	1	0	1	1	1	1	1	1	1	1	1	1	1	1	1	1	1	1	1	1	1
tmi	T02976	Thermotoga maritima MSB8	1	0	1	1	1	1	1	0	1	1	1	1	1	1	1	0	1	1	1	0	1	1	1	1	1	0	0	0	1	1	1	1	1	1	1	1	1	1	1	1	1	1	1	0	1	1	1
tml	T01282	Tuber melanosporum	1	1	1	1	1	1	1	1	1	1	1	1	1	1	1	1	1	1	1	1	1	1	1	1	1	1	1	1	1	1	1	1	1	1	1	1	1	1	1	1	1	1	1	1	0	1	1
tmo	T02128	Tistrella mobilis	1	1	1	1	1	1	1	1	1	1	1	1	1	1	1	1	1	1	1	1	1	1	1	1	1	1	1	1	1	1	1	1	1	1	1	1	1	1	1	1	1	1	1	1	1	1	1
tmu	T05135	Trichechus manatus latirostris (Florida manatee)	1	1	1	1	1	1	1	1	1	1	1	1	1	1	1	1	1	1	1	1	1	1	1	1	1	1	0	0	1	1	1	1	1	1	1	1	1	1	1	1	1	1	1	1	0	1	1
tna	T00847	Thermotoga neapolitana	1	0	1	1	1	1	1	0	1	1	1	1	1	1	1	0	1	1	1	0	1	1	1	1	1	1	0	0	1	1	1	1	1	1	1	1	1	1	1	1	1	1	1	0	1	1	1
tni	T02408	Thioalkalivibrio nitratireducens	1	1	1	1	1	1	1	1	1	1	1	1	1	1	1	1	1	1	1	1	1	1	1	1	1	0	1	0	1	1	1	1	1	1	1	1	1	1	1	1	1	1	1	1	1	1	1
top	T01547	Thermodesulfobacterium geofontis	1	1	1	1	1	1	1	1	1	1	1	0	1	1	1	1	1	1	1	0	1	1	1	1	1	1	1	0	1	1	1	1	1	1	1	1	0	0	1	1	1	1	1	0	1	1	1
tot	T03460	Theileria orientalis	1	1	1	1	1	1	1	1	1	1	1	1	1	0	0	0	1	1	1	0	1	1	0	1	0	0	0	0	1	0	1	0	1	0	1	1	1	1	1	0	1	1	1	1	0	0	1
tpb	T02651	Treponema pallidum Fribourg-Blanc	1	0	1	1	1	1	1	0	1	1	1	0	1	1	0	0	1	1	1	0	1	1	0	1	1	0	0	0	1	0	1	0	1	0	0	1	1	0	1	1	0	1	1	0	1	0	1
tpd	T00649	Thermoanaerobacter pseudethanolicus	1	1	1	1	1	1	1	0	1	1	1	1	1	1	1	0	1	1	1	0	1	1	1	1	1	1	0	0	1	1	1	1	1	1	1	1	1	1	1	1	1	1	1	0	1	1	1
tped	T02803	Treponema pedis	1	0	1	1	1	1	1	1	1	1	1	1	1	1	1	0	1	1	1	0	1	1	1	1	1	0	0	0	1	0	1	1	1	0	1	1	1	1	1	1	1	1	1	0	1	1	1
tpj	T02908	Candidatus Tremblaya phenacola	1	0	1	1	1	1	1	0	0	1	1	1	1	0	0	0	1	1	1	0	1	1	1	1	0	0	0	0	0	0	1	0	0	1	1	0	0	0	1	0	1	1	0	0	0	0	1
tpr	T01228	Tsukamurella paurometabola	1	1	1	1	1	1	1	1	1	1	1	1	1	1	1	1	1	1	1	1	1	1	1	1	1	1	1	0	1	1	1	1	1	1	1	1	1	1	1	1	1	1	1	1	1	1	1
tpu	T01748	Treponema pallidum subsp. pallidum DAL-1	1	0	1	1	1	1	1	0	1	1	1	0	1	1	0	0	1	1	1	0	1	1	0	1	1	0	0	0	1	0	1	0	1	0	0	1	1	0	1	1	0	1	1	0	1	0	1
tpy	T03070	Trueperella pyogenes TP6375	1	1	1	1	1	1	1	0	1	1	1	1	1	1	1	0	1	1	1	1	1	1	1	1	1	0	0	0	1	1	1	1	1	0	1	1	1	1	1	1	1	1	1	0	1	0	1
tpz	T02276	Thermacetogenium phaeum	1	1	1	1	1	1	1	1	1	1	1	1	1	1	1	0	1	1	1	0	1	1	1	1	1	1	1	0	1	1	1	1	1	1	1	1	0	0	1	1	1	1	1	1	1	1	1
trd	T03001	Thermocrinis ruber	1	1	1	1	1	1	1	1	1	1	1	1	1	1	1	1	1	1	1	0	1	1	1	1	1	0	1	0	1	1	1	1	0	1	1	1	0	0	1	1	1	1	1	1	1	1	1
trs	T02140	Terriglobus roseus	1	1	1	1	1	1	1	1	1	1	1	1	1	1	1	1	1	1	1	1	1	1	1	1	1	0	1	1	1	1	1	1	1	1	1	1	1	1	1	1	1	1	1	1	1	1	1
tsu	T01461	Treponema succinifaciens	1	0	1	1	1	1	1	0	1	1	1	1	1	1	1	0	1	1	1	0	1	1	1	1	1	0	0	0	1	1	1	0	1	0	1	1	0	1	1	1	1	1	1	0	1	1	1
tta	T01554	Pseudothermotoga thermarum	1	1	1	1	1	1	1	1	1	1	1	1	1	1	1	0	1	1	1	0	1	1	1	1	1	1	0	0	1	1	1	1	1	1	1	1	1	1	1	1	1	1	1	0	1	1	1
ttd	T05104	Thermococcus thioreducens	1	1	1	1	1	1	1	1	1	1	1	1	1	1	1	1	1	1	1	1	1	1	1	1	1	1	0	0	1	1	1	1	1	1	1	1	1	1	1	1	1	1	1	0	0	1	1
ttj	T00220	Thermus thermophilus HB8	1	1	1	1	1	1	1	1	1	1	1	1	1	1	1	1	1	1	1	0	1	1	1	1	1	1	1	1	1	1	1	1	1	1	1	1	1	1	1	1	1	1	1	0	1	1	1
ttk	T04192	Thermosulfidibacter takaii	1	1	1	1	1	1	1	1	1	1	1	1	1	1	1	1	1	1	1	1	1	1	1	1	1	1	1	0	1	1	1	1	1	1	1	1	1	0	1	1	1	1	1	1	1	1	1
ttr	T01134	Thermobaculum terrenum	1	1	1	1	1	1	1	1	1	1	1	1	1	1	1	1	1	1	1	1	1	1	1	1	1	0	1	1	1	1	1	1	1	1	1	1	1	1	1	1	1	1	1	0	1	1	1
tva	T01022	Trichomonas vaginalis	1	1	1	1	1	1	1	1	1	1	1	1	1	0	0	1	0	1	1	0	1	1	1	1	1	0	0	0	1	0	1	1	1	0	1	1	1	1	1	0	0	1	1	0	0	1	1
twh	T00116	Tropheryma whipplei Twist	1	1	1	1	1	1	1	0	0	1	1	0	1	0	1	1	1	1	1	0	1	1	0	1	0	0	0	0	1	1	1	1	0	1	1	1	0	1	1	1	1	1	1	0	1	0	1
twi	T01607	Thermoanaerobacter wiegelii	1	0	1	1	1	1	1	0	1	1	1	1	1	1	1	0	1	1	1	0	1	1	1	1	1	1	1	0	1	1	1	1	1	1	1	1	1	1	1	1	1	1	1	0	1	1	1
tye	T00775	Thermodesulfovibrio yellowstonii	1	1	1	1	1	1	1	1	1	1	1	1	1	1	1	1	1	1	1	0	1	1	1	1	1	0	1	0	1	1	1	1	1	1	1	1	0	0	1	1	1	1	1	0	1	1	1
ure	T01132	Uncinocarpus reesii	1	1	1	1	1	1	1	1	1	1	1	1	1	1	1	1	1	1	1	1	1	1	1	1	1	1	1	1	1	1	1	1	1	1	1	1	1	1	1	1	1	1	1	1	0	1	1
uue	T00781	Ureaplasma urealyticum	1	0	1	1	1	1	1	1	1	1	1	0	1	0	1	0	1	1	1	0	1	1	0	1	1	1	0	0	1	0	1	0	1	0	0	1	0	1	1	0	0	1	0	0	0	0	1
var	T04660	Vigna angularis (adzuki bean)	1	1	1	1	1	1	1	1	1	1	1	1	1	1	1	1	1	1	1	1	1	1	1	1	1	1	1	0	1	1	1	1	1	1	1	1	1	1	1	1	1	1	1	1	0	1	1
vat	T04798	Veillonella atypica	1	1	1	1	1	1	1	1	1	1	1	1	1	1	1	0	1	1	1	0	1	1	1	1	1	0	1	0	1	1	1	1	1	1	1	1	0	0	1	1	1	1	1	0	1	1	1
vbh	T05426	Nibricoccus aquaticus HZ-65	1	1	1	1	1	1	1	1	1	1	1	1	1	1	1	1	1	1	1	1	1	1	1	1	1	1	1	1	1	1	1	1	1	1	1	1	0	1	1	1	1	1	1	1	1	1	1
vbl	T04225	Kiritimatiella glycovorans	1	1	1	1	1	1	1	1	1	1	1	1	1	1	1	1	1	1	1	0	1	1	1	1	1	1	0	0	1	1	1	1	0	1	1	1	0	1	1	1	1	1	1	0	1	1	1
vch	T00034	Vibrio cholerae O1 El Tor N16961	1	1	1	1	1	1	1	1	1	1	1	1	1	1	1	1	1	1	1	1	1	1	1	1	1	1	1	0	1	1	1	1	1	1	1	1	1	1	1	1	1	1	1	1	1	1	1
vcy	T03444	Vibrio coralliilyticus RE98	1	1	1	1	1	1	1	1	1	1	1	1	1	1	1	1	1	1	1	1	1	1	1	1	1	1	1	0	1	1	1	1	1	1	1	1	1	1	1	1	1	1	1	1	1	1	1
vej	T01683	Vibrio sp. EJY3	1	1	1	1	1	1	1	1	1	1	1	1	1	1	1	1	1	1	1	1	1	1	1	1	1	1	1	1	1	1	1	1	1	1	1	1	1	1	1	1	1	1	1	1	1	1	1
vmi	T04381	Vibrio mimicus	1	1	1	1	1	1	1	1	1	1	1	1	1	1	1	1	1	1	1	1	1	1	1	1	1	1	1	0	1	1	1	1	1	1	1	1	1	1	1	1	1	1	1	1	1	1	1
vok	T00530	Candidatus Vesicomyosocius okutanii	1	1	1	1	1	1	1	1	1	1	1	1	1	1	1	1	1	1	1	0	1	1	1	1	1	0	1	1	1	1	1	1	0	1	1	1	0	0	1	1	1	1	1	1	1	0	1
vpd	T02835	Variovorax paradoxus B4	1	1	1	1	1	1	1	1	1	1	1	1	1	1	1	1	1	1	1	1	1	1	1	1	1	1	1	1	1	1	1	1	1	1	1	1	1	1	1	1	1	1	1	1	1	1	1
vpn	T05261	Virgibacillus dokdonensis	1	1	1	1	1	1	1	1	1	1	1	1	1	1	1	1	1	1	1	1	1	1	1	1	1	1	1	1	1	1	1	1	1	1	1	1	1	1	1	1	1	1	1	1	1	1	1
vrm	T05216	Veillonella rodentium	1	1	1	1	1	1	1	1	1	1	1	1	1	1	1	1	1	1	1	0	1	1	1	1	1	0	1	0	1	1	1	1	1	1	1	1	0	0	1	1	1	1	1	0	1	1	1
vte	T04578	Vagococcus teuberi	1	1	1	1	1	1	1	1	1	1	1	1	1	1	1	0	1	1	1	0	1	1	0	1	1	1	0	1	1	1	1	1	1	0	1	1	1	1	1	1	1	1	1	0	1	0	1
wch	T01255	Waddlia chondrophila	1	1	1	1	1	1	1	1	1	1	1	1	1	1	1	0	1	1	1	1	1	1	1	1	1	1	0	0	1	1	1	0	0	0	0	1	1	1	1	1	1	1	1	1	1	0	1
wed	T02641	Wolbachia endosymbiont of Drosophila simulans wNo	1	1	1	1	1	1	1	1	0	1	1	1	1	0	1	0	1	1	1	0	1	1	0	1	1	0	0	0	1	0	1	0	0	0	0	1	0	0	1	1	1	1	1	0	1	0	1
wgl	T01747	Wigglesworthia glossinidia endosymbiont of Glossina morsitans morsitan	1	1	1	1	1	1	1	1	1	1	1	1	1	0	1	0	1	1	1	0	1	1	0	1	0	0	0	0	1	0	1	1	0	0	0	1	0	1	1	1	1	1	1	1	1	0	1
wij	T04714	Winogradskyella sp. J14-2	1	1	1	1	1	1	1	1	1	1	1	1	1	1	1	1	1	1	1	1	1	1	1	1	1	1	1	0	1	1	1	1	1	1	1	1	1	1	1	1	1	1	1	1	1	1	1
wjo	T04632	Weissella jogaejeotgali	1	1	1	1	1	1	1	1	1	1	1	1	1	1	1	0	1	1	1	1	1	1	0	1	1	0	0	1	1	1	1	0	1	1	1	1	1	1	1	1	1	1	1	1	1	0	1
xbo	T01186	Xenorhabdus bovienii SS-2004	1	1	1	1	1	1	1	1	1	1	1	1	1	1	1	1	1	1	1	1	1	1	1	1	1	1	0	0	1	1	1	1	1	1	1	1	1	1	1	1	1	1	1	1	1	1	1
xcc	T00083	Xanthomonas campestris pv. campestris ATCC 33913	1	1	1	1	1	1	1	1	1	1	1	1	1	1	1	1	1	1	1	1	1	1	1	1	1	1	1	0	1	1	1	1	1	1	1	1	1	1	1	1	1	1	1	1	1	1	1
xcn	T03734	Xanthomonas citri pv. citri NT17	1	1	1	1	1	1	1	1	1	1	1	1	1	1	1	1	1	1	1	1	1	1	1	1	1	1	1	0	1	1	1	1	1	1	1	1	1	1	1	1	1	1	1	1	1	1	1
xfa	T00033	Xylella fastidiosa 9a5c	1	1	1	1	1	1	1	1	1	1	1	1	1	1	1	1	1	1	1	1	1	1	1	1	1	1	0	0	1	1	1	1	1	1	1	1	0	1	1	1	1	1	1	1	1	1	1
xfh	T04925	Xylella fastidiosa Hib4	1	1	1	1	1	1	1	1	1	1	1	1	1	1	1	1	1	1	1	1	1	1	1	1	1	0	1	0	1	1	1	1	1	1	1	1	0	1	1	1	1	1	1	1	1	1	1
xfr	T04667	Xanthomonas fragariae	1	1	1	1	1	1	1	1	1	1	1	1	1	1	1	1	1	1	1	1	1	1	1	1	1	1	1	0	1	1	1	1	1	1	1	1	0	1	1	1	1	1	1	1	1	1	1
xho	T04538	Xenorhabdus hominickii	1	1	1	1	1	1	1	1	1	1	1	1	1	1	1	1	1	1	1	1	1	1	1	1	1	1	0	0	1	1	1	1	1	1	1	1	1	1	1	1	1	1	1	1	1	1	1
xoy	T03765	Xanthomonas oryzae pv. oryzae PXO86	1	1	1	1	1	1	1	1	1	1	1	1	1	1	1	1	1	1	1	1	1	1	1	1	1	1	1	0	1	1	1	1	1	1	1	1	1	1	1	1	1	1	1	1	1	1	1
yal	T03605	Yersinia aldovae	1	1	1	1	1	1	1	1	1	1	1	1	1	1	1	1	1	1	1	1	1	1	1	1	1	1	1	0	1	1	1	1	1	1	1	1	1	1	1	1	1	1	1	1	1	1	1
yew	T03643	Yersinia enterocolitica WA	1	1	1	1	1	1	1	1	1	1	1	1	1	1	1	1	1	1	1	1	1	1	1	1	1	1	1	0	1	1	1	1	1	1	1	1	1	1	1	1	1	1	1	1	1	1	1
ypac	T05431	Alloyangia pacifica	1	1	1	1	1	1	1	1	1	1	1	1	1	1	1	1	1	1	1	1	1	1	1	1	1	1	1	1	1	1	1	1	1	1	1	1	1	1	1	1	1	1	1	1	1	1	1
ypg	T00635	Yersinia pestis Angola	1	1	1	1	1	1	1	1	1	1	1	1	1	1	1	1	1	1	1	1	1	1	1	1	1	1	1	0	1	1	1	1	1	1	1	1	1	1	1	1	1	1	1	1	1	1	1
ypn	T00370	Yersinia pestis Nepal516 (biovar Antiqua)	1	1	1	1	1	1	1	1	1	1	1	1	1	1	1	1	1	1	1	1	1	1	1	1	1	1	1	0	1	1	1	1	1	1	1	1	1	1	1	1	1	1	1	1	1	1	1
ypy	T00665	Yersinia pseudotuberculosis YPIII (serotype O:3)	1	1	1	1	1	1	1	1	1	1	1	1	1	1	1	1	1	1	1	1	1	1	1	1	1	1	1	0	1	1	1	1	1	1	1	1	1	1	1	1	1	1	1	1	1	1	1
zdf	T05100	Zobellella denitrificans	1	1	1	1	1	1	1	1	1	1	1	1	1	1	1	1	1	1	1	1	1	1	1	1	1	1	1	1	1	1	1	1	1	1	1	1	1	1	1	1	1	1	1	1	1	1	1
zin	T01304	Candidatus Zinderia insecticola	1	1	1	1	1	1	1	0	1	1	1	0	1	0	1	1	0	1	1	0	1	1	0	1	0	0	0	0	0	1	1	0	0	1	0	0	0	0	1	0	0	1	0	0	0	0	1
zma	T01088	Zea mays (maize)	1	1	1	1	1	1	1	1	1	1	1	1	1	1	1	1	1	1	1	1	1	1	1	1	1	1	1	0	1	1	1	1	1	1	1	1	1	1	1	1	1	1	1	1	0	1	1
zmn	T01110	Zymomonas mobilis subsp. mobilis NCIMB 11163	1	1	1	1	1	1	1	1	1	1	1	1	1	1	1	1	1	1	1	1	1	1	1	1	1	1	1	0	1	1	1	1	0	1	1	1	1	1	1	1	1	1	1	1	1	1	1
zmp	T01556	Zymomonas mobilis subsp. pomaceae ATCC 29192	1	1	1	1	1	1	1	1	1	1	1	1	1	1	1	1	1	1	1	1	1	1	1	1	1	0	1	0	1	1	1	0	0	1	1	1	1	1	1	1	1	1	1	1	1	1	1
zne	T05136	Zootermopsis nevadensis (dampwood termite)	1	1	1	1	1	1	1	1	1	1	1	1	1	1	1	1	1	1	1	1	1	1	1	1	1	1	0	0	1	1	1	1	1	1	1	1	1	1	1	1	1	1	1	1	0	1	1
zpa	T05440	Zoogloeaceae bacteirum Par-f-2	1	1	1	1	1	1	1	1	1	1	1	1	1	1	1	1	1	1	1	1	1	1	1	1	1	1	1	0	1	1	1	1	1	1	1	1	1	1	1	1	1	1	1	1	1	1	1
ztr	T02285	Zymoseptoria tritici	1	1	1	1	1	1	1	1	1	1	1	1	1	1	1	1	1	1	1	1	1	1	1	1	1	1	1	1	1	1	1	1	1	1	1	1	1	1	1	1	1	1	1	1	0	1	1
[truncated: 206 more columns]

## Sheet: Metadata
Metadata
Identifier	Explanation	Link to external database
Species.Abbreviation	Refers to the 3 or 4 letter organism code found for each complete KEGG Genome.	Link
T.Number	Alternative genome identifier in KEGG	Link
Species.Name	Complete genus and species for each organism
C0000 Number	Compound identifier in KEGG	Link
Explanation: For each KEGG compound, we provide a value of 1 (presence) or 0 (absence) for each KEGG genome. Presence indicates a linkage of that compound to an enzyme linked to a KEGG ortholog within that organism.
