# Supplementary material for: Automating methods for estimating metabolite volatility
Source: Front Microbiol. 2023 Dec 14;14:1267234. doi: 10.3389/fmicb.2023.1267234 (PMC10755872; doi:10.3389/fmicb.2023.1267234)
Supplement: Supplementary Data Sheet 1 — KEGG compound volatility. [file Data_Sheet_1.CSV]

compound ID	formula	name	relative volatility index	volatility category
C00001	H2O	H2O;	10.66420844	high
C00002	C10H16N5O13P3	ATP;	-6.77767008	non
C00003	C21H28N7O14P2	NAD+;	-17.34178186	non
C00004	C21H29N7O14P2	NADH;	-17.2845235	non
C00005	C21H30N7O17P3	NADPH;	-17.23523149	non
C00006	C21H29N7O17P3	NADP+;	-17.29241917	non
C00007	O2	Oxygen;	10.91370064	high
C00008	C10H15N5O10P2	ADP;	-4.622200693	non
C00009	H3PO4	Orthophosphate;	9.169771748	high
C00010	C21H36N7O16P3S	CoA;	-19.80373538	non
C00011	CO2	CO2;	7.914113379	high
C00013	H4P2O7	Diphosphate;	7.19892619	high
C00014	NH3	Ammonia;	10.63979434	high
C00015	C9H14N2O12P2	UDP;	-3.707278437	non
C00016	C27H33N9O15P2	FAD;	-24.00065939	non
C00018	C8H10NO6P	Pyridoxal phosphate;	1.902513326	moderate
C00019	C15H22N6O5S	S-Adenosyl-L-methionine;	-6.992472958	non
C00020	C10H14N5O7P	AMP;	-2.482226822	non
C00021	C14H20N6O5S	S-Adenosyl-L-homocysteine;	-6.570037475	non
C00022	C3H4O3	Pyruvate;	5.524355982	high
C00024	C23H38N7O17P3S	Acetyl-CoA;	-19.62657822	non
C00025	C5H9NO4	L-Glutamate;	1.196266113	moderate
C00026	C5H6O5	2-Oxoglutarate;	1.288211512	moderate
C00027	H2O2	Hydrogen peroxide;	10.57223359	high
C00029	C15H24N2O17P2	UDP-glucose;	-15.83718511	non
C00031	C6H12O6	D-Glucose;	-2.842184566	non
C00032	C34H32FeN4O4	Heme;	-16.20930892	non
C00033	C2H4O2	Acetate;	6.73109442	high
C00035	C10H15N5O11P2	GDP;	-5.455232814	non
C00036	C4H4O5	Oxaloacetate;	1.682376384	moderate
C00037	C2H5NO2	Glycine;	5.79801369	high
C00041	C3H7NO2	L-Alanine;	5.434411502	high
C00042	C4H6O4	Succinate;	2.568772712	high
C00043	C17H27N3O17P2	UDP-N-acetyl-alpha-D-glucosamine;	-17.53179137	non
C00044	C10H16N5O14P3	GTP;	-7.61318159	non
C00047	C6H14N2O2	L-Lysine;	3.305477481	high
C00048	C2H2O3	Glyoxylate;	5.472006958	high
C00049	C4H7NO4	L-Aspartate;	1.59075381	moderate
C00051	C10H17N3O6S	Glutathione;	-9.061837285	non
C00052	C15H24N2O17P2	UDP-alpha-D-galactose;	-15.83718511	non
C00053	C10H15N5O13P2S	3'-Phosphoadenylyl sulfate;	-2.317598757	non
C00054	C10H15N5O10P2	Adenosine 3',5'-bisphosphate;	-2.392200693	non
C00055	C9H14N3O8P	CMP;	-0.725366407	low
C00058	CH2O2	Formate;	5.703564516	high
C00059	H2SO4	Sulfate;	11.40014076	high
C00061	C17H21N4O9P	FMN;	-9.805140901	non
C00062	C6H14N4O2	L-Arginine;	3.562617588	high
C00063	C9H16N3O14P3	CTP;	-5.010745409	non
C00064	C5H10N2O3	L-Glutamine;	2.54334942	high
C00065	C3H7NO3	L-Serine;	3.276139081	high
C00067	CH2O	Formaldehyde;	10.44806442	high
C00068	C12H19N4O7P2S	Thiamin diphosphate;	0.971277031	moderate
C00072	C6H8O6	Ascorbate;	-1.927014269	low
C00073	C5H11NO2S	L-Methionine;	4.782368659	high
C00074	C3H5O6P	Phosphoenolpyruvate;	4.404984786	high
C00075	C9H15N2O15P3	UTP;	-5.858861103	non
C00077	C5H12N2O2	L-Ornithine;	3.69967026	high
C00078	C11H12N2O2	L-Tryptophan;	-0.583323726	low
C00079	C9H11NO2	L-Phenylalanine;	2.399548331	high
C00081	C10H15N4O14P3	ITP;	-7.625827622	non
C00082	C9H11NO3	L-Tyrosine;	0.299697574	moderate
C00083	C24H38N7O19P3S	Malonyl-CoA;	-23.62158867	non
C00084	C2H4O	Acetaldehyde;	8.82653849	high
C00085	C6H13O9P	D-Fructose 6-phosphate;	-2.682632932	non
C00086	CH4N2O	Urea;	10.74911829	high
C00088	HNO2	Nitrite	11.0807886	high
C00089	C12H22O11	Sucrose;	-13.3278306	non
C00090	C6H6O2	Catechol;	3.777396074	high
C00091	C25H40N7O19P3S	Succinyl-CoA;	-24.05251006	non
C00092	C6H13O9P	D-Glucose 6-phosphate;	-2.682632932	non
C00093	C3H9O6P	sn-Glycerol 3-phosphate;	3.640281442	high
C00094	H2SO3	Sulfite;	11.32279953	high
C00095	C6H12O6	D-Fructose;	-2.842184566	non
C00096	C16H25N5O16P2	GDP-mannose;	-17.59623289	non
C00097	C3H7NO2S	L-Cysteine;	3.337919757	high
C00099	C3H7NO2	beta-Alanine;	5.434411502	high
C00100	C24H40N7O17P3S	Propanoyl-CoA;	-20.05711809	non
C00101	C19H23N7O6	Tetrahydrofolate;	-11.27045437	non
C00102	C12H7Cl2NO2	2,6-Dichloroindophenol;	2.610456469	high
C00103	C6H13O9P	D-Glucose 1-phosphate;	-2.682632932	non
C00104	C10H14N4O11P2	IDP;	-5.470200694	non
C00105	C9H13N2O9P	UMP;	-1.573045096	low
C00106	C4H4N2O2	Uracil	7.333121415	high
C00108	C7H7NO2	Anthranilate;	3.194718422	high
C00109	C4H6O3	2-Oxobutanoate;	5.150544192	high
C00111	C3H7O6P	Glycerone phosphate;	4.930163501	high
C00112	C9H15N3O11P2	CDP;	-2.859337953	non
C00113	C14H6N2O8	PQQ;	-9.055248095	non
C00114	C5H14NO	Choline;	7.006312944	high
C00116	C3H8O3	Glycerol;	3.368797338	high
C00117	C5H11O8P	D-Ribose 5-phosphate;	-0.067897941	low
C00118	C3H7O6P	D-Glyceraldehyde 3-phosphate;	4.515163501	high
C00119	C5H13O14P3	5-Phospho-alpha-D-ribose 1-diphosphate;	-2.068690951	non
C00120	C10H16N2O3S	Biotin;	2.107309255	high
C00121	C5H10O5	D-Ribose	-0.25336586	low
C00122	C4H4O4	Fumarate;	2.45629516	high
C00123	C6H13NO2	L-Leucine;	4.288411064	high
C00124	C6H12O6	D-Galactose;	-2.842184566	non
C00127	C20H32N6O12S2	Glutathione disulfide;	-25.26023402	non
C00128	C20H31N4O16P	CMP-N-acetylneuraminate;	-21.57174573	non
C00129	C5H12O7P2	Isopentenyl diphosphate;	5.044664617	high
C00130	C10H13N4O8P	IMP;	-3.329996805	non
C00131	C10H16N5O12P3	dATP;	-4.561590966	non
C00132	CH4O	Methanol;	8.246285205	high
C00133	C3H7NO2	D-Alanine;	5.434411502	high
C00134	C4H12N2	Putrescine;	7.541796651	high
C00135	C6H9N3O2	L-Histidine;	2.8373316	high
C00136	C25H42N7O17P3S	Butanoyl-CoA;	-20.48778394	non
C00137	C6H12O6	myo-Inositol;	-4.354184566	non
C00140	C8H15NO6	N-Acetyl-D-glucosamine;	-4.478032619	non
C00141	C5H8O3	3-Methyl-2-oxobutanoic acid;	4.768456019	high
C00143	C20H23N7O6	5,10-Methylenetetrahydrofolate;	-11.24609901	non
C00144	C10H14N5O8P	GMP;	-3.311662584	non
C00146	C6H6O	Phenol;	5.939208255	high
C00147	C5H5N5	Adenine;	6.475308115	high
C00148	C5H9NO2	L-Proline;	4.840357335	high
C00149	C4H6O5	(S)-Malate;	0.393954914	moderate
C00152	C4H8N2O3	L-Asparagine;	2.937528606	high
C00153	C6H6N2O	Nicotinamide;	5.962370099	high
C00154	C37H66N7O17P3S	Palmitoyl-CoA;	-25.66425973	non
C00155	C4H9NO2S	L-Homocysteine;	2.947494807	high
C00156	C7H6O3	4-Hydroxybenzoate;	2.087825715	high
C00158	C6H8O7	Citrate;	-3.905852566	non
C00159	C6H12O6	D-Mannose;	-2.842184566	non
C00160	C2H4O3	Glycolate;	4.603674158	high
C00163	C3H6O2	Propanoate;	6.384259124	high
C00164	C4H6O3	Acetoacetate;	5.150544192	high
C00166	C9H8O3	Phenylpyruvate;	2.491828997	high
C00167	C15H22N2O18P2	UDP-glucuronate;	-17.17659149	non
C00168	C3H4O4	Hydroxypyruvate;	3.366857026	high
C00169	CH4NO5P	Carbamoyl phosphate	7.689847347	high
C00170	C11H15N5O3S	5'-Methylthioadenosine;	-0.757589213	low
C00177	CN	Cyanide ion;	10.38583084	high
C00178	C5H6N2O2	Thymine;	6.946327834	high
C00179	C5H14N4	Agmatine;	7.454149575	high
C00180	C7H6O2	Benzoate;	4.174358363	high
C00181	C5H10O5	D-Xylose;	-0.25336586	low
C00182	C24H42O21	Glycogen	-34.56718228	non
C00183	C5H11NO2	L-Valine;	4.677295521	high
C00184	C3H6O3	Glycerone;	4.654185197	high
C00185	C12H22O11	Cellobiose;	-13.3278306	non
C00186	C3H6O3	(S)-Lactate;	4.239185197	high
C00187	C27H46O	Cholesterol;	-2.26911111	non
C00188	C4H9NO3	L-Threonine;	2.892548712	high
C00189	C2H7NO	Ethanolamine;	7.058488014	high
C00190	C14H22N2O16P2	UDP-D-xylose;	-13.19284486	non
C00191	C6H10O7	D-Glucuronate;	-4.159719373	non
C00192	NH3O	Hydroxylamine;	10.9274742	high
C00193	C7H6O	Aromatic aldehyde	6.343371961	high
C00194	C72H100CoN18O17P	Cobamide coenzyme;	-53.46869093	non
C00196	C7H6O4	2,3-Dihydroxybenzoate;	-0.094573774	low
C00197	C3H7O7P	3-Phospho-D-glycerate;	2.324213425	high
C00198	C6H10O6	D-Glucono-1,5-lactone;	-1.817071608	low
C00199	C5H11O8P	D-Ribulose 5-phosphate	-0.274497941	low
C00200	C13H11N2. CH3SO4	Phenazine methosulfate;	-0.517233601	low
C00202	C6H14FO3P	Isoflurophate;	9.045728526	high
C00203	C17H27N3O17P2	UDP-N-acetyl-D-galactosamine;	-17.53179137	non
C00204	C6H10O6	2-Dehydro-3-deoxy-D-gluconate;	-2.173671608	non
C00206	C10H15N5O9P2	dADP;	-2.408778154	non
C00207	C3H6O	Acetone;	8.923586822	high
C00208	C12H22O11	Maltose;	-13.3278306	non
C00209	C2H2O4	Oxalate;	3.326977831	high
C00212	C10H13N5O4	Adenosine	-2.59592948	non
C00213	C3H7NO2	Sarcosine;	5.615411502	high
C00214	C10H14N2O5	Thymidine;	0.092392363	moderate
C00216	C5H10O5	D-Arabinose;	-0.25336586	low
C00217	C5H9NO4	D-Glutamate;	1.196266113	moderate
C00218	CH5N	Methylamine;	9.432727845	high
C00219	C20H32O2	Arachidonate;	-0.86789297	low
C00220	C16H18N3S. Cl	Methylene blue;	-0.360483713	low
C00221	C6H12O6	beta-D-Glucose;	-2.842184566	non
C00222	C3H4O3	3-Oxopropanoate;	5.109355982	high
C00223	C30H42N7O18P3S	p-Coumaroyl-CoA;	-25.63504041	non
C00224	C10H14N5O10PS	Adenylyl sulfate;	-2.392116018	non
C00225	C12H14N2. 2Cl	Methyl viologen;	5.212768673	high
C00227	C2H5O5P	Acetyl phosphate	7.248793926	high
C00230	C7H6O4	3,4-Dihydroxybenzoate;	-0.094573774	low
C00231	C5H11O8P	D-Xylulose 5-phosphate	-0.274497941	low
C00232	C4H6O3	Succinate semialdehyde;	4.735544192	high
C00233	C6H10O3	4-Methyl-2-oxopentanoate;	4.379983754	high
C00234	C20H23N7O7	10-Formyltetrahydrofolate;	-12.79096875	non
C00235	C5H12O7P2	Dimethylallyl diphosphate;	5.044664617	high
C00236	C3H8O10P2	3-Phospho-D-glyceroyl phosphate;	2.629509149	high
C00237	CO	CO;	10.4178816	high
C00239	C9H14N3O7P	dCMP;	1.482584056	moderate
C00242	C5H5N5O	Guanine;	5.674906419	high
C00243	C12H22O11	Lactose;	-13.3278306	non
C00244	HNO3	Nitrate;	8.977995722	high
C00245	C2H7NO3S	Taurine;	9.599987041	high
C00246	C4H8O2	Butanoic acid;	6.021567993	high
C00247	C6H12O6	L-Sorbose;	-2.842184566	non
C00248	C8H15NOS2	Lipoamide;	5.976642194	high
C00249	C16H32O2	Hexadecanoic acid;	1.229525784	moderate
C00250	C8H9NO3	Pyridoxal	1.642704503	moderate
C00251	C10H10O6	Chorismate;	-3.05037348	non
C00252	C12H22O11	Isomaltose;	-13.3278306	non
C00253	C6H5NO2	Nicotinate;	4.615858159	high
C00254	C10H10O6	Prephenate;	-3.16237348	non
C00255	C17H20N4O6	Riboflavin;	-9.888825095	non
C00256	C3H6O3	(R)-Lactate;	4.239185197	high
C00257	C6H12O7	D-Gluconic acid;	-5.656833009	non
C00258	C3H6O4	D-Glycerate;	2.080189401	high
C00259	C5H10O5	L-Arabinose;	-0.25336586	low
C00261	C7H6O	Benzaldehyde;	6.343371961	high
C00262	C5H4N4O	Hypoxanthine;	5.629461764	high
C00263	C4H9NO3	L-Homoserine;	2.892548712	high
C00265	C4H10O2S2	Dithiothreitol;	0.924794933	moderate
C00266	C2H4O2	Glycolaldehyde;	6.73109442	high
C00267	C6H12O6	alpha-D-Glucose	-2.842184566	non
C00268	C9H13N5O3	Dihydrobiopterin;	2.505184763	high
C00270	C11H19NO9	N-Acetylneuraminate;	-11.4564954	non
C00272	C9H15N5O3	Tetrahydrobiopterin;	0.146229046	moderate
C00273	C6H10O6	5-Dehydro-D-fructose	-1.758671608	low
C00275	C6H13O9P	D-Mannose 6-phosphate	-2.682632932	non
C00279	C4H9O7P	D-Erythrose 4-phosphate	1.917778871	moderate
C00280	C19H26O2	Androstenedione;	1.464552847	moderate
C00282	H2	Hydrogen;	9.713035929	high
C00283	H2S	Hydrogen sulfide;	10.941078	high
C00284	C10H16N2O8	EDTA;	-8.041689533	non
C00286	C10H16N5O13P3	dGTP;	-5.39667008	non
C00288	HCO3	HCO3-;	7.176016372	high
C00292	C6H7N	Aniline;	7.044640225	high
C00294	C10H12N4O5	Inosine	-3.443332021	non
C00295	C5H4N2O4	Orotate;	3.458959553	high
C00296	C7H12O6	Quinate;	-3.884155149	non
C00299	C9H12N2O6	Uridine	-1.696084906	low
C00300	C4H9N3O2	Creatine;	5.586279604	high
C00301	C15H23N5O14P2	ADP-ribose;	-14.11357605	non
C00302	C5H9NO4	Glutamate;	1.196266113	moderate
C00303	C5H10N2O3	Glutamine;	2.54334942	high
C00306	C50H73N15O11	Bradykinin	-43.29424177	non
C00307	C14H26N4O11P2	CDP-choline;	-4.966124986	non
C00308	C5H12N4O3	Canavanine;	4.854508266	high
C00309	C5H10O5	D-Ribulose;	-0.25336586	low
C00310	C5H10O5	D-Xylulose;	-0.25336586	low
C00311	C6H8O7	Isocitrate;	-3.905852566	non
C00312	C5H10O5	L-Xylulose;	-0.25336586	low
C00313	C23H36N7O19P3S	Oxalyl-CoA	-23.19078458	non
C00314	C8H11NO3	Pyridoxine;	0.677910317	moderate
C00315	C7H19N3	Spermidine;	5.595670826	high
C00318	C7H15NO3	L-Carnitine;	2.739929018	high
C00319	C18H37NO2	Sphingosine;	-1.594047975	low
C00320	HS2O3	Thiosulfate;	11.46216815	high
C00322	C6H8O5	2-Oxoadipate;	0.890025273	moderate
C00323	C30H42N7O19P3S	Caffeoyl-CoA;	-27.8575013	non
C00324	C6FeN6	Ferricyanide;	9.106799136	high
C00325	C16H25N5O15P2	GDP-L-fucose;	-15.37786588	non
C00327	C6H13N3O3	L-Citrulline;	3.565065597	high
C00328	C10H12N2O3	L-Kynurenine;	0.097076663	moderate
C00329	C6H13NO5	D-Glucosamine;	-1.644565096	low
C00330	C10H13N5O4	Deoxyguanosine;	-1.21492948	low
C00331	C11H9NO3	Indolepyruvate;	-0.490521962	low
C00332	C25H40N7O18P3S	Acetoacetyl-CoA;	-21.41559358	non
C00333	C6H10O7	D-Galacturonate;	-4.159719373	non
C00334	C4H9NO2	4-Aminobutanoate;	5.059909006	high
C00337	C5H6N2O4	(S)-Dihydroorotate;	1.899132051	moderate
C00341	C10H20O7P2	Geranyl diphosphate	2.855785703	high
C00345	C6H13O10P	6-Phospho-D-gluconate	-5.508311284	non
C00346	C2H8NO4P	Ethanolamine phosphate;	7.42198006	high
C00348	C55H91O4P	all-trans-Undecaprenyl phosphate	-15.13840487	non
C00349	C4H6O3	2-Methyl-3-oxopropanoate;	4.735544192	high
C00352	C6H14NO8P	D-Glucosamine 6-phosphate;	-1.484280167	low
C00353	C20H36O7P2	Geranylgeranyl diphosphate;	-1.577793021	low
C00354	C6H14O12P2	D-Fructose 1,6-bisphosphate	-2.566206376	non
C00355	C9H11NO4	3,4-Dihydroxy-L-phenylalanine;	-1.893552794	low
C00356	C27H44N7O20P3S	(S)-3-Hydroxy-3-methylglutaryl-CoA;	-27.13700044	non
C00357	C8H16NO9P	N-Acetyl-D-glucosamine 6-phosphate	-4.343995824	non
C00360	C10H14N5O6P	dAMP;	-0.272714143	low
C00361	C10H15N5O10P2	dGDP;	-3.241200693	non
C00362	C10H14N5O7P	dGMP;	-1.101226822	low
C00363	C10H16N2O11P2	dTDP;	-1.917403515	low
C00364	C10H15N2O8P	dTMP;	0.216303937	moderate
C00365	C9H13N2O8P	dUMP;	0.634974073	moderate
C00366	C5H4N4O3	Urate;	4.023161268	high
C00370	C17H28O	Sterol	2.02372483	high
C00371	C10H13N5O	Zeatin;	1.416492879	moderate
C00376	C20H28O	Retinal;	1.217151049	moderate
C00378	C12H17N4OS	Thiamine;	2.996393565	high
C00379	C5H12O5	Xylitol	-1.749173088	low
C00380	C4H5N3O	Cytosine	8.178288821	high
C00383	C3H4O4	Malonate;	2.951857026	high
C00385	C5H4N4O2	Xanthine	4.82872728	high
C00386	C9H14N4O3	Carnosine;	-1.391878061	low
C00387	C10H13N5O5	Guanosine	-3.419677397	non
C00388	C5H9N3	Histamine;	6.710457265	high
C00389	C15H10O7	Quercetin;	-9.376087294	non
C00392	C6H14O6	Mannitol;	-4.338951906	non
C00394	C16H25N5O16P2	GDP-glucose;	-17.59623289	non
C00396	C4H4N2	Pyrimidine;	8.885134393	high
C00397	C18H37N5O9	Tobramycin;	-15.00883797	non
C00398	C10H12N2	Tryptamine;	3.329272016	high
C00400	C10H20O	(-)-Menthol;	4.982029216	high
C00402	C4H7NO4	D-Aspartate;	1.59075381	moderate
C00406	C31H44N7O19P3S	Feruloyl-CoA;	-26.77699781	non
C00407	C6H13NO2	L-Isoleucine;	4.288411064	high
C00408	C6H11NO2	L-Pipecolate;	4.452284893	high
C00409	CH4S	Methanethiol;	8.422779733	high
C00410	C21H30O2	Progesterone;	0.629134702	moderate
C00411	C32H46N7O20P3S	Sinapoyl-CoA	-27.91939504	non
C00412	C39H70N7O17P3S	Stearoyl-CoA;	-26.52831415	non
C00413	C21H39N7O12	Streptomycin	-19.435028	non
C00414	C6H10O	Cyclohexanone	7.162426274	high
C00415	C19H21N7O6	Dihydrofolate;	-10.42342434	non
C00417	C6H6O6	cis-Aconitate;	-1.82361383	low
C00418	C6H12O4	(R)-Mevalonate;	0.911289413	moderate
C00423	C9H8O2	trans-Cinnamate;	3.27729381	high
C00424	C3H6O2	(S)-Lactaldehyde;	6.384259124	high
C00427	C20H32O5	Prostaglandin H2;	-3.223516935	non
C00429	C4H6N2O2	5,6-Dihydrouracil;	5.775462485	high
C00430	C5H9NO3	5-Aminolevulinate;	3.791268674	high
C00431	C5H11NO2	5-Aminopentanoate;	4.677295521	high
C00433	C5H6O4	2,5-Dioxopentanoate;	3.467839901	high
C00436	C5H13N3O	N-Carbamoylputrescine	7.45742199	high
C00437	C7H14N2O3	N-Acetylornithine;	0.894609361	moderate
C00438	C5H8N2O5	N-Carbamoyl-L-aspartate	1.455393868	moderate
C00439	C6H10N2O4	N-Formimino-L-glutamate;	1.012501894	moderate
C00440	C20H25N7O6	5-Methyltetrahydrofolate	-11.45398932	non
C00441	C4H7NO3	L-Aspartate 4-semialdehyde;	3.765136078	high
C00445	C20H22N7O6	5,10-Methenyltetrahydrofolate	-10.63905697	non
C00446	C6H13O9P	alpha-D-Galactose 1-phosphate;	-2.682632932	non
C00447	C7H16O13P2	Sedoheptulose 1,7-bisphosphate;	-5.40406504	non
C00448	C15H28O7P2	trans,trans-Farnesyl diphosphate;	0.646000891	moderate
C00449	C11H20N2O6	N6-(L-1,3-Dicarboxypropyl)-L-lysine;	-5.587073705	non
C00450	C6H9NO2	(S)-2,3,4,5-Tetrahydropyridine-2-carboxylate;	5.29445325	high
C00451	C6H8O7	(1R,2S)-1-Hydroxypropane-1,2,3-tricarboxylate;	-3.905852566	non
C00455	C11H15N2O8P	Nicotinamide D-ribonucleotide;	-3.20880166	non
C00458	C9H16N3O13P3	dCTP;	-2.795370288	non
C00459	C10H17N2O14P3	dTTP;	-4.068634401	non
C00460	C9H15N2O14P3	dUTP;	-3.643455728	non
C00466	C4H8O2	Acetoin;	6.436567993	high
C00468	C18H22O2	Estrone;	0.112919181	moderate
C00469	C2H6O	Ethanol;	7.965970073	high
C00472	C6H4O2	p-Benzoquinone;	6.723971747	high
C00473	C20H30O	Retinol;	0.340218197	moderate
C00474	C5H12O5	Ribitol;	-1.749173088	low
C00475	C9H13N3O5	Cytidine	-0.848839843	low
C00476	C5H10O5	D-Lyxose	-0.25336586	low
C00477	C27H44O6	Ecdysone;	-12.04432141	non
C00478	C6H10O5	Lichenin;	-0.76294128	low
C00479	C3H6O	Propanal;	8.508586822	high
C00481	C3H4N2	Pyrazole;	9.252569267	high
C00482	C11H12O5	Sinapate;	-0.994778077	low
C00483	C8H11NO	Tyramine;	4.196854577	high
C00486	C33H36N4O6	Bilirubin	-19.08532811	non
C00487	C7H16NO3	Carnitine;	2.742636001	high
C00488	CH3NO	Formamide;	9.274171112	high
C00489	C5H8O4	Glutarate;	2.179517759	high
C00490	C5H6O4	Itaconate;	2.067839901	high
C00491	C6H12N2O4S2	L-Cystine;	-0.058678381	low
C00492	C18H32O16	Raffinose;	-23.92382604	non
C00493	C7H10O5	Shikimate;	-1.801906335	low
C00494	C19H37N5O7	Sisomicin;	-10.9298144	non
C00495	C17H16O7	Sulochrin	-7.036896572	non
C00497	C4H6O5	(R)-Malate;	0.393954914	moderate
C00498	C16H25N5O15P2	ADP-glucose;	-16.75886588	non
C00499	C4H8N4O4	Allantoate;	4.624402005	high
C00500	C33H34N4O6	Biliverdin;	-17.88822806	non
C00501	C15H25N3O16P2	CDP-glucose;	-14.98894101	non
C00502	C5H10O6	D-Xylonate	-3.060986821	non
C00503	C4H10O4	Erythritol;	0.823353029	moderate
C00504	C19H19N7O6	Folate;	-10.90560319	non
C00506	C3H7NO5S	L-Cysteate;	5.712855378	high
C00507	C6H12O5	L-Rhamnose;	-0.652574972	low
C00508	C5H10O5	L-Ribulose;	-0.25336586	low
C00509	C15H12O5	Naringenin;	-4.350260701	non
C00510	C39H68N7O17P3S	Oleoyl-CoA;	-26.52916169	non
C00511	C3H4O2	Acrylic acid;	6.267277474	high
C00512	C28H40N7O17P3S	Benzoyl-CoA;	-22.4594958	non
C00513	C12H21N3O13P2	CDP-glycerol	-8.560082569	non
C00514	C6H12O7	D-Mannonate	-5.656833009	non
C00515	C5H12N2O2	D-Ornithine	3.69967026	high
C00517	C16H32O	Hexadecanal;	3.431546027	high
C00519	C2H7NO2S	Hypotaurine;	9.540580737	high
C00521	C10H16	(S)-Limonene;	6.942452453	high
C00522	C6H12O4	(R)-Pantoate;	0.911289413	moderate
C00523	C19H30O2	Androsterone;	0.280623821	moderate
C00525	C11H12N2O2	D-Tryptophan	-0.583323726	low
C00526	C9H12N2O5	Deoxyuridine;	0.504486391	moderate
C00527	C26H42N7O19P3S	Glutaryl-CoA	-24.48354497	non
C00528	C36H64N8O17	Glycopeptide	-40.5412883	non
C00530	C6H6O2	Hydroquinone;	3.777396074	high
C00531	C26H40N7O19P3S	Itaconyl-CoA	-24.48453915	non
C00532	C5H12O5	L-Arabitol;	-1.749173088	low
C00533	NO	Nitric oxide;	10.8857765	high
C00534	C8H12N2O2	Pyridoxamine;	1.96537512	moderate
C00535	C19H28O2	Testosterone;	0.172598942	moderate
C00536	H5P3O10	Triphosphate;	5.130110895	high
C00539	C7H6O2	Aromatic acid;	4.174358363	high
C00540	C30H42N7O17P3S	Cinnamoyl-CoA;	-23.32271272	non
C00541	C62H88CoN13O14P	Cob(II)alamin;	-41.34219443	non
C00542	C7H14N2O4S	Cystathionine	-0.530567642	low
C00543	C2H7N	Dimethylamine;	9.337586496	high
C00544	C8H8O4	Homogentisate;	-0.494744707	low
C00545	C5H10O6	L-Arabinonate	-3.060986821	non
C00546	C3H4O2	Methylglyoxal;	7.667277474	high
C00547	C8H11NO3	L-Noradrenaline;	-0.262089683	low
C00548	C8H8O2	Phenyl acetate;	5.445577891	high
C00552	C4H6O6	meso-Tartaric acid;	-1.787090558	low
C00553	C10H20O	(+)-Neomenthol	4.982029216	high
C00555	C4H9NO	4-Aminobutyraldehyde;	7.216686805	high
C00556	C7H8O	Benzyl alcohol;	5.471544474	high
C00557	C5H8O	Cyclopentanone	8.198047622	high
C00558	C6H10O7	D-Tagaturonate;	-4.159719373	non
C00559	C10H13N5O3	Deoxyadenosine;	-0.392740987	low
C00561	C8H7NO	Mandelonitrile;	5.123899308	high
C00563	C23H34N3O10P	Phosphoramidon	-14.88163039	non
C00565	C3H9N	Trimethylamine;	9.258230108	high
C00566	C27H42N7O22P3S	(3S)-Citryl-CoA	-30.70294705	non
C00568	C7H7NO2	4-Aminobenzoate;	3.194718422	high
C00570	C11H20N4O11P2	CDP-ethanolamine;	-4.721260471	non
C00571	C6H13N	Cyclohexylamine;	7.736565212	high
C00575	C10H12N5O6P	3',5'-Cyclic AMP;	-0.296165446	low
C00576	C5H12NO	Betaine aldehyde	7.877826147	high
C00577	C3H6O3	D-Glyceraldehyde	4.239185197	high
C00579	C8H17NOS2	Dihydrolipoamide;	1.531285017	moderate
C00580	C2H6S	Dimethyl sulfide;	10.32589626	high
C00581	C3H7N3O2	Guanidinoacetate;	5.734148316	high
C00582	C29H42N7O17P3S	Phenylacetyl-CoA;	-22.89056269	non
C00583	C3H8O2	Propane-1,2-diol;	5.515919641	high
C00584	C20H32O5	Prostaglandin E2;	-5.999716935	non
C00586	C6H12O5	2-Deoxy-D-glucose;	-0.652574972	low
C00587	C7H6O3	3-Hydroxybenzoate;	2.087825715	high
C00588	C5H15NO4P	Choline phosphate;	7.253740318	high
C00590	C10H12O3	Coniferyl alcohol;	1.326322936	moderate
C00593	C2H4O4S	Sulfoacetaldehyde;	9.276394015	high
C00596	C5H6O3	2-Hydroxy-2,4-pentadienoate;	3.255849924	high
C00597	C3H7O7P	Glycerate 3-phosphate;	2.324213425	high
C00599	C27H44O	Cholest-4-en-3-one;	-0.976381207	low
C00601	C8H8O	Phenylacetaldehyde;	5.959285298	high
C00603	C3H6N2O4	(S)-Ureidoglycolate;	3.562965602	high
C00604	C12H8N2	1,10-Phenanthroline;	2.358334504	high
C00606	C3H7NO4S	3-Sulfino-L-alanine;	5.669703795	high
C00611	C14H25NO11	N-Acetyllactosamine;	-15.0036394	non
C00612	C9H21N3O	N1-Acetylspermidine	2.781064142	high
C00616	C15H10O10S	Quercetin 3-sulfate	-9.274030007	non
C00617	C15H22N2O18P2	UDP-D-galacturonate;	-17.17659149	non
C00618	C6H10O7	3-Dehydro-L-gulonate	-4.366319373	non
C00619	C19H28O	3-Oxo-Delta4-steroid	2.377813904	high
C00620	C5H11O8P	alpha-D-Ribose 1-phosphate;	-0.067897941	low
C00623	C3H9O6P	sn-Glycerol 1-phosphate;	3.640281442	high
C00624	C7H11NO5	N-Acetyl-L-glutamate;	-1.619590205	low
C00627	C8H12NO6P	Pyridoxine phosphate;	0.936041258	moderate
C00628	C7H6O4	2,5-Dihydroxybenzoate;	-0.094573774	low
C00630	C25H42N7O17P3S	2-Methylpropanoyl-CoA;	-20.48778394	non
C00631	C3H7O7P	2-Phospho-D-glycerate;	2.324213425	high
C00632	C7H7NO3	3-Hydroxyanthranilate;	1.102642542	moderate
C00633	C7H6O2	4-Hydroxybenzaldehyde;	4.264358363	high
C00636	C6H13O9P	D-Mannose 1-phosphate;	-2.682632932	non
C00637	C10H9NO	Indole-3-acetaldehyde;	3.006467995	high
C00639	C20H34O5	Prostaglandin F2alpha;	-7.292240093	non
C00642	C8H8O3	4-Hydroxyphenylacetate;	1.691831194	moderate
C00643	C11H12N2O3	5-Hydroxy-L-tryptophan;	-2.690567226	non
C00644	C6H15O9P	D-Mannitol 1-phosphate	-4.180880377	non
C00645	C8H15NO6	N-Acetyl-D-mannosamine;	-4.478032619	non
C00647	C8H13N2O5P	Pyridoxamine phosphate;	2.224321475	high
C00650	C8H7NO2	4-Hydroxymandelonitrile	2.943180593	high
C00651	C6H9NO4	4-Methylene-L-glutamate	0.687346298	moderate
C00652	C5H8O5	D-Arabinono-1,4-lactone	0.770763055	moderate
C00655	C10H13N4O9P	Xanthosine 5'-phosphate;	-4.159486675	non
C00659	C6H10O4	2-Aceto-2-hydroxybutanoate	2.200339613	high
C00661	C3H7O6P	Glyceraldehyde 3-phosphate	4.515163501	high
C00663	C6H13O9P	beta-D-Glucose 1-phosphate	-2.682632932	non
C00664	C20H24N8O6	5-Formiminotetrahydrofolate;	-11.44187297	non
C00665	C6H14O12P2	beta-D-Fructose 2,6-bisphosphate;	-2.566206376	non
C00666	C7H14N2O4	LL-2,6-Diaminoheptanedioate;	-0.598229165	low
C00668	C6H13O9P	alpha-D-Glucose 6-phosphate	-2.682632932	non
C00669	C8H14N2O5S	gamma-L-Glutamyl-L-cysteine;	-5.196020444	non
C00670	C8H21NO6P	sn-Glycero-3-phosphocholine;	1.626572294	moderate
C00671	C6H10O3	(S)-3-Methyl-2-oxopentanoic acid;	4.379983754	high
C00672	C5H11O7P	2-Deoxy-D-ribose 1-phosphate;	2.130804707	high
C00673	C5H11O7P	2-Deoxy-D-ribose 5-phosphate	2.130804707	high
C00674	C19H28O2	5alpha-Androstane-3,17-dione;	1.572598942	moderate
C00679	C6H8O7	5-Dehydro-4-deoxy-D-glucarate;	-3.490852566	non
C00680	C7H14N2O4	meso-2,6-Diaminoheptanedioate;	-0.598229165	low
C00682	C6H6O4	2-Hydroxymuconate semialdehyde;	1.56318975	moderate
C00683	C25H40N7O19P3S	(S)-Methylmalonyl-CoA;	-24.05251006	non
C00684	C5H8O5	2-Dehydro-3-deoxy-L-arabinonate;	0.414163055	moderate
C00688	C16H24N2O15P2	dTDP-4-dehydro-beta-L-rhamnose;	-10.53579096	non
C00689	C12H23O14P	alpha,alpha'-Trehalose 6-phosphate;	-13.23663625	non
C00691	C6H10O6	2,4,6/3,5-Pentahydroxycyclohexanone;	-3.064071608	non
C00692	C28H43N5O23P2	UDP-N-acetylmuramoyl-L-alanyl-D-glutamate;	-33.99494379	non
C00695	C24H40O5	Cholic acid;	-8.866165093	non
C00696	C20H32O5	Prostaglandin D2;	-5.999716935	non
C00697	N2	Nitrogen;	10.85593277	high
C00700	C10H15N4O15P3	XTP;	-8.461364871	non
C00704	O2	Superoxide;	10.54570064	high
C00705	C9H15N3O10P2	dCDP;	-0.646923505	low
C00711	C4H6O5	Malate;	0.393954914	moderate
C00712	C18H34O2	(9Z)-Octadecenoic acid;	0.290526052	moderate
C00713	C18H32O16	Panose	-23.92382604	non
C00715	C6H5N5O	Pterin;	6.119118884	high
C00716	C3H7NO3	Serine;	3.276139081	high
C00719	C5H11NO2	Betaine;	5.707295521	high
C00725	C8H14O2S2	Lipoate;	4.628720061	high
C00727	C7H8O2	Orcinol;	3.39146889	high
C00729	C8H15NO	Tropine;	5.185234858	high
C00732	C16H24N2O4	Ubenimex	-5.704356991	non
C00735	C21H30O5	Cortisol;	-5.999173089	non
C00736	C3H7NO2S	Cysteine;	3.337919757	high
C00737	C6H12O6	D-Aldose;	-2.842184566	non
C00738	C6H12O6	D-Hexose;	-2.842184566	non
C00739	C6H14N2O2	D-Lysine;	3.305477481	high
C00740	C3H7NO3	D-Serine	3.276139081	high
C00741	C4H6O2	Diacetyl;	7.721515616	high
C00744	C45H75NO17	Macrocin;	-30.81479113	non
C00745	C10H14N2	Nicotine;	5.945302396	high
C00746	C43H66N12O12S2	Oxytocin;	-41.36912281	non
C00747	C5H5N	Pyridine;	8.441742879	high
C00748	C42H44FeN4O16	Siroheme	-37.0334243	non
C00750	C10H26N4	Spermine;	3.576649119	high
C00751	C30H50	Squalene;	-1.747889319	low
C00755	C8H8O3	4-Hydroxy-3-methoxy-benzaldehyde;	3.203831194	high
C00756	C8H18O	1-Octanol;	5.789270982	high
C00757	C20H18NO4	Berberine;	-9.821627162	non
C00758	C11H6O4	Bergaptol;	-0.493731597	low
C00761	C16H22O8	Coniferin	-9.159374014	non
C00762	C21H28O5	Cortisone;	-4.706595255	non
C00763	C5H9NO2	D-Proline	4.840357335	high
C00764	C6H12O6	D-Sorbose;	-2.842184566	non
C00766	C15H12O2	Flavanone;	2.165508305	high
C00768	C6H9N3O2	Histidine;	2.8373316	high
C00770	C6H12O7	L-Idonate	-5.656833009	non
C00772	C6H10O4	Mevaldate;	2.556939613	high
C00773	C34H63N5O9	Pepstatin	-26.08217725	non
C00774	C15H14O5	Phloretin;	-5.838256808	non
C00777	C20H28O2	Retinoate;	-0.989082385	low
C00779	C10H10O4	Scytalone;	-1.004019613	low
C00780	C10H12N2O	Serotonin;	1.230610065	moderate
C00783	C8H13NO	Tropinone;	6.473990268	high
C00785	C6H6N2O2	Urocanate;	3.816836091	high
C00786	C16H14O5	(-)-Vestitone;	-3.254442957	non
C00788	C9H13NO3	L-Adrenaline;	-0.484497156	low
C00789	C14H25N3O15P2	CDP-ribitol;	-13.84461064	non
C00791	C4H7N3O	Creatinine;	5.348098278	high
C00792	C6H14N4O2	D-Arginine;	3.562617588	high
C00793	C3H7NO2S	D-Cysteine;	3.337919757	high
C00794	C6H14O6	D-Sorbitol;	-4.338951906	non
C00795	C6H12O6	D-Tagatose;	-2.842184566	non
C00796	C19H12O6	Dicumarol;	-7.206712645	non
C00797	C2H7N	Ethylamine	9.156586496	high
C00798	C22H36N7O17P3S	Formyl-CoA	-19.34616874	non
C00799	C15H10O2	Isoflavone	1.550386632	moderate
C00800	C6H12O7	L-Gulonate;	-5.656833009	non
C00802	C3H4N2O4	Oxalureate;	3.556387235	high
C00803	C5H10O2	Pentanoate;	5.647727505	high
C00804	C3H2O2	Propynoate;	6.359955244	high
C00805	C7H6O3	Salicylate;	2.087825715	high
C00806	C11H12N2O2	Tryptophan;	-0.583323726	low
C00808	C10H16O	(+)-Camphor;	6.244876891	high
C00809	C10H16O	(-)-Camphor;	6.244876891	high
C00810	C4H8O2	(R)-Acetoin;	6.436567993	high
C00811	C9H8O3	4-Coumarate;	1.181828997	moderate
C00813	C4H4N2O3	Barbiturate;	2.931069286	high
C00814	C16H12O5	Biochanin A	-3.868711957	non
C00815	C5H8O5	Citramalate;	-0.000836945	low
C00817	C6H12O7	D-Altronate	-5.656833009	non
C00818	C6H10O8	D-Glucarate;	-6.976926808	non
C00819	C5H10N2O3	D-Glutamine;	2.54334942	high
C00820	C4H9NO3	D-Threonine;	2.892548712	high
C00822	C9H9NO4	Dopaquinone	1.056584679	moderate
C00823	C16H34O	1-Hexadecanol;	2.555172295	high
C00825	C18H37N5O10	Kanamycin B;	-17.22422409	non
C00826	C10H13NO5	L-Arogenate;	-3.255398159	non
C00827	C24H40N7O18P3S	Lactoyl-CoA	-22.27876228	non
C00829	C10H8	Naphthalene	5.111355023	high
C00830	C3H2O5	Oxomalonate;	2.071614541	high
C00831	C11H22N2O4S	Pantetheine;	-5.812813122	non
C00832	C23H45N5O14	Paromomycin;	-25.21571434	non
C00835	C9H11N5O3	Sepiapterin	2.282909641	high
C00836	C18H39NO2	Sphinganine;	-1.486134504	low
C00837	C8H18N6O4	Streptidine	-2.305090566	non
C00841	C11H6O4	Xanthotoxol;	-0.493731597	low
C00842	C16H26N2O16P2	dTDP-glucose;	-14.04670069	non
C00843	C10H18O	(-)-Menthone;	6.271390146	high
C00844	C14H17NO6	Prunasin;	-5.294587404	non
C00845	C26H38N7O18P3S	2-Furoyl-CoA	-21.58852621	non
C00846	C6H8O5	3-Oxoadipate;	0.890025273	moderate
C00847	C8H9NO4	4-Pyridoxate;	-0.547599101	low
C00848	C10H16O2	6-Oxocineole;	5.570277618	high
C00849	C4H8O2	Ethyl acetate	7.683567993	high
C00850	C6H6O4S	Aryl sulfate;	6.116551268	high
C00852	C16H18O9	Chlorogenate;	-12.66845124	non
C00853	C62H89CoN13O14P	Cob(I)alamin;	-41.34186528	non
C00854	C6H12O	Cyclohexanol;	6.540856491	high
C00855	C5H11NO2S	D-Methionine;	4.782368659	high
C00857	C21H27N6O15P2	Deamino-NAD+;	-18.69113864	non
C00858	C16H12O4	Formononetin	-1.663870498	low
C00859	C19H24O6	Gibberellin A1;	-6.590367001	non
C00860	C6H11N3O	L-Histidinol	4.146312435	high
C00861	C6H12O5	L-Rhamnulose;	-0.859174972	low
C00862	C34H44N4O15	Methanofuran;	-32.84410724	non
C00864	C9H17NO5	Pantothenate;	-3.311523167	non
C00869	C18H34O3	2-Oxooctadecanoic acid;	-0.515545757	low
C00870	C6H5NO3	4-Nitrophenol;	3.958921549	high
C00872	C3H5NO4	Aminomalonate;	1.980391546	moderate
C00873	C62H89N17O14	Angiotensin I	-57.69206871	non
C00876	C29H36N5O18P	Coenzyme F420;	-34.13992075	non
C00877	C25H40N7O17P3S	Crotonoyl-CoA;	-20.48883041	non
C00878	C5H10O6	D-Arabinonate;	-3.060986821	non
C00879	C6H10O8	D-Galactarate;	-6.976926808	non
C00880	C6H12O7	D-Galactonate;	-5.656833009	non
C00881	C9H13N3O4	Deoxycytidine;	1.351608148	moderate
C00882	C21H35N7O13P2S	Dephospho-CoA;	-19.85152612	non
C00883	C18H32O16	Galactomannan;	-23.92382604	non
C00884	C10H16N4O3	Homocarnosine;	-1.803753391	low
C00885	C10H10O6	Isochorismate;	-3.05037348	non
C00887	N2O	Nitrous oxide;	11.05214594	high
C00888	C26H44N7O17P3S	Pentanoyl-CoA;	-20.91857165	non
C00891	C21H34O	Pregnan-21-al	1.237283853	moderate
C00892	C21H36O	Pregnan-21-ol;	0.360168361	moderate
C00894	C24H38N7O17P3S	Propenoyl-CoA;	-20.0581824	non
C00896	C14H21ClN2O3S	Tos-Lys-CH2Cl	3.158810417	high
C00897	C12H22O11	alpha-Maltose;	-13.3278306	non
C00898	C4H6O6	(R,R)-Tartaric acid;	-1.787090558	low
C00899	C20H30O	11-cis-Retinol	0.340218197	moderate
C00900	C5H8O4	2-Acetolactate;	2.594517759	high
C00902	C6H10O3	2-Oxohexanoic acid;	4.379983754	high
C00903	C9H8O	Cinnamaldehyde	5.457664345	high
C00904	C26H42N7O20P3S	Citramalyl-CoA	-26.70573429	non
C00905	C6H10O7	D-Fructuronate;	-4.159719373	non
C00906	C5H8N2O2	5,6-Dihydrothymine;	5.387815059	high
C00908	C19H39N5O7	Gentamicin C1a	-10.82286249	non
C00909	C20H30O3	Leukotriene A4;	-1.576791257	low
C00913	C6H7N5	3-Methyladenine	6.321199811	high
C00915	C24H22N2	Benzyl viologen	-1.273945082	low
C00916	C16H21N3O8S	Cephalosporin C	-11.14214754	non
C00918	C11H12Cl2N2O5	Chloramphenicol	-1.114056581	low
C00919	C5H13NO4S	Choline sulfate	7.251554045	high
C00920	C31H51N10O22P3S2	CoA-glutathione;	-36.15629741	non
C00921	C14H14N6O3	Dihydropteroate;	-1.723889504	low
C00922	C6H8O4	2,3-Dimethylmaleate;	1.674307169	moderate
C00927	C23H24N4O9	Isonocardicin A;	-16.29146533	non
C00928	C2H6OS	Mercaptoethanol;	5.965403668	high
C00931	C10H14N2O4	Porphobilinogen	-2.330884396	non
C00933	C16H24NO5	Sinapine;	-1.381559616	low
C00935	C14H22N2O16P2	UDP-L-arabinose;	-13.19284486	non
C00936	C6H12O6	alpha-D-Mannose;	-2.842184566	non
C00937	C3H6O2	(R)-Lactaldehyde;	6.384259124	high
C00939	C10H14N6O4	2-Aminoadenosine	-2.572189873	non
C00940	C5H7NO4	2-Oxoglutaramate;	2.635274462	high
C00941	C9H12N3O7P	3',5'-Cyclic CMP;	1.458924721	moderate
C00942	C10H12N5O7P	3',5'-Cyclic GMP;	-1.124555601	low
C00943	C10H11N4O7P	3',5'-Cyclic IMP;	-1.143868219	low
C00944	C7H10O6	3-Dehydroquinate;	-2.593735127	non
C00946	C10H14N5O7P	Adenosine 2'-phosphate;	-2.482226822	non
C00950	C4H10O2S2	Dithioerythritol;	0.924794933	moderate
C00951	C18H24O2	Estradiol-17beta;	-1.268854651	low
C00954	C10H9NO2	Indole-3-acetate;	0.818061383	moderate
C00955	C10H11NO	Indole-3-ethanol;	2.131933059	high
C00956	C6H11NO4	L-2-Aminoadipate;	0.797812885	moderate
C00957	C3H4O3S	Mercaptopyruvate;	3.429207937	high
C00959	C20H32O4	Prostaglandin B1;	-4.244492258	non
C00961	C18H12O6	Sterigmatocystin	-5.337107133	non
C00962	C6H12O6	beta-D-Galactose	-2.842184566	non
C00964	C10H16O	(-)-trans-Carveol	4.760676891	high
C00966	C6H10O4	2-Dehydropantoate	2.200339613	high
C00968	C10H12N5O5P	3',5'-Cyclic dAMP	1.912197711	moderate
C00969	C3H6O2	3-Hydroxypropanal	6.384259124	high
C00971	C8H7NO3	4-Pyridoxolactone;	2.039435266	high
C00974	C15H12O6	Dihydrokaempferol;	-6.645460425	non
C00975	C4H4O6	Dihydroxyfumarate;	-1.897963046	low
C00976	C16H23N5O17P2	GDP-D-mannuronate;	-18.93631472	non
C00977	C11H13N3O	L-Tryptophanamide	0.764576985	moderate
C00978	C12H14N2O2	N-Acetylserotonin;	-1.601475221	low
C00979	C5H9NO4	O-Acetyl-L-serine;	2.858266113	high
C00982	C26H21N3O2	Renilla luciferin;	-7.016344025	non
C00984	C6H12O6	alpha-D-Galactose	-2.842184566	non
C00986	C3H10N2	1,3-Diaminopropane;	7.904531065	high
C00988	C2H5O6P	2-Phosphoglycolate;	4.915778671	high
C00989	C4H8O3	4-Hydroxybutanoic acid;	3.864036447	high
C00990	C5H12N2O	5-Aminopentanamide	6.02362953	high
C00992	C62H90CoN13O15P	Aquacob(III)alamin;	-41.33634841	non
C00993	C6H12N2O3	D-Alanyl-D-alanine;	1.296151103	moderate
C00994	C13H14O8	D-Prephenyllactate	-6.274259156	non
C01001	C35H44N4O16	Formylmethanofuran	-34.43515677	non
C01002	C6H13O9P	Hexose 1-phosphate	-2.682632932	non
C01004	C7H7NO2	N-Methylnicotinate;	4.224718422	high
C01005	C3H8NO6P	O-Phospho-L-serine;	3.521908836	high
C01007	C17H22N4O6	Reduced riboflavin	-8.926105112	non
C01008	C3H9S	Trimethylsulfonium	9.982007566	high
C01009	C15H24N2O16P2	UDP-2-deoxyglucose	-13.61963165	non
C01010	C2H4N2O3	Urea-1-carboxylate;	6.120870798	high
C01011	C26H42N7O20P3S	(3S)-Citramalyl-CoA;	-26.70573429	non
C01012	C6H10O3	(R)-Pantolactone;	4.736583754	high
C01013	C3H6O3	3-Hydroxypropanoate;	4.239185197	high
C01014	C9H12O2	3-Isopropylcatechol	2.603954203	high
C01015	C5H9NO3	cis-4-Hydroxy-L-proline;	2.666868674	high
C01017	C11H12N2O3	5-Hydroxytryptophan;	-2.690567226	non
C01018	C6H12O5	6-Deoxy-D-galactose;	-0.652574972	low
C01019	C6H12O5	L-Fucose;	-0.652574972	low
C01020	C6H5NO3	6-Hydroxynicotinate;	4.758921549	high
C01023	C21H41N7O12	Dihydrostreptomycin	-20.31352529	non
C01024	C40H46N4O17	Hydroxymethylbilane	-42.14556356	non
C01026	C4H9NO2	N,N-Dimethylglycine;	5.481909006	high
C01028	C6H14N2O3	N6-Hydroxy-L-lysine	4.380582985	high
C01029	C9H21N3O	N8-Acetylspermidine	2.781064142	high
C01031	C11H17N3O7S	S-Formylglutathione	-8.581955984	non
C01033	C26H44N7O17P3S	2-Methylbutanoyl-CoA;	-20.91857165	non
C01034	C19H28O	3-Oxo-Delta5-steroid	2.377813904	high
C01035	C5H11N3O2	4-Guanidinobutanoate;	4.951413006	high
C01036	C8H8O6	4-Maleylacetoacetate;	-0.929087226	low
C01037	C9H20N2O2	7,8-Diaminononanoate;	2.101341839	high
C01040	C6H10O6	L-Gulono-1,4-lactone;	-1.817071608	low
C01041	C6H7O6	Monodehydroascorbate;	-1.929506731	low
C01042	C6H9NO5	N-Acetyl-L-aspartate;	-1.215049198	low
C01043	C4H8N2O3	N-Carbamoylsarcosine	5.589528606	high
C01044	C5H7NO5	N-Formyl-L-aspartate	0.06669699	moderate
C01045	C6H9NO5	N-Formyl-L-glutamate	-0.335049198	low
C01046	C6H11NO4	N-Methyl-L-glutamate;	0.978812885	moderate
C01047	C7H14N2O3	N5-Ethyl-L-glutamine;	0.894609361	moderate
C01050	C20H31N3O19P2	UDP-N-acetylmuramate;	-20.86509703	non
C01051	C40H44N4O16	Uroporphyrinogen III	-45.40801419	non
C01053	C6H10O4	(R)-4-Dehydropantoate;	1.785339613	moderate
C01054	C30H50O	(S)-2,3-Epoxysqualene;	-2.354692703	non
C01056	C10H14N2O	(S)-6-Hydroxynicotine	6.076150188	high
C01059	C5H5NO2	2,5-Dihydroxypyridine	4.174275922	high
C01060	C9H9I2NO3	3,5-Diiodo-L-tyrosine;	0.678036385	moderate
C01061	C8H8O6	4-Fumarylacetoacetate;	-0.929087226	low
C01062	C6H10O7	5-Dehydro-D-gluconate;	-4.366319373	non
C01063	C28H46N7O19P3S	Pimeloyl-CoA;	-25.34594126	non
C01066	C6H8O2	Cyclohexane-1,3-dione;	6.94987521	high
C01067	C6H12O9S	D-Galactose 6-sulfate	-2.682493885	non
C01068	C5H13O8P	D-Ribitol 5-phosphate;	-1.565709829	low
C01069	C14H19NO6S	Desulfoglucotropeolin	-4.529150598	non
C01073	C5H9NO3	N-Acetyl-beta-alanine	2.677268674	high
C01075	C6H13NO8S	N-Sulfo-D-glucosamine	-0.454140592	low
C01077	C6H11NO4	O-Acetyl-L-homoserine;	2.459812885	high
C01079	C34H40N4O4	Protoporphyrinogen IX	-21.4677454	non
C01080	C29H38N5O18P	Reduced coenzyme F420	-32.3293905	non
C01081	C12H18N4O4PS	Thiamin monophosphate;	3.110806912	high
C01083	C12H22O11	alpha,alpha-Trehalose;	-13.3278306	non
C01087	C5H8O5	(R)-2-Hydroxyglutarate;	-0.000836945	low
C01088	C6H10O5	(R)-3,3-Dimethylmalate	-0.39954128	low
C01089	C4H8O3	(R)-3-Hydroxybutanoate;	3.864036447	high
C01090	C19H32O2	16alpha-Hydroxysteroid	-1.011372223	low
C01091	C23H30N2O5	Deacetylvindoline;	-7.316714074	non
C01092	C9H17NO3	8-Amino-7-oxononanoate;	2.193956763	high
C01093	C12H20O11	Cellobiono-1,5-lactone;	-12.30039587	non
C01094	C6H13O9P	D-Fructose 1-phosphate	-2.682632932	non
C01095	C5H12O11P2	D-Ribose 5-diphosphate	-2.168345715	non
C01096	C6H15O9P	Sorbitol 6-phosphate;	-4.180880377	non
C01097	C6H13O9P	D-Tagatose 6-phosphate	-2.682632932	non
C01099	C6H13O8P	L-Fuculose 1-phosphate	-0.686800519	low
C01100	C6H12N3O4P	L-Histidinol phosphate	4.341255655	high
C01101	C5H11O8P	L-Ribulose 5-phosphate	-0.274497941	low
C01102	C4H10NO6P	O-Phospho-L-homoserine	3.115636241	high
C01103	C10H13N2O11P	Orotidine 5'-phosphate;	-5.535760123	non
C01104	C3H9NO	Trimethylamine N-oxide;	9.970262972	high
C01107	C6H13O7P	(R)-5-Phosphomevalonate;	1.098762671	moderate
C01108	C6H6O3	1,2,3-Trihydroxybenzene;	1.60631647	moderate
C01109	C6H10N2O3	4-Methylene-L-glutamine	2.03465042	high
C01110	C5H9NO3	5-Amino-2-oxopentanoic acid;	3.791268674	high
C01111	C10H7NO5	7,8-Dihydroxykynurenate	-4.831714103	non
C01112	C5H11O8P	D-Arabinose 5-phosphate	-0.689497941	low
C01113	C6H13O9P	D-Galactose 6-phosphate;	-2.682632932	non
C01114	C5H8O5	L-Arabinono-1,4-lactone;	0.770763055	moderate
C01115	C6H10O6	L-Galactono-1,4-lactone	-1.817071608	low
C01118	C8H13NO6	O-Succinyl-L-homoserine;	-1.862608554	low
C01119	C4H8O2S2	Oxidized dithiothreitol	5.368681741	high
C01120	C18H40NO5P	Sphinganine 1-phosphate;	-1.383952516	low
C01121	C8H19N6O7P	Streptidine 6-phosphate	-2.189494421	non
C01123	C10H16O	(-)-trans-Isopiperitenol	4.760676891	high
C01124	C21H30O5	18-Hydroxycorticosterone	-5.999173089	non
C01125	C6H8O3	Dihydro-4,4-dimethyl-2,3-furandione;	6.024803873	high
C01126	C15H26O	(2E,6E)-Farnesol;	2.640635914	high
C01127	C5H6O6	4-Hydroxy-2-oxoglutarate;	-0.896656739	low
C01131	C6H13O8P	L-Rhamnulose 1-phosphate	-0.686800519	low
C01132	C8H15NO6	N-Acetyl-D-galactosamine;	-4.478032619	non
C01133	C8H15NO7	N-Acetyl-D-glucosaminate	-7.299305189	non
C01134	C11H23N2O7PS	Pantetheine 4'-phosphate;	-5.703127707	non
C01136	C10H19NO2S2	S-Acetyldihydrolipoamide;	1.7654519	moderate
C01137	C14H23N6O3S	S-Adenosylmethioninamine;	-3.024071887	non
C01138	C21H40N7O15P	Streptomycin 6-phosphate	-19.37906776	non
C01142	C6H14N2O2	(3S)-3,6-Diaminohexanoate;	3.305477481	high
C01143	C6H14O10P2	(R)-5-Diphosphomevalonate;	-1.000717536	low
C01144	C25H42N7O18P3S	(S)-3-Hydroxybutanoyl-CoA;	-22.70956674	non
C01146	C3H4O4	2-Hydroxy-3-oxopropanoate;	2.951857026	high
C01147	C6H10O2	2-Hydroxycyclohexan-1-one;	5.662613944	high
C01149	C7H16NO	4-Trimethylammoniobutanal	7.107204613	high
C01151	C5H12O11P2	D-Ribose 1,5-bisphosphate;	0.061654285	moderate
C01152	C7H11N3O2	N(pi)-Methyl-L-histidine;	2.677918789	high
C01155	C15H10O13S2	Quercetin 3,3'-bissulfate	-9.191450828	non
C01156	C15H10O13S2	Quercetin 3,4'-bissulfate	-9.191450828	non
C01157	C5H9NO3	Hydroxyproline;	2.666868674	high
C01158	C13H16O10	1-O-Galloyl-beta-D-glucose;	-12.96535486	non
C01159	C3H8O10P2	2,3-Bisphospho-D-glycerate;	2.479509149	high
C01161	C8H8O4	3,4-Dihydroxyphenylacetate;	-0.494744707	low
C01162	C6H9N3O2	3-(Pyrazol-1-yl)-L-alanine;	3.6863316	high
C01163	C7H6O6	3-Carboxy-cis,cis-muconate;	-2.337642579	non
C01164	C27H44O	7-Dehydrocholesterol;	-2.376381207	non
C01165	C5H9NO3	L-Glutamate 5-semialdehyde;	3.376268674	high
C01168	C9H13N2O9P	Pseudouridine 5'-phosphate	-1.814045096	low
C01169	C12H21NO4S2	S-Succinyldihydrolipoamide	-2.599687658	non
C01170	C17H27N3O17P2	UDP-N-acetyl-D-mannosamine;	-17.53179137	non
C01171	C6H13O9P	alpha-D-Hexose 1-phosphate	-2.682632932	non
C01172	C6H13O9P	beta-D-Glucose 6-phosphate	-2.682632932	non
C01173	C10H8O3	1,3,8-Naphthalenertriol;	-1.350504306	low
C01175	C17H22O10	1-O-Sinapoyl-beta-D-glucose;	-11.73285146	non
C01176	C21H30O3	17alpha-Hydroxyprogesterone;	-1.579312711	low
C01177	C6H13O9P	Inositol 1-phosphate;	-4.194632932	non
C01179	C9H8O4	3-(4-Hydroxyphenyl)pyruvate;	0.39221905	moderate
C01180	C5H8O3S	4-Methylthio-2-oxobutanoic acid;	4.874357121	high
C01181	C7H16NO2	4-Trimethylammoniobutanoate;	4.927536298	high
C01182	C5H12O11P2	D-Ribulose 1,5-bisphosphate	-0.144945715	low
C01183	C8H11NO	N,N-Dimethylaniline N-oxide	7.366854577	high
C01185	C11H15NO9P	Nicotinate D-ribonucleotide;	-4.556219975	non
C01186	C6H14N2O2	(3S,5S)-3,5-Diaminohexanoate;	3.305477481	high
C01187	C8H14O8	3-Deoxy-D-manno-octulosonate;	-7.383505885	non
C01188	C4H8O3	3-Hydroxy-2-methylpropanoate;	3.864036447	high
C01189	C27H46O	Lathosterol;	-2.26911111	non
C01192	C19H37O7P	Palmitoylglycerone phosphate	-1.385276505	low
C01197	C9H8O4	Caffeate;	-1.00778095	low
C01198	C9H10O3	3-(2-Hydroxyphenyl)propanoate;	1.292129757	moderate
C01201	C21H35N9O15P2	N(omega)-(ADP-D-ribosyl)-L-arginine;	-20.71262257	non
C01204	C6H18O24P6	Phytic acid;	-3.790265893	non
C01205	C4H9NO2	(R)-3-Amino-2-methylpropanoate;	5.059909006	high
C01207	C9H10O5	3-(3,4-Dihydroxyphenyl)lactate;	-3.181389229	non
C01210	C3H10NO4P	N-Methylethanolamine phosphate	7.20614962	high
C01212	C23H36N4O20P2	UDP-N-acetylmuramoyl-L-alanine;	-25.21488566	non
C01213	C25H40N7O19P3S	(R)-Methylmalonyl-CoA;	-24.05251006	non
C01214	C6H13NO5	1-Amino-1-deoxy-scyllo-inositol;	-3.156565096	non
C01215	C7H9NO5	2-(Acetamidomethylene)succinate;	-1.729242992	low
C01216	C6H10O6	2-Dehydro-3-deoxy-D-galactonate;	-2.173671608	non
C01217	C30H45N6O16P	5,6,7,8-Tetrahydromethanopterin;	-27.59438942	non
C01218	C6H11O10P	6-Phospho-2-dehydro-D-gluconate;	-4.216493442	non
C01219	C15H23N3O15P2	CDP-4-dehydro-6-deoxy-D-glucose	-11.47800626	non
C01220	C6H14O12P2	1D-myo-Inositol 1,4-bisphosphate;	-4.078206376	non
C01221	C21H42N7O15P	Dihydrostreptomycin 6-phosphate	-20.25774644	non
C01222	C16H23N5O15P2	GDP-4-dehydro-6-deoxy-D-mannose;	-14.08435398	non
C01223	C9H16N3O3	Methyl 2-diazoacetamidohexonate	5.748470747	high
C01225	C9H19O11P	sn-Glycero-3-phospho-1-inositol;	-9.859808028	non
C01226	C18H28O3	(9S,13S,15Z)-12-Oxophyto-10,15-dienoate;	-0.744836231	low
C01227	C19H28O2	Dehydroepiandrosterone;	0.172598942	moderate
C01228	C10H17N5O17P4	Guanosine 3',5'-bis(diphosphate);	-7.551400307	non
C01230	C30H52O7P2	all-trans-Hexaprenyl diphosphate	-6.053033845	non
C01231	C6H14O12P2	alpha-D-Glucose 1,6-bisphosphate;	-2.566206376	non
C01233	C5H14NO6P	sn-Glycero-3-phosphoethanolamine;	1.831291137	moderate
C01234	C4H7NO2	1-Aminocyclopropane-1-carboxylate;	5.040934853	high
C01235	C12H22O11	alpha-D-Galactosyl-(1->3)-1D-myo-inositol;	-14.8398306	non
C01236	C6H11O9P	D-Glucono-1,5-lactone 6-phosphate;	-1.656011567	low
C01239	C8H16N2O5	N-Acetyl-beta-D-glucosaminylamine	-2.249970381	non
C01243	C6H15O15P3	1D-myo-Inositol 1,3,4-trisphosphate;	-3.986484923	non
C01244	C9H6I2O4	3,5-Diiodo-4-hydroxyphenylpyruvate;	0.772000925	moderate
C01245	C6H15O15P3	D-myo-Inositol 1,4,5-trisphosphate;	-3.986484923	non
C01249	C10H9NO5	7,8-Dihydro-7,8-dihydroxykynurenate	-3.678573501	non
C01250	C7H11NO4	N-Acetyl-L-glutamate 5-semialdehyde;	0.572030824	moderate
C01251	C7H10O7	(R)-2-Hydroxybutane-1,2,4-tricarboxylate;	-4.313249506	non
C01252	C10H9NO4	4-(2-Aminophenyl)-2,4-dioxobutanoate	0.189920642	moderate
C01255	C12H24N2O3	N-(6-Aminohexanoyl)-6-aminohexanoate	-1.148455194	low
C01259	C9H21N2O3	(3S)-3-Hydroxy-N6,N6,N6-trimethyl-L-lysine	0.938902159	moderate
C01260	C20H28N10O19P4	P1,P4-Bis(5'-adenosyl)tetraphosphate;	-20.99182578	non
C01261	C20H28N10O21P4	P1,P4-Bis(5'-guanosyl) tetraphosphate;	-22.67352034	non
C01262	C10H16N4O3	beta-Alanyl-N(pi)-methyl-L-histidine;	-1.562753391	low
C01263	C15H12O5	3,6,9-Trihydroxypterocarpan;	-4.285660701	non
C01265	C17H14O7	3,7-Di-O-methylquercetin;	-7.189539077	non
C01266	C21H42N7O14P	3'-Deoxydihydrostreptomycin 6-phosphate	-18.03834607	non
C01267	C6H9N2O5P	3-(Imidazol-4-yl)-2-oxopropyl phosphate;	4.434226054	high
C01268	C9H15N4O9P	5-Amino-6-(5'-phosphoribosylamino)uracil;	-3.654571502	non
C01269	C10H13O10P	5-O-(1-Carboxyvinyl)-3-phosphoshikimate;	-5.019049517	non
C01270	C7H7NO3	3-Hydroxy-2-methylpyridine-5-carboxylate	2.132642542	high
C01272	C6H16O18P4	1D-myo-Inositol 1,3,4,5-tetrakisphosphate;	-3.910797478	non
C01273	C12H10O4	2-Hydroxy-6-oxo-6-phenylhexa-2,4-dienoate;	-1.138567562	low
C01274	C31H45N6O17P	5-Formyl-5,6,7,8-tetrahydromethanopterin;	-29.12600294	non
C01275	C11H8O5	(3E)-4-(2-Carboxyphenyl)-2-oxobut-3-enoate;	-1.941658739	low
C01278	C7H6O6	2-Carboxy-2,5-dihydro-5-oxofuran-2-acetate;	-0.581042579	low
C01279	C6H9N3O	4-Amino-5-hydroxymethyl-2-methylpyrimidine;	6.019066384	high
C01280	C21H43N7O18P2	Dihydrostreptomycin 3'alpha,6-bisphosphate	-20.20832305	non
C01283	C6H14NO8P	1-Amino-1-deoxy-scyllo-inositol 4-phosphate;	-2.996280167	non
C01284	C6H17O21P5	1D-myo-Inositol 1,3,4,5,6-pentakisphosphate;	-3.846363581	non
C01285	C16H11Cl2NO2	2,6-Dichlorophenol-4-(2,3-dihydro-1,4-naphthoquinone imine);	-0.86905242	low
C01286	C6H11O9P	2-Dehydro-3-deoxy-6-phospho-D-galactonate;	-2.012611567	non
C01289	C63H105NO12P2	N-Acetyl-D-glucosaminyldiphosphoundecaprenol;	-31.24457985	non
C01291	C32H50N7O19P3S	3-(4-Methylpent-3-en-1-yl)pent-2-enedioyl-CoA;	-27.0737658	non
C01292	C24H38O5	3alpha,7alpha-Dihydroxy-12-oxo-5beta-cholanate	-7.573313215	non
C01294	C7H16N3O8P	1-Guanidino-1-deoxy-scyllo-inositol 4-phosphate;	-3.187991065	non
C01295	C7H12O6	2D-5-O-Methyl-2,3,5/4,6-pentahydroxycyclohexanone;	-1.957155149	low
C01297	C10H14N2O2	6-Hydroxypseudooxynicotine;	4.947884149	high
C01298	C7H16N4O4	1D-1-Guanidino-3-amino-1,3-dideoxy-scyllo-inositol;	-2.123963873	non
C01300	C7H9N5O2	6-(Hydroxymethyl)-7,8-dihydropterin;	4.009199365	high
C01301	C27H46O4	3alpha,7alpha,12alpha-Trihydroxy-5beta-cholestan-26-al	-7.923291673	non
C01302	C12H16NO9P	1-(2-Carboxyphenylamino)-1-deoxy-D-ribulose 5-phosphate	-6.03332089	non
C01304	C9H16N5O8P	2,5-Diamino-6-(5-phospho-D-ribosylamino)pyrimidin-4(3H)-one;	-2.806780638	non
C01310	C14H21NO11	4-Deoxy-beta-D-gluc-4-enuronosyl-(1,3)-N-acetyl-D-galactosamine	-14.23323121	non
C01312	C20H32O5	Prostaglandin I2;	-5.803516935	non
C01313	C15H18N2O6S	(S)-N-[3-(3,4-Methylenedioxyphenyl)-2-(mercaptomethyl)-1-oxoprolyl]glycine	-5.643166058	non
C01314	C16H20N2O6S	(S)-N-[3-(3,4-Methylenedioxyphenyl)-2-(mercaptomethyl)-1-oxoprolyl]-(S)-alanine	-6.064307776	non
C01315	C24H26N2O7S	(S)-N-[3-(3,4-Methylenedioxyphenyl)-2-(acetylthio)methyl-1-oxoprolyl]glycine benzyl ester	-7.430516826	non
C01316	C25H28N2O7S	(S)-N-[3-(3,4-Methylenedioxyphenyl)-2-(acetylthio)methyl-1-oxoprolyl]-(S)-alanine benzyl ester	-7.856173443	non
C01326	CHN	Hydrogen cyanide;	10.40233747	high
C01327	HCl	Hydrochloric acid;	10.97039433	high
C01337	C10H14N4O12P2	XDP;	-6.303268874	non
C01341	C15H27N5O5	E-64;	-5.923671946	non
C01344	C10H14N4O10P2	dIDP;	-3.256739292	non
C01345	C10H15N4O13P3	dITP;	-5.409721094	non
C01346	C9H14N2O11P2	dUDP;	-1.494820263	low
C01347	C10H14N4O11P2	dXDP	-4.089200694	non
C01348	C10H15N4O14P3	dXTP	-6.244827622	non
C01349	C21H26O3	Docebenone;	-1.596043922	low
C01352	C27H35N9O15P2	FADH2	-23.03914632	non
C01353	H2CO3	Carbonic acid;	7.183132317	high
C01359	C14H8N2O8	PQQH2;	-14.2110048	non
C01365	C11H11N2O2X	X-Trp	0.444527408	moderate
C01367	C10H14N5O7P	3'-AMP;	-2.482226822	non
C01368	C9H13N2O9P	3'-UMP;	-1.573045096	low
C01375	C44H69NO12	Tacrolimus;	-23.53396718	non
C01378	C15H12O6	Fustin;	-6.645460425	non
C01380	C2H6O2	Ethylene glycol;	5.865433296	high
C01382	I2	Iodine;	11.81307379	high
C01384	C4H4O4	Maleic acid;	2.45629516	high
C01386	C10H9NO2	NH2Mec;	3.017061383	high
C01387	C8H18	Octane;	7.962341418	high
C01389	C20H40O	Phytol	0.785637047	moderate
C01390	C5H10O	Prenol;	6.818732989	high
C01394	C5H10O5	Xylose	-0.25336586	low
C01397	C21H31F3O	Arachidonyltrifluoromethane;	1.407584326	moderate
C01401	C3H7NO2	Alanine;	5.434411502	high
C01403	C7H8O	Anisole;	6.983544474	high
C01404	C8H18N4O2	Arg-OEt	4.413464279	high
C01405	C9H8O4	Aspirin;	1.54921905	moderate
C01407	C6H6	Benzene	7.99828359	high
C01408	C14H12O2	Benzoin;	1.088402162	moderate
C01410	C9H16N2O5	Boc-Asn;	-0.744507814	low
C01411	C10H18O	Borneol	4.955590146	high
C01412	C4H8O	Butanal;	8.164536542	high
C01414	C20H32	Casbene	2.737682608	high
C01416	C17H21NO4	Cocaine;	-0.705684905	low
C01417	CHNO	Cyanate;	10.6042848	high
C01418	C8H16N2O7	Cycasin	-2.060050435	non
C01419	C5H10N2O3S	Cys-Gly;	-0.449502204	low
C01420	C6H12N2O4S2	Cystine;	-0.058678381	low
C01421	C15H16O9	Daphnin	-10.72099395	non
C01424	C7H6O5	Gallate;	-2.281678958	non
C01425	C10H16N2O7	Glutamyl-glutamic acid;	-7.379141459	non
C01432	C3H6O3	Lactate;	4.239185197	high
C01433	C17H26O10	Loganin	-10.81454294	non
C01441	C12H26N4O6	Neamine;	-7.835894603	non
C01443	C29H44O12	Ouabain;	-22.50993524	non
C01444	C2H3NO3	Oxamate;	4.672201356	high
C01448	C16H12O5	Questin	-4.824511957	non
C01449	C12H15N5O3	Queuine;	-2.446915763	non
C01451	C13H18O7	Salicin;	-7.100045385	non
C01452	C6H12O6	Sorbose;	-3.048784566	non
C01453	C13H14N2	Tacrine	0.931810151	moderate
C01454	C8H8O2	Toluate;	3.783577891	high
C01455	C7H8	Toluene;	7.632007611	high
C01456	C9H10O3	Tropate;	1.202129757	moderate
C01457	C46H77NO17	Tylosin	-29.73409013	non
C01458	C11H15NO3	Tyr-OEt	1.148215184	moderate
C01460	C21H20O10	Vitexin;	-17.39696997	non
C01464	C13H10O	Xanthan;	2.536357982	high
C01467	C7H8O	3-Cresol;	5.561544474	high
C01468	C7H8O	4-Cresol;	5.561544474	high
C01470	C16H12O5	Acacetin;	-3.868711957	non
C01471	C3H4O	Acrolein;	8.388245602	high
C01474	C14H8O4	Alizarin;	-1.974440345	low
C01477	C15H10O5	Apigenin;	-4.964688405	non
C01478	H3AsO4	Arsenic acid;	11.56068092	high
C01479	C17H23NO3	Atropine;	-1.038180452	low
C01481	C9H8O4	Caffeate;	-1.00778095	low
C01484	C15H12O	Chalcone;	2.767162799	high
C01485	HClO3	Chloric acid;	11.33521339	high
C01486	HClO2	Chlorous acid;	11.24400194	high
C01487	C6H12O6	D-Allose	-2.842184566	non
C01488	C5H10O5	D-Apiose	-0.87496586	low
C01489	C6H14O6	D-Iditol	-4.338951906	non
C01494	C10H10O4	Ferulate;	0.098780387	moderate
C01495	C15H10O3	Flavonol	-0.559421839	low
C01499	C10H16O	Geranial;	5.651076891	high
C01500	C10H18O	Geraniol	4.776790146	high
C01502	C7H8O2	o-Methoxyphenol;	4.90346889	high
C01504	C9H8O	Indanone;	4.627664345	high
C01505	C56H85N17O12	Kallidin;	-49.98167743	non
C01507	C6H14O6	L-Iditol	-4.338951906	non
C01508	C5H10O5	L-Lyxose	-0.25336586	low
C01510	C5H10O5	L-Xylose;	-0.25336586	low
C01512	C16H24O10	Loganate;	-12.05443444	non
C01513	C13H18N6O3	Lupinate;	-4.121257135	non
C01514	C15H10O6	Luteolin;	-7.169708346	non
C01516	C17H19NO3	Morphine	-2.387273899	non
C01517	C14H14O3	Naproxen	-0.684216064	low
C01518	C12H22O11	Nigerose;	-13.3278306	non
C01523	C21H36	Pregnane;	2.566728568	high
C01526	C8H8N2O2	Ricinine	6.118837727	high
C01527	C16H18O9	Scopolin	-9.359451239	non
C01528	H2Se	Hydrogen selenide;	11.31692273	high
C01530	C18H36O2	Octadecanoic acid;	0.398614409	moderate
C01531	C20H17FO3S	Sulindac	-1.960282444	low
C01533	C17H24O9	Syringin;	-10.27886175	non
C01536	C9H11NO3	Tyrosine;	0.299697574	moderate
C01537	C3H7NO2	Urethane;	8.126411502	high
C01540	C25H43N13O10	Viomycin	-28.60210524	non
C01541	C19H16O4	Warfarin	-3.399420231	non
C01542	C7H8O	o-Cresol;	5.561544474	high
C01545	C8H16O	Octanal;	6.662495619	high
C01546	C5H4O3	2-Furoate;	5.013108628	high
C01548	C2H2	Acetylene;	9.948162891	high
C01550	C12H17N3O4	Agaritine	-3.165464806	non
C01551	C4H6N4O3	Allantoin;	5.068141115	high
C01552	C21H38N4O8	Amastatin	-16.77015254	non
C01553	C21H19N3O3S	Amsacrine;	-3.486533682	non
C01554	C19H32	5alpha-Androstane	3.398303645	high
C01555	C21H41N5O11	Apramycin	-19.04837955	non
C01557	C12H8O4	Bergapten;	0.519401541	moderate
C01558	C24H40O5	Bile salt;	-8.866165093	non
C01561	C27H44O2	Calcidiol;	-4.631281892	non
C01562	C16H12O5	Calycosin;	-3.868711957	non
C01563	CH3NO2	Carbamate;	7.176181469	high
C01564	C17H23NO4	Cetraxate	-2.766008393	non
C01566	CH2N2	Cyanamide;	10.59422965	high
C01567	C17H23N7O5	Cytomycin	-4.718340313	non
C01569	C5H12O5	D-Apiitol;	-1.749173088	low
C01570	C6H13NO2	D-Leucine;	4.288411064	high
C01571	C10H20O2	Decanoic acid;	3.684762984	high
C01572	C14H10O9	Digallate;	-12.12327544	non
C01575	C10H15NO	Ephedrine;	3.49266163	high
C01576	C29H32O13	Etoposide;	-16.44044482	non
C01581	C16H25N5O16P2	GDPhexose	-17.59623289	non
C01582	C6H12O6	Galactose	-3.463784566	non
C01585	C6H12O2	Hexanoic acid;	5.265617192	high
C01586	C9H9NO3	Hippurate;	0.385838783	moderate
C01588	C13H18O2	Ibuprofen	1.774025751	moderate
C01589	C3H4N2	Imidazole;	8.403569267	high
C01590	C20H20O6	Kievitone	-8.758332894	non
C01591	C20H38N6O4	Leupeptin	-8.157459546	non
C01592	C15H12O5	Licodione;	-4.546460701	non
C01593	C26H34O10	Limonoate	-14.01361742	non
C01594	C10H17NO6	Linamarin;	-2.944705362	non
C01595	C18H32O2	Linoleate;	0.18241542	moderate
C01596	C4H5NO3	Maleamate;	3.802594723	high
C01598	C13H16N2O2	Melatonin;	-0.590424417	low
C01601	C9H18O2	Nonanoic acid;	4.08587773	high
C01602	C5H12N2O2	Ornithine;	3.69967026	high
C01604	C21H24O10	Phlorizin;	-16.76093906	non
C01606	C8H6O4	Phthalate;	0.290017101	moderate
C01607	C20H40O2	Phytanate;	-0.436540788	low
C01608	C15H13N3O4S	Piroxicam	-1.320950799	low
C01610	C22H29N7O5	Puromycin	-11.48534252	non
C01613	C24H42O21	Stachyose	-34.56718228	non
C01616	C5H11NO5S	Tauropine;	5.084494776	high
C01617	C15H12O7	Taxifolin;	-8.852000185	non
C01618	C19H28O4	Testolate	-3.320109102	non
C01619	C12H15NO3S	Thiorphan	-3.007768034	non
C01620	C4H8O5	Threonate;	-0.4795644	low
C01621	C16H14F3NO3S	Tolrestat	-1.977342308	low
C01623	C14H22N2O16P2	UDP-apiose;	-13.19284486	non
C01624	C10H10O3	Vermelone;	1.188637111	moderate
C01625	C11H20O10	Vicianose;	-10.6997021	non
C01626	C25H32N2O6	Vindoline	-7.838762402	non
C01630	C10H18O9	Xylobiose	-8.075607568	non
C01632	C15H18N2O5	N-Carbobenzoxyglycylproline;	-4.545666493	non
C01633	C10H22O	1-Decanol;	4.997996004	high
C01655	C10H15N6O6P	2-AminoAMP	-1.283460207	low
C01657	C13H17NO4	Ac-Tyr-OEt;	-1.697277898	low
C01659	C3H5NO	Acrylamide;	7.611301532	high
C01661	C27H29NO11	Doxorubicin;	-20.43861809	non
C01670	C15H22N4O3	Bz-Arg-OEt	-1.196200711	low
C01672	C5H14N2	Cadaverine;	7.167924767	high
C01673	C27H44O3	Calcitriol;	-6.844275741	non
C01674	C16H28N2O11	Chitobiose;	-16.68445737	non
C01675	C16H26N2O5S	Cilastatin	-6.429400836	non
C01677	C11H16N4O5	Coformycin	-4.756904318	non
C01678	C2H7NS	Cysteamine;	7.159895557	high
C01680	C6H12O6	D-Fuconate	-3.463784566	non
C01682	C11H20N4O6	Nopaline;	-5.364131531	non
C01683	C10H18N2O6	Ornaline;	-5.171701496	non
C01684	C6H12O5	D-Rhamnose;	-0.652574972	low
C01685	C5H10O6	D-Ribonate;	-3.060986821	non
C01687	C39H65NO14	Tylosin B;	-23.06605418	non
C01688	C20H37N3O13	Destomysin;	-21.02019404	non
C01690	C14H11Cl2NO2	Diclofenac	-0.030923372	low
C01691	C13H8F2O3	Diflunisal	-0.957149916	low
C01692	C10H20N2S4	Disulfiram;	6.284649056	high
C01693	C9H7NO4	L-Dopachrome;	1.212275597	moderate
C01694	C28H44O	Ergosterol;	-2.906027349	non
C01697	C6H14O6	Galactitol;	-4.338951906	non
C01699	C19H22O6	Gibberellin A3;	-6.697887269	non
C01700	C32H57N5O9	Globomycin	-23.33304635	non
C01701	C20H18O5	(-)-Glyceollin I;	-5.026261869	non
C01705	C3H8NO5P	Glyphosate;	5.89364146	high
C01709	C16H14O6	Hesperetin;	-5.460825366	non
C01710	C9H10O	Indan-1-ol	4.668438872	high
C01711	C12H22O11	Inulobiose;	-13.3278306	non
C01712	C18H34O2	(9E)-Octadecenoic acid;	0.290526052	moderate
C01714	C21H20O10	Isovitexin;	-17.39696997	non
C01716	C16H14O3	Ketoprofen	-1.059119828	low
C01717	C10H7NO3	4-Hydroxy-2-quinolinecarboxylic acid;	-0.439586531	low
C01718	C10H12N2O3	Kynurenine;	0.097076663	moderate
C01719	C6H12O6	L-Fructose;	-2.842184566	non
C01720	C6H12O6	L-Fuconate	-3.463784566	non
C01721	C6H12O5	L-Fuculose;	-0.859174972	low
C01722	C6H14O6	L-Glucitol;	-4.338951906	non
C01724	C30H50O	Lanosterol;	-3.645292703	non
C01725	C12H22O11	Levanbiose	-13.3278306	non
C01726	C6H15N4O6P	D-Lombricine	1.523220624	moderate
C01727	C12H10N4O2	Lumichrome;	0.788800969	moderate
C01728	C12H22O11	Mannobiose;	-13.3278306	non
C01729	C16H14O4	(+)-Medicarpin;	-0.894819145	low
C01732	C5H6O4	Mesaconate;	2.067839901	high
C01733	C5H11NO2S	Methionine;	4.782368659	high
C01735	C17H17NO3	Morphinone	-1.005353063	low
C01736	C10H12N4O4	Nebularine;	-2.621041998	non
C01737	C23H46N6O13	Neomycin B;	-24.01640962	non
C01739	C19H17N3O7	Nocardicin E	-11.5394748	non
C01740	C8H19N	Octylamine;	6.985974647	high
C01742	C12H22O11	Palatinose;	-13.3278306	non
C01743	C12H25N3O7	Paromamine;	-9.034569861	non
C01744	C9H10O3	Phloretate;	1.292129757	moderate
C01745	C14H12O2	Pinosylvin;	-0.221597838	low
C01746	C5H11N	Piperidine;	8.289338846	high
C01747	C24H47NO7	Psychosine;	-12.17053668	non
C01748	C13H10N2O	Pyocyanine;	-0.24273568	low
C01750	C21H20O11	Quercitrin;	-18.00918983	non
C01751	C6H6O2	Resorcinol;	3.777396074	high
C01752	C10H8O4	Scopoletin;	1.229248241	moderate
C01753	C29H50O	beta-Sitosterol;	-3.114692004	non
C01755	CHNS	Thiocyanate;	8.512083139	high
C01756	C5H4N4S	Thiopurine	4.296916248	high
C01757	C6H8O4	Triacetate;	3.489307169	high
C01759	C17H34N4O10	Ribostamycin;	-15.78312526	non
C01760	C13H20O3	(6S,9R)-Vomifoliol;	0.449988667	moderate
C01761	C21H22N2O3	Vomilenine	-3.113655325	non
C01762	C10H12N4O6	Xanthosine	-4.267170016	non
C01765	C10H18O	(+)-Borneol;	4.955590146	high
C01766	C10H18O	(-)-Borneol;	4.955590146	high
C01767	C10H14O	(-)-Carvone;	6.049887763	high
C01769	C4H8O2	(S)-Acetoin;	6.436567993	high
C01770	C4H6O2	gamma-Butyrolactone;	7.663115616	high
C01771	C4H6O2	2-Butenoate;	5.906515616	high
C01772	C9H8O3	trans-2-Hydroxycinnamate;	1.181828997	moderate
C01776	C51H82N8O17	Aculeacin A	-54.63471494	non
C01779	C12H15N3O2S	Albendazole	0.935355593	moderate
C01780	C21H28O5	Aldosterone;	-5.121595255	non
C01782	C6H6O	Benzene oxide;	7.795008255	high
C01783	C6H5Hg	Arylmercury	8.549133284	high
C01784	C7H8N2	Benzamidine;	7.747297226	high
C01785	C6H6O2	Benzenediol	3.777396074	high
C01788	C15H25N3O14P2	CDP-abequose;	-10.55424665	non
C01789	C28H48O	Campesterol	-2.691635282	non
C01792	C10Cl10O	Chlordecone;	6.524326709	high
C01794	C45H74N7O20P3S	Choloyl-CoA;	-35.90109067	non
C01795	C20H20NO4	Columbamine	-5.872232092	non
C01796	C4H8O4	D-Erythrose	2.317724054	high
C01799	C5H11NO2	D-Norvaline;	4.677295521	high
C01800	C11H7N3O2	Deazaflavin;	1.171338256	moderate
C01801	C5H10O4	Deoxyribose;	1.927694488	moderate
C01802	C27H44O	Desmosterol;	-2.376381207	non
C01804	C14H20N6O2	Discadenine;	-2.332063174	non
C01806	C10H16N5O13P3S	GTP-gamma-S	-5.370046123	non
C01812	C2H3O2X	Haloacetate	6.723742716	high
C01814	C21H23ClFNO2	Haloperidol	-2.347802093	non
C01816	C17H36	Heptadecane;	4.343623694	high
C01817	C8H16N2O4S2	L-Homocystine;	-0.88672563	low
C01818	H2N2O2	Hyponitrite;	11.20115542	high
C01819	C8H8N2	Indoleamine;	4.12167519	high
C01821	C21H20O11	Isoorientin;	-19.61118983	non
C01822	C18H36N4O11	Kanamycin A	-18.42334053	non
C01823	C18H36N4O11	Kanamycin C	-18.42334053	non
C01825	C6H12O6	L-Galactose	-2.842184566	non
C01826	C5H11NO2	L-Norvaline;	4.677295521	high
C01829	C15H11I4NO4	Thyroxine;	-3.089084705	non
C01832	C33H58N7O17P3S	Lauroyl-CoA;	-23.93718416	non
C01833	C13H23N3O4	Leu-Gly-Pro	-4.367471312	non
C01835	C18H32O16	Maltotriose;	-23.92382604	non
C01837	C2H5NO2	Nitroethane	8.25801369	high
C01838	C18H36O	Octadecanal	2.603475325	high
C01839	C8H8O4	Orsellinate;	-0.494744707	low
C01841	C15H24	Pentalenene	4.981543924	high
C01842	C5H11NO	Pentanamide;	6.993519521	high
C01844	C23H36O7	Pravastatin	-10.46672702	non
C01845	C3H8O	Propan-2-ol;	7.643405284	high
C01847	C17H23N4O9P	Reduced FMN;	-8.842826629	non
C01848	C39H49NO14	Rifamycin B	-28.32842347	non
C01849	C39H47NO14	Rifamycin O	-24.47378338	non
C01850	C18H16O8	Rosmarinate;	-11.70175095	non
C01851	C17H21NO4	Scopolamine;	-1.766884905	low
C01852	C17H24O10	Secologanin;	-10.02099129	non
C01853	C8H6O5	Stipitatate;	-1.395051091	low
C01854	C6H14N2O4	Streptamine	-1.958958502	low
C01855	C14H17NO7	Taxiphyllin;	-7.771671653	non
C01857	C2H4OS	Thioacetate;	8.184052031	high
C01860	C15H24	Trichodiene	4.918143924	high
C01861	S3O6	Trithionate;	11.69230089	high
C01863	C30H26O10	Xanthoaphin;	-21.64542588	non
C01864	C12H8O4	Xanthotoxin;	0.519401541	moderate
C01865	C19H12F3N3O3S	Zopolrestat	-3.920828343	non
C01868	C10H14O	(+)-Sabinone	6.134087763	high
C01869	C9H13NO2	(-)-Sympatol;	1.705816205	moderate
C01870	C19H25NO10	Vicianin;	-13.230396	non
C01871	C4H8S2	1,4-Dithiane	9.726202548	high
C01874	C6H5IO	2-Iodophenol	6.308005023	high
C01875	C11H22O	2-Undecanone;	5.88676068	high
C01876	C19H30O	3-Oxosteroid	2.486015779	high
C01877	C5H7NO3	4-Oxoproline;	3.95514028	high
C01879	C5H7NO3	5-Oxoproline;	2.66014028	high
C01880	C6H10O2	epsilon-Caprolactone;	6.909613944	high
C01881	C19H30O	7-Oxosteroid	2.486015779	high
C01882	C15H23N5O14P2	ADP-D-ribose	-14.11357605	non
C01888	C3H7NO	Aminoacetone;	7.993447485	high
C01892	C4H6O2S2	Asparagusate;	6.242892389	high
C01893	C10H17N3O2S	Biotin amide	3.455555283	high
C01894	C31H50N9O18P3S2	Biotinyl-CoA	-24.77072117	non
C01897	C20H16N2O4	Camptothecin	-8.367414747	non
C01902	C30H50O	Cycloartenol;	-3.613092703	non
C01904	C5H12O5	D-Arabitol;	-1.749173088	low
C01905	C4H8N2O3	D-Asparagine	2.937528606	high
C01906	C6H12O6	D-Hamamelose;	-2.842184566	non
C01907	C27H29NO10	Daunorubicin;	-17.46699421	non
C01909	C10H18N2O3	Dethiobiotin;	2.071111085	high
C01912	C37H67NO13	Erythromycin;	-22.16398031	non
C01913	C6FeN6	Ferrocyanide;	9.106799136	high
C01917	C18H36N4O10	Gentamicin A	-16.0269242	non
C01920	C31H50N7O17P3S	Geranoyl-CoA;	-23.07610786	non
C01921	C26H43NO6	Glycocholate;	-12.76439891	non
C01924	C7H16N4O2	Homoarginine;	3.158250018	high
C01925	C20H37N3O13	Hygromycin B;	-21.02019404	non
C01926	C19H16ClNO4	Indomethacin;	-3.965807771	non
C01927	C15H12O2	Isoflavanone	2.165508305	high
C01929	C6H9N3O	L-Histidinal	5.020066384	high
C01930	C6H15N3O	L-Lysinamide	4.652541935	high
C01933	C6H13NO2	L-Norleucine;	4.288411064	high
C01934	C6H12O6	L-Rhamnonate;	-3.463784566	non
C01936	C36H62O31	Maltohexaose	-55.92382124	non
C01937	C20H22N8O5	Methotrexate	-10.24095717	non
C01938	C10H6O4	Naphthazarin;	-0.292731701	low
C01941	C23H24N4O9	Nocardicin A	-16.29146533	non
C01942	C30H52N7O17P3S	Nonanoyl-CoA	-22.6428635	non
C01943	C30H50O	Obtusifoliol;	-3.645292703	non
C01944	C29H50N7O17P3S	Octanoyl-CoA	-22.21162657	non
C01945	C44H68O13	Okadaic acid	-24.88183561	non
C01946	C35H61NO12	Oleandomycin;	-17.58453407	non
C01948	C15H30O	Pentadecanal;	3.843439722	high
C01949	C5H10O	Pentan-2-one;	8.218732989	high
C01950	C6H6N2O	Picolinamide	5.962370099	high
C01951	C10H14O	Piperitenone	5.595287763	high
C01953	C21H32O2	Pregnenolone;	-0.663090079	low
C01956	C5H5N3O	Pyrazinamide;	6.4038698	high
C01957	C16H22O10	Secologanate	-11.26096694	non
C01959	C3H9N3O3S	Taurocyamine	9.468769189	high
C01961	C8H19N4O6P	Thalassemine;	1.112123224	moderate
C01962	C3H7NO2S2	Thiocysteine;	3.439891473	high
C01963	C9H10O2	Tolylacetate;	5.050163139	high
C01964	C14H13ClO2S	Tos-Ph-CH2Cl	4.374917337	high
C01965	C14H18N4O3	Trimethoprim	2.235440459	high
C01967	C54H82O4	Ubiquinone-9;	-15.81434221	non
C01968	C56H92	Undecaprenol	-13.39058449	non
C01969	C20H13N3O8	Xanthommatin	-15.67475144	non
C01970	C12H22O11	beta-Lactose;	-13.3278306	non
C01971	C12H22O11	beta-Maltose	-13.3278306	non
C01983	C8H8O3	(R)-Mandelate;	1.601831194	moderate
C01984	C8H8O3	(S)-Mandelate;	1.601831194	moderate
C01986	C19H30O2	16-Oxosteroid	0.280623821	moderate
C01987	C6H7NO	2-Aminophenol;	4.973494783	high
C01988	C6H5NO3	2-Nitrophenol;	3.958921549	high
C01989	C6H10O5	3-Ethylmalate	-0.39954128	low
C01990	C6H6O8	3-Oxalomalate;	-4.810340314	non
C01991	C4H8O3	4-Hydroxyacid;	3.864036447	high
C01993	C10H10N4O5	5'-Oxoinosine;	-2.566608364	non
C01995	C3H7NO	Acetone oxime;	9.958447485	high
C01996	C7H16NO2	Acetylcholine;	6.589536298	high
C01998	C3H3N	Acrylonitrile;	9.71435547	high
C02001	C3H6O	Allyl alcohol;	7.523586822	high
C02004	C15H24	Aristolochene;	4.907743924	high
C02006	C17H12O5	Aspulvinone E;	-5.744139222	non
C02007	C17H12O6	Aspulvinone G	-7.951297786	non
C02008	C27H28O5	Aspulvinone H	-10.16983871	non
C02010	C17H26N8O5	Blasticidin S	-5.720069153	non
C02013	C24H42O21	Cellotetraose	-34.56718228	non
C02018	C5H3N3	Cyanopyrazine;	8.565158917	high
C02020	C5H10O	Cyclopentanol;	6.913332989	high
C02022	C4H8O4	D-Erythrulose;	2.111124054	high
C02024	C6H10O7	D-Mannuronate;	-4.159719373	non
C02026	C4H7N3	Deoxycytosine;	8.67946891	high
C02027	C26H32O8	Deoxylimonate;	-8.176405967	non
C02029	C10H15N5O	Dihydrozeatin;	1.42046789	moderate
C02030	C36H58N7O17P3S	Farnesoyl-CoA	-25.23501398	non
C02033	C20H41N5O7	Gentamicin C2	-11.24751886	non
C02034	C20H26O6	Gibberellin A19;	-7.741224734	non
C02035	C19H24O5	Gibberellin A20;	-4.38078393	non
C02037	C4H8N2O3	Glycylglycine;	2.088528606	high
C02040	C8H7NO	Hydroxyindole;	3.014899308	high
C02041	C41H74N7O17P3S	Eicosanoyl-CoA;	-27.39268842	non
C02043	C11H11NO3	Indolelactate	-1.781234747	low
C02045	C4H8O4	L-Erythrulose;	2.111124054	high
C02046	C17H23NO3	L-Hyoscyamine;	-1.038180452	low
C02048	C12H22O11	Laminaribiose;	-13.3278306	non
C02050	C39H66N7O17P3S	Linoleoyl-CoA;	-26.53001088	non
C02052	C24H42O21	Maltotetraose	-34.56718228	non
C02057	C9H11NO2	Phenylalanine;	2.399548331	high
C02059	C31H46O2	Phylloquinone;	-4.291349641	non
C02060	C41H74N7O17P3S	Phytanoyl-CoA	-27.39268842	non
C02064	C20H38O2	Prostanoic acid	-0.449751171	low
C02066	C8H15NO	Pseudotropine	5.185234858	high
C02067	C9H12N2O6	Pseudouridine	-1.937084906	low
C02074	C27H32N2O8	Raucaffricine;	-13.71289546	non
C02076	C7H14O7	Sedoheptulose;	-5.443237742	non
C02077	CH5N3O	Semicarbazide;	10.84603278	high
C02078	C14H24N2O7	Spectinomycin	-5.741237895	non
C02079	C28H26N4O3	Staurosporine;	-24.21355255	non
C02080	C9H4O6	Stipitatonate	-1.333909848	low
C02081	C25H22N4O8	Streptonigrin	-12.6866843	non
C02084	H2S4O6	Tetrathionate;	11.76319834	high
C02086	C2H4O2S	Thioglycolate;	4.68690673	high
C02087	C13H21ClN4O2S	Tos-Arg-CH2Cl	4.712814723	high
C02088	C17H18ClNO3S	Tos-Phe-CH2Cl;	2.223921661	high
C02090	C27H49N9O10S2	Trypanothione;	-32.5607771	non
C02091	C3H7N3O3	(S)-Ureidoglycine;	5.789764577	high
C02094	C40H56	beta-Carotene;	-6.557361816	non
C02095	C6H12O5	beta-D-Fucose	-0.652574972	low
C02096	C5H10O5	beta-D-Xylose	-0.25336586	low
C02097	C16H26N2O16P2	dTDP-galactose;	-14.04670069	non
C02099	C15H12O2	(2S)-Flavanone;	2.165508305	high
C02104	C6H12O4	(S)-Mevalonate;	0.911289413	moderate
C02105	C19H23NO4	(S)-Reticuline;	-4.180522382	non
C02106	C19H21NO4	(S)-Scoulerine;	-4.245588473	non
C02107	C4H6O6	(S,S)-Tartaric acid;	-1.787090558	low
C02108	C10H16O2	1,2-Campholide	5.305277618	high
C02110	C20H28O	11-cis-Retinal;	1.217151049	moderate
C02115	C4H9NO3	2-Methylserine	2.892548712	high
C02116	C3H7NO2	2-Nitropropane	7.894411502	high
C02117	C20H38O3	2-Oxophytanate;	-1.352531381	low
C02122	C6H10O3	3-Oxohexanoic acid;	4.379983754	high
C02123	C7H12O5	3-Propylmalate;	-0.801508004	low
C02124	C6H5ClO	4-Chlorophenol;	6.074660309	high
C02126	C6H6N2O2	4-Nitroaniline;	5.065836091	high
C02129	C6H10O3	5-Oxohexanoic acid;	4.379983754	high
C02130	C14H24O12	Acetyl-maltose;	-13.84152515	non
C02131	C7H16N4O	Acetylagmatine	4.650670955	high
C02132	C5H6O4	Acetylpyruvate;	3.882839901	high
C02134	C21H23NO5	Allocryptopine	-6.393123232	non
C02135	C50H71N13O12	Angiotensin II;	-44.84722722	non
C02137	C8H6O3	alpha-Oxo-benzeneacetic acid;	2.891038479	high
C02138	C15H19N3O7	Boc-Asn-OPhNO2	1.462744139	moderate
C02139	C35H34MgN4O5	Chlorophyllide;	-13.5749768	non
C02140	C21H30O4	Corticosterone;	-3.788779328	non
C02141	C30H50O	Cycloeucalenol	-3.613092703	non
C02147	C8H16O2S2	Dihydrolipoate;	0.183342523	moderate
C02150	C4H4O4	Formylpyruvate	3.85629516	high
C02151	C21H24N2O3	Geissoschizine	-4.065164006	non
C02153	C14H19NO9S2	Glucotropaeolin;	-4.434651273	non
C02154	C3H6O3	Glyceraldehyde;	4.239185197	high
C02155	C8H16N2O3	Glycyl-leucine;	0.490242404	moderate
C02159	C19H32O2	Hydroxysteroid	-1.011372223	low
C02160	C18H32O16	Isomaltotriose	-23.92382604	non
C02161	C12H8N2O2	2-Aminophenoxazin-3-one;	0.464320715	moderate
C02162	C13H10O5	Isopimpinellin;	-0.580117666	low
C02165	C20H32O4	Leukotriene B4;	-5.284492258	non
C02166	C30H47N3O9S	Leukotriene C4;	-21.51301561	non
C02167	C7H6O6	Maleylpyruvate;	-0.522642579	low
C02168	C15H15NO2	Mefenamic acid	-0.557902552	low
C02170	C4H6O4	Methylmalonate;	2.568772712	high
C02172	C10H7NO3	N-Acetylisatin;	-0.057986531	low
C02180	C6H6O4S	Phenylsulfate;	6.116551268	high
C02181	C8H8O3	Phenoxyacetate;	3.113831194	high
C02183	C6H6O3	Phloroglucinol;	1.60631647	moderate
C02185	C13H18O2	Plastoquinol-1	0.879025751	moderate
C02191	C34H34N4O4	Protoporphyrin;	-17.7805884	non
C02193	C3H5NO3	Pyruvate oxime	6.527727451	high
C02195	C17H28O4S	Steryl sulfate	2.145058424	high
C02197	C19H24O3	Testolactone;	0.397255451	moderate
C02198	C20H32O5	Thromboxane A2;	-4.291516935	non
C02199	C15H24N2O16P2	UDP-L-rhamnose;	-13.61963165	non
C02200	C15H25N3O16P2	UDP-glucosamine;	-14.63794101	non
C02201	C9H10O3	Veratraldehyde;	4.226129757	high
C02202	C25H28N4O	Z-Phe-Phe-CHN2	-4.891813185	non
C02203	C23H29N3O6	Z-Tyr-Leu-NHOH;	-9.584546384	non
C02204	C5H10O5	alpha-D-Lyxose	-0.25336586	low
C02205	C5H10O5	alpha-D-Xylose;	-0.25336586	low
C02206	C15H18O3	alpha-Santonin	2.104634177	high
C02207	C6H11NO4	beta-Alanopine;	0.978812885	moderate
C02209	C6H12O6	beta-D-Mannose;	-2.842184566	non
C02213	C10H16O	(+)-cis-Sabinol;	4.844876891	high
C02214	C5H6O4	(E)-Glutaconate;	2.067839901	high
C02216	C6H7N5	1-Methyladenine	5.472199811	high
C02217	C10H18O3	10-Oxodecanoate;	2.368658795	high
C02218	C3H5NO2	Dehydroalanine;	5.319471899	high
C02220	C6H7NO4	2-Aminomuconate;	0.576809747	moderate
C02221	C6H4N2	2-Cyanopyridine	8.123056888	high
C02222	C6H6O5	2-Maleylacetate;	0.779522987	moderate
C02223	C5H10O	2-Methylbutanal;	7.803732989	high
C02224	C6H16NO	2-Methylcholine	6.6231745	high
C02225	C7H10O7	2-Methylcitrate;	-4.313249506	non
C02226	C5H6O4	2-Methylmaleate;	2.067839901	high
C02227	C10H9N	2-Naphthylamine;	4.129465075	high
C02230	C6H7N5O	3-Methylguanine;	5.516452623	high
C02231	C3H3NO4	3-Nitroacrylate	4.327976206	high
C02232	C27H42N7O20P3S	3-Oxoadipyl-CoA;	-25.84296179	non
C02233	C5H8O3	3-Oxopentanoic acid;	4.768456019	high
C02234	C6H4N2	4-Cyanopyridine	8.123056888	high
C02235	C6H5NO4	4-Nitrocatechol	1.776201702	moderate
C02236	C7H6O5S	4-Sulfobenzoate;	4.393314803	high
C02237	C5H7NO3	5-Oxo-D-proline;	2.66014028	high
C02240	C5H8O2	5-Valerolactone;	6.626069566	high
C02241	C6H7N5	7-Methyladenine	6.321199811	high
C02242	C6H7N5O	7-Methylguanine	5.516452623	high
C02243	C11H14N4O5	8-Oxocoformycin	-3.464994951	non
C02247	C28H41N8O17P3S	Anthraniloyl-CoA;	-23.48207849	non
C02249	C41H66N7O17P3S	Arachidonyl-CoA;	-27.39599834	non
C02253	C12H18N4O	Benzoylagmatine	1.919334599	moderate
C02256	C8H15NO4	Castanospermine	-1.377691265	low
C02261	C4H9NO2	D-2-Aminobutyrate;	5.059909006	high
C02262	C6H13NO5	D-Galactosamine;	-1.644565096	low
C02264	C6H13NO6	D-Glucose oxime	-2.079018881	non
C02265	C9H11NO2	D-Phenylalanine;	2.399548331	high
C02266	C5H8O5	D-Xylonolactone;	0.770763055	moderate
C02267	C11H16N4O4	Deoxycoformycin;	-2.552062403	non
C02271	CH2Cl2	Dichloromethane;	10.89964136	high
C02272	C4H10S	Diethyl sulfide;	9.611711848	high
C02273	C12H18O13	Digalacturonate;	-15.99372215	non
C02274	C9H8O2	Dihydrocoumarin;	5.02349381	high
C02277	C12H26O	1-Dodecanol;	4.192859517	high
C02278	C12H24O	Dodecylaldehyde;	5.068135636	high
C02280	C16H25N5O16P2	GDP-L-galactose;	-17.59623289	non
C02283	C30H46O4	Glycyrrhetinate;	-8.064703805	non
C02284	C42H62O16	Glycyrrhizinate;	-32.05086905	non
C02287	C3H4O5	Hydroxymalonate;	0.783968539	moderate
C02289	C10H14O	Isopiperitenone	6.049887763	high
C02290	C7H17N2O2	L-Carnitinamide	4.089991518	high
C02291	C7H14N2O4S	L-Cystathionine	-0.530567642	low
C02293	C15H24O2	Latia luciferin	1.723722367	moderate
C02294	C2H7N3	Methylguanidine	9.547467092	high
C02295	C6H8O4	Methylitaconate;	1.674307169	moderate
C02298	C10H9NO2	N-Acetylindoxyl;	2.499061383	high
C02299	C7H9N	N-Methylaniline;	6.848571684	high
C02304	C6H8N2	Phenylhydrazine;	8.139557727	high
C02305	C4H10N3O5P	Phosphocreatine;	5.793082127	high
C02306	H2PO3NH2	Phosphoramidate;	11.39538524	high
C02314	C20H34O5	Prostaglandin F2beta;	-7.292240093	non
C02323	C7H8O2	Salicyl alcohol;	3.30146889	high
C02325	C11H14O4	Sinapyl alcohol;	0.237254404	moderate
C02328	C15H14NO3. Na	Tolmetin sodium	-1.188414525	low
C02330	C15H22N2O18P2	UDP-L-iduronate	-17.17659149	non
C02331	C25H40N7O17P3S	Vinylacetyl-CoA;	-20.48883041	non
C02333	C9H10N4O4	Xanthopterin-B2;	1.435708884	moderate
C02334	C30H39N9O6	Z-Arg-Arg-NHMec;	-15.46086099	non
C02335	C24H41N8O17P3S	beta-Alanyl-CoA	-21.07927198	non
C02336	C6H12O6	beta-D-Fructose;	-2.842184566	non
C02338	C6H12O5	beta-L-Rhamnose;	-0.652574972	low
C02341	C6H6O6	trans-Aconitate;	-1.82361383	low
C02343	C9H13NO	(+)-Norephedrine;	3.71113482	high
C02344	C10H18O	(-)-endo-Fenchol;	4.955590146	high
C02345	C15H14O2	(2S)-Flavan-4-ol	0.874394881	moderate
C02348	C4H6N4O3	(R)(-)-Allantoin;	5.068141115	high
C02350	C4H6N4O3	(S)-Allantoin;	5.068141115	high
C02351	C6H4O2	o-Benzoquinone;	6.723971747	high
C02353	C10H12N5O6P	2',3'-Cyclic AMP	-0.296165446	low
C02354	C9H12N3O7P	2',3'-Cyclic CMP	1.458924721	moderate
C02355	C9H11N2O8P	2',3'-Cyclic UMP	0.611323905	moderate
C02356	C4H9NO2	(S)-2-Aminobutanoate;	5.059909006	high
C02357	C7H5ClO2	2-Chlorobenzoate;	4.28226551	high
C02359	C7H5FO2	2-Fluorobenzoate;	4.234041657	high
C02360	C6H10O5	2-Hydroxyadipate;	-0.39954128	low
C02362	C4H5NO4	2-Oxosuccinamate;	3.029125906	high
C02363	C9H10O3	3-Ethoxybenzoate;	2.714129757	high
C02364	C7H5FO2	3-Fluorobenzoate;	4.234041657	high
C02366	C9H9NO	3-Methyloxindole;	3.859597743	high
C02367	C12H22O3	3-Oxododecanoic acid;	1.96859175	moderate
C02370	C7H5ClO2	4-Chlorobenzoate;	4.28226551	high
C02371	C7H5FO2	4-Fluorobenzoate;	4.234041657	high
C02372	C6H7NO	4-Hydroxyaniline;	4.973494783	high
C02373	C6H12O	4-Methylpentanal;	7.431256491	high
C02375	C6H5ClO2	4-Chlorocatechol	3.895602165	high
C02376	C5H7N3O	5-Methylcytosine	7.79192353	high
C02378	C6H13NO2	6-Aminohexanoate;	4.288411064	high
C02379	C10H10O4	6-Hydroxymellein	0.332980387	moderate
C02380	C5H4N4S	6-Mercaptopurine;	5.677916248	high
C02381	C11H12O4	6-Methoxymellein	1.43726978	moderate
C02385	C6H14N4O2	Amino acid(Arg-);	3.562617588	high
C02389	C6H5O2	p-Benzosemiquinone;	3.773402443	high
C02390	C2H6N2O2	Methylazoxymethanol;	8.257201107	high
C02394	C9H10O	Cinnamyl alcohol;	4.584238872	high
C02395	C6H8O	Cyclohex-2-enone;	7.713012785	high
C02400	C44H73NO17	Demethylmacrocin;	-31.89559715	non
C02405	CH3O5P	Formyl phosphate	6.290955757	high
C02411	C26H40N7O19P3S	Glutaconyl-1-CoA;	-24.48453915	non
C02419	C3H9N3O2S	Hypotaurocyamine	9.42508283	high
C02420	C4H7N	Isobutyronitrile;	9.496077044	high
C02421	C6H6N2O	Isonicotineamide;	5.962370099	high
C02426	C3H6O3	L-Glyceraldehyde;	4.239185197	high
C02427	C7H15N3O3	L-Homocitrulline	3.160516309	high
C02431	C6H12O5	L-Rhamnofuranose	-0.652574972	low
C02441	C6H7NO2	N-Ethylmaleimide	3.694512076	high
C02442	C9H13NO	N-Methyltyramine	3.98213482	high
C02445	C9H16O2	Nonane-4,6-dione	5.790309416	high
C02451	C26H42N7O17P3S	Pent-2-enoyl-CoA	-20.91960081	non
C02452	C10H16O	(-)-Perillyl alcohol;	4.760676891	high
C02453	C18H24O	Phenolic steroid	1.024855492	moderate
C02454	C6H8N2	Phenylenediamine;	6.079557727	high
C02455	C8H11N	1-Phenylethylamine;	6.282996459	high
C02457	C3H8O2	Propane-1,3-diol;	5.515919641	high
C02462	C10H18O	Sabinene hydrate	4.955590146	high
C02463	C42H48N4O16	Precorrin 2;	-40.10389342	non
C02465	C15H12I3NO4	Triiodothyronine;	-3.165869746	non
C02466	H3P3O9	Trimetaphosphoric acid;	4.423669056	high
C02467	C15H25N3O16P2	UDP-galactosamine;	-14.63794101	non
C02469	C40H38N4O16	Uroporphyrin III	-41.71936433	non
C02470	C10H7NO4	Xanthurenic acid;	-2.634325759	non
C02476	C6H12O5	alpha-L-Rhamnose;	-0.652574972	low
C02477	C29H50O2	alpha-Tocopherol;	-4.213052033	non
C02479	C5H10O5	beta-L-Arabinopyranose;	-0.25336586	low
C02480	C6H6O4	cis,cis-Muconate;	1.56318975	moderate
C02483	C28H48O2	gamma-Tocopherol	-3.789430921	non
C02484	C10H18O	(+)-trans-Pulegol	4.871390146	high
C02485	C10H14O	(-)-Isopiperitenone;	6.049887763	high
C02486	C6H13NO2	(3R)-beta-Leucine;	4.288411064	high
C02487	C13H23N3O5	(Ac)2-L-Lys-D-Ala;	-6.623378001	non
C02488	C6H10O5	(R)-2-Ethylmalate;	-0.39954128	low
C02494	C11H15N5O4	1-Methyladenosine	-3.619712885	non
C02495	C15H10O5	2'-Hydroxydaidzein;	-4.964688405	non
C02496	C6H4N2O5	2,4-Dinitrophenol	1.93063583	moderate
C02497	C4H6O2	2-Butyne-1,4-diol;	5.131515616	high
C02498	C8H18O	2-Ethylhexan-1-ol;	5.789270982	high
C02499	C12H10O	2-Hydroxybiphenyl;	2.893544872	high
C02501	C6H6O5	2-Hydroxymuconate	-0.620477013	low
C02502	C5H5NO	2-Hydroxypyridine;	6.381744265	high
C02504	C7H12O5	alpha-Isopropylmalate;	-0.801508004	low
C02505	C8H9NO	2-Phenylacetamide;	5.13042541	high
C02507	C10H12N5O6P	3',5'-Cyclic dGMP	1.084834554	moderate
C02509	C13H19N5O13P2	3-(ADP)-glycerate	-11.66480393	non
C02512	C4H6N2O2	3-Cyano-L-alanine;	5.103862485	high
C02513	C27H42O6	3-Dehydroecdysone;	-10.75120978	non
C02514	C7H6O6	3-Fumarylpyruvate	-0.522642579	low
C02515	C9H10INO3	3-Iodo-L-tyrosine	0.528825689	moderate
C02517	C12H15N2O4	3-Oxohexobarbital	0.799287707	moderate
C02518	C7H7NO3	4-Aminosalicylate;	1.102642542	moderate
C02519	C8H8O3	4-Methoxybenzoate;	3.113831194	high
C02522	C6H12O5	6-Deoxy-D-glucose;	-0.652574972	low
C02526	C12H10O2	Biphenyl-2,3-diol;	0.702562015	moderate
C02527	C4H9O5P	Butanoylphosphate;	6.452095903	high
C02528	C24H40O4	Chenodeoxycholate;	-6.653513735	non
C02532	C3H8NO6P	O-Phospho-D-serine;	3.521908836	high
C02533	C13H18O3	Dehydrovomifoliol;	1.741067723	moderate
C02535	C2H6Se	Dimethyl selenide	10.57010897	high
C02537	C18H24O2	Estradiol-17alpha;	-1.268854651	low
C02538	C18H22O5S	Estrone 3-sulfate	0.135567355	moderate
C02539	(C15H13O3)2. Ca	Fenoprofen calcium	-12.30926215	non
C02543	C3H6O6S	Glycerone sulfate;	4.930376181	high
C02548	C10H12N2	2-(2-Aminoethyl)indole	3.329272016	high
C02549	C20H22O7	Kievitone hydrate	-10.9519152	non
C02555	C26H21N3O5S	Luciferyl sulfate	-8.319434383	non
C02557	C25H40N7O19P3S	Methylmalonyl-CoA;	-24.05251006	non
C02560	C5H6N2O	N-Acetylimidazole;	7.977409089	high
C02564	C12H13NO5	N-Feruloylglycine;	-3.744352395	non
C02565	C4H6N2O2	N-Methylhydantoin;	5.351862485	high
C02567	C12H28N4O	N1-Acetylspermine	0.733627096	moderate
C02569	C10H20O7P2	Neryl diphosphate;	2.855785703	high
C02571	C9H18NO4	O-Acetylcarnitine;	2.278715188	high
C02572	C17H20O9	5-O-Feruloylquinic acid;	-11.57758971	non
C02574	C25H44N13O13P	O-Phosphoviomycin	-28.55419148	non
C02575	C6HCl5O	Pentachlorophenol;	6.390997633	high
C02576	C10H14O	Perillyl aldehyde;	5.634887763	high
C02577	C29H42N7O18P3S	Phenoxyacetyl-CoA	-23.60078727	non
C02578	C12H16O6	Phenylgalactoside	-4.480166131	non
C02581	C8H18N4O	Propanoylagmatine;	4.246674185	high
C02587	C9H11N5O2	Pyrimidodiazepine;	3.153383283	high
C02588	C36H60O2	Retinyl palmitate;	-6.092789249	non
C02590	C18H24O4S	Steroid O-sulfate;	1.052882056	moderate
C02591	C12H23O14P	Sucrose 6'-phosphate;	-13.23663625	non
C02592	C26H45NO5S	Taurolithocholate;	-4.707853197	non
C02593	C35H62N7O17P3S	Tetradecanoyl-CoA;	-24.80054314	non
C02595	C6H6O2S	Thien-2-ylacetate;	4.678392014	high
C02596	C9H9N	Tolylacetonitrile;	6.909416362	high
C02604	C5H10O5	alpha-L-Arabinopyranose;	-0.25336586	low
C02611	C33H44N7O19P3S	(E,E)-Piperoyl-CoA	-26.72548145	non
C02612	C5H8O5	(R)-2-Methylmalate;	-0.000836945	low
C02614	C5H8O5	(S)-2-Methylmalate;	-0.000836945	low
C02615	C8H7NO	(S)-Mandelonitrile;	5.123899308	high
C02617	C10H6O2	1,4-Naphthoquinone;	4.556845477	high
C02621	C15H24N2O2	13-Hydroxylupanine;	-0.519231891	low
C02625	C6H4Cl2O	2,4-Dichlorophenol	6.177758279	high
C02627	C6H14N2O3	2-Deoxystreptamine	0.230182985	moderate
C02628	C8H18N6O3	2-Deoxystreptidine;	-0.102427012	low
C02630	C5H8O5	2-Hydroxyglutarate;	-0.000836945	low
C02631	C7H10O4	2-Isopropylmaleate;	1.276641358	moderate
C02632	C4H8O2	2-Methylpropanoate;	6.021567993	high
C02633	C27H44O7	20-Hydroxyecdysone;	-14.25961848	non
C02634	C3H6ClNO2	3-Chloro-D-alanine	5.576368214	high
C02635	C3H6ClNO2	3-Chloro-L-alanine	5.576368214	high
C02636	C7H14NO3	3-Dehydrocarnitine;	4.032205057	high
C02637	C7H8O5	3-Dehydroshikimate	-0.511962863	low
C02638	C3H6FNO2	3-Fluoro-D-alanine;	5.514289907	high
C02639	C8H8O3	3-Methoxytropolone	3.618831194	high
C02640	C5H13N	3-Methylbutanamine;	8.128901107	high
C02642	C4H8N2O3	3-Ureidopropionate;	5.348528606	high
C02645	C20H30O3	4,5-Leukotriene A4	-1.576791257	low
C02646	C9H10O2	4-Coumaryl alcohol;	2.403163139	high
C02647	C5H11N3O	4-Guanidinobutanal	7.130695989	high
C02648	C4H4O2	4-Hydroxy-2-butynal;	6.001225555	high
C02652	C7H8O5	5-Dehydroshikimate	-0.511962863	low
C02655	C8H14O7	6-Acetyl-D-glucose	-3.315103465	non
C02656	C7H12O4	Pimelate;	1.387142155	moderate
C02657	C8H8O3	6-Methylsalicylate;	1.691831194	moderate
C02659	C4H7NO	Acetone cyanohydrin;	7.356519469	high
C02660	C8H7NS	Benzyl thiocyanate	7.403373315	high
C02661	CH2BrCl	Bromochloromethane;	11.08244618	high
C02666	C10H10O3	Coniferyl aldehyde;	2.291437111	high
C02669	C6H10O6	D-Galactono-1,5-lactone	-1.817071608	low
C02670	C6H8O6	D-Glucuronolactone;	-0.942014269	low
C02673	C23H30N2O4	Desacetoxyvindoline;	-5.103809852	non
C02674	C5H8O4	Deoxyribonolactone;	2.951117759	high
C02675	C16H14O5	Dihydrobiochanin A;	-3.254442957	non
C02677	C2H6Te	Dimethyl telluride	10.73031326	high
C02678	C12H22O4	Dodecanedioic acid	-0.645137798	low
C02679	C12H24O2	Dodecanoic acid;	2.874286486	high
C02681	C43H74O7	Ecdysone palmitate;	-18.56045086	non
C02691	C11H13N4	Heteropyrithiamine;	5.54429787	high
C02692	C6H10O6	Hexose-1,5-lactone	-1.817071608	low
C02693	C10H10N2O	(Indol-3-yl)acetamide;	2.165613101	high
C02700	C11H12N2O4	L-Formylkynurenine;	-1.455109036	low
C02703	C3H7NO6S	L-Serine O-sulfate	3.522104265	high
C02704	CH4O4S	Monomethyl sulfate;	8.790192315	high
C02709	C8H9NO2	N-(Acetyloxy)benzenamine	6.209011298	high
C02710	C8H15NO3	N-Acetyl-L-leucine	1.484138903	moderate
C02711	C8H15NO6	N-Acetylhexosamine	-4.478032619	non
C02712	C7H13NO3S	N-Acetylmethionine;	1.965163847	moderate
C02713	C11H19NO8	N-Acetylmuramate;	-7.737564676	non
C02714	C6H14N2O	N-Acetylputrescine	4.786138567	high
C02717	C18H19NO4	N-Feruloyltyramine;	-5.601406406	non
C02718	C3H6N2O2	N-Formiminoglycine;	5.674558231	high
C02720	C6H7NO	Hydroxylaminobenzene;	8.143494783	high
C02721	C4H9NO2	N-Methyl-L-alanine	5.240909006	high
C02722	C7H15NO	N-Methylhexanamide	5.374829794	high
C02723	C5H14N2	N-Methylputrescine	7.348924767	high
C02724	C6H8N	N-Methylpyridinium	8.079315303	high
C02725	C25H48N6O14	N3'-Acetylneomycin	-26.912679	non
C02726	C5H15N4O3P	Phosphoagmatine;	7.662140562	high
C02727	C8H16N2O3	N6-Acetyl-L-lysine	0.490242404	moderate
C02728	C7H16N2O2	N6-Methyl-L-lysine	3.088267679	high
C02730	C11H10O5	2-Succinylbenzoate;	-1.832700533	low
C02734	C6H7O4P	Phenolic phosphate;	6.116343514	high
C02735	C8H11NO	Phenylethanolamine;	4.106854577	high
C02739	C15H25N5O20P4	1-(5-Phospho-D-ribosyl)-ATP;	-16.84233779	non
C02740	C11H8N2O3S2	Photinus luciferin;	-0.717174633	low
C02741	C15H23N5O14P2	Phosphoribosyl-AMP;	-12.49157605	non
C02744	C24H47NO10S	Psychosine sulfate	-12.10107767	non
C02750	C14H14O9	Sinapoyltartronate	-7.643875081	non
C02752	C6H6O3	Triacetate lactone;	4.86631647	high
C02753	C5H8O5	D-Xylono-1,4-lactone	0.770763055	moderate
C02759	C10H16O	alpha-Pinene-oxide	6.430676891	high
C02763	C9H8O3	2-Hydroxy-3-phenylpropenoate;	1.091828997	moderate
C02765	C10H15NO	(+)-(1S,2S)-Pseudoephedrine;	3.49266163	high
C02766	C3H6N2O4	(R)-Ureidoglycolate;	3.562965602	high
C02771	C15H20O3	1,2-Dihydrosantonin;	2.213174272	high
C02774	C10H20O3	10-Hydroxydecanoic acid;	1.493334226	moderate
C02775	C8H7NO2	2,3-Dihydroxyindole;	0.789180593	moderate
C02777	C4H6N2O2	2,5-Dioxopiperazine;	3.545462485	high
C02778	C15H13NO	2-Acetamidofluorene;	-1.941603072	low
C02779	C6H10O6	2-Dehydro-D-glucose	-1.552071608	low
C02780	C6H8O7	2,5-Didehydro-D-gluconate;	-3.075852566	non
C02781	C6H12O5	2-Deoxy-D-galactose	-0.652574972	low
C02782	C6H12O6	2-Deoxy-D-gluconate	-3.463784566	non
C02783	C5H10O4	2-Deoxy-L-arabinose	1.927694488	moderate
C02784	C28H39FN7O17P3S	2-Fluorobenzoyl-CoA	-22.45062334	non
C02785	C31H48O3	3-Hydroxy-vitamin K;	-6.39932791	non
C02787	C4H11N	2-Methylpropanamine;	8.490702899	high
C02791	C6H5Cl2N	3,4-Dichloroaniline	7.285126458	high
C02792	C28H39FN7O17P3S	3-Fluorobenzoyl-CoA	-22.45062334	non
C02793	C31H48O3	2-Hydroxy-vitamin K;	-6.39932791	non
C02794	C10H12N2O4	3-Hydroxykynurenine;	-2.010771685	non
C02796	C9H7NO	3-Methyleneoxindole	3.18900792	high
C02797	C19H30O	3-Oxo-5beta-steroid	2.486015779	high
C02798	C3H5O6P	3-Phosphonopyruvate	5.804984786	high
C02800	C5H6O4	4,5-Dioxopentanoate;	3.467839901	high
C02801	C25H43N8O17P3S	4-Aminobutanoyl-CoA	-21.51006807	non
C02802	C28H39FN7O17P3S	4-Fluorobenzoyl-CoA	-22.45062334	non
C02803	C8H7NO3	4-Nitroacetophenone;	4.362435266	high
C02804	C5H10O3	5-Hydroxypentanoate;	3.480931192	high
C02806	C15H10O7	8-Hydroxykaempferol;	-9.376087294	non
C02807	C12H6O2	Acenaphthenequinone;	0.482655246	moderate
C02808	C19H28N8O6	Acetylblasticidin S	-8.603870151	non
C02809	C12H15N3O3S	Albendazole S-oxide	0.960784226	moderate
C02810	C6H15O9P	Alditol 6-phosphate;	-4.180880377	non
C02811	C22H22N2O7	Anhydrotetracycline	-13.4133962	non
C02812	C6H8O9S	Ascorbate 2-sulfate	-1.764275459	low
C02814	C6H6O3	Benzene-1,2,4-triol;	1.60631647	moderate
C02817	C10H2Cl10O	Chlordecone alcohol	5.231107459	high
C02821	C23H32O6	Cortisol 21-acetate;	-6.51551818	non
C02822	C21H30O8S	Cortisol 21-sulfate	-5.91249711	non
C02824	C6H13NO3S	Cyclohexylsulfamate;	9.023595338	high
C02825	C22H27N7O	Cypridina luciferin	-4.824446374	non
C02827	C6H12O9S	D-Glucose 6-sulfate	-2.682493885	non
C02828	C21H31ClN6O3	D-Phe-Pro-Arg-CH2Cl	-6.551692915	non
C02835	C5H6N2O2	Imidazole-4-acetate;	4.215327834	high
C02837	C6H12N2O	L-Lysine 1,6-lactam;	4.768961122	high
C02838	C15H29NO4	L-Octanoylcarnitine	-0.200953696	low
C02845	C4H8O	Methyl ethyl ketone;	8.579536542	high
C02846	C8H11N	N,N-Dimethylaniline;	6.704996459	high
C02852	C8H17NO5	N-Ethylglycocyamine	-2.928992374	non
C02854	C6H7NO2	N-Furfurylformamide	6.003912076	high
C02855	C6H16N4O9P2	N-Phospho-D-lombricine	1.635833726	moderate
C02856	C23H43N5O12	N3'-Acetylapramycin	-21.94079835	non
C02862	C11H21NO4	O-Butanoylcarnitine	1.456721359	moderate
C02864	C21H27N7O5	O-Demethylpuromycin	-12.6624581	non
C02868	C16H14O7	Lecanoric acid;	-8.544626162	non
C02876	C3H7O5P	Propanoyl phosphate;	6.852252327	high
C02879	C30H28O11	Protoaphin aglucone;	-22.76894088	non
C02880	C35H32MgN4O5	Protochlorophyllide;	-16.23480276	non
C02884	C5H13O14P3	Ribose triphosphate;	-4.298690951	non
C02886	C16H29N3O6S	S-Hexyl-glutathione;	-9.354720148	non
C02887	C15H16O9	Sinapoyl malate;	-8.063593951	non
C02888	C6H13O9P	Sorbose 1-phosphate;	-2.889232932	non
C02890	C21H25NO4	Tetrahydropalmatine;	-2.151882029	non
C02892	C12H15N4O2S	Thiamine acetic acid;	1.668697119	moderate
C02893	C6H12O	Unsaturated alcohol	6.446256491	high
C02894	C26H21N3O9S2	Watasenia luciferin	-9.180325512	non
C02895	C5H13O8P	Xylitol 5-phosphate;	-1.565709829	low
C02899	C20H22N2O3	beta-Cyclopiazonate;	-5.950402316	non
C02904	C10H20O2	p-Menthane-3,8-diol;	2.794362984	high
C02906	C15H12O8	Dihydromyricetin;	-11.05974256	non
C02909	C11H10O	(2-Naphthyl)methanol;	2.534763815	high
C02912	C3H8O2	(R)-Propane-1,2-diol;	5.515919641	high
C02914	C3H6O6S	(S)-2-O-Sulfolactate	4.515376181	high
C02915	C21H24NO4	(S)-N-Methylcanadine	-1.597115325	low
C02916	C16H17NO4	(S)-Norlaudanosoline;	-6.190881558	non
C02917	C3H8O2	(S)-Propane-1,2-diol;	5.515919641	high
C02918	C7H9N2O	1-Methylnicotinamide;	5.574791888	high
C02919	C17H22O10	4-O-beta-D-Glucosyl-sinapate	-11.61285146	non
C02920	C16H12O5	2'-Hydroxyformononetin;	-3.868711957	non
C02921	C15H10O3	2'-Hydroxyisoflavone	-0.559421839	low
C02922	C16H14O5	2'-O-Methyllicodione	-3.450642957	non
C02923	C7H8O2	2,3-Dihydroxytoluene;	3.39146889	high
C02924	C3H8OS2	Dimercaprol;	3.49877595	high
C02926	C4H7NO2	Homoserine lactone;	6.702934853	high
C02927	C15H14O10	2-Caffeoylisocitrate;	-12.42010395	non
C02928	C5H8O6	2-Dehydro-D-xylonate	-1.771289013	low
C02930	C6H8O4	2-Methyleneglutarate;	1.674307169	moderate
C02932	C5H5NO2	3,4-Dihydroxypyridine	4.219275922	high
C02933	C6H4Cl2O2	3,5-Dichlorocatechol	3.988421916	high
C02934	C18H37NO2	3-Dehydrosphinganine;	-0.194047975	low
C02937	C10H10N2O	Indole-3-acetaldehyde oxime;	4.395613101	high
C02938	C10H8N2	3-Indoleacetonitrile;	4.348203208	high
C02939	C26H44N7O17P3S	3-Methylbutanoyl-CoA;	-20.91857165	non
C02940	C19H30O	3-Oxo-5alpha-steroid	2.486015779	high
C02941	C19H28O	3-Oxo-Delta1-steroid	2.377813904	high
C02942	C21H30O4	3-Oxo-hydroxysteroid	-3.788779328	non
C02943	C30H44O4	3-Oxoglycyrrhetinate	-6.771567754	non
C02944	C33H56N7O17P3S	3-cis-Dodecenoyl-CoA;	-23.93810687	non
C02945	C19H32O	3beta-Hydroxysteroid	1.194194221	moderate
C02946	C6H11NO3	4-Acetamidobutanoate;	2.283403133	high
C02947	C16H16O7	4-Coumaroylshikimate;	-8.267284252	non
C02948	C6H12O2	4-Hydroxyhexan-3-one;	5.680617192	high
C02949	C28H40N7O18P3S	4-Hydroxybenzoyl-CoA	-24.77159639	non
C02951	C12H8O5	5-Hydroxyxanthotoxin	-1.589591602	low
C02952	C10H14O3	5-Oxo-1,2-campholide;	4.404954407	high
C02953	C9H13N5O3	7,8-Dihydrobiopterin;	0.991584763	moderate
C02954	C8H12N2O3S	6-Aminopenicillanate;	0.760338122	moderate
C02956	C19H32O	7beta-Hydroxysteroid	1.194194221	moderate
C02957	C11H14N4O4	8-Oxodeoxycoformycin	-1.260338056	low
C02961	C9H13N3O5	Cytarabine;	-0.848839843	low
C02962	C6H13O9P	D-Allose 6-phosphate	-2.682632932	non
C02964	C12H22O11	4-O-beta-D-Glucopyranosyl-D-mannose	-13.3278306	non
C02965	C6H13O9P	D-Hexose 6-phosphate	-2.682632932	non
C02970	C50H83O4P	Decaprenol phosphate;	-12.8798034	non
C02975	C8H14O3	Ethyl 3-oxohexanoate;	5.250759697	high
C02977	C16H25N5O15P2	GDP-6-deoxy-D-talose;	-15.37786588	non
C02979	C3H9O6P	Glycerol 2-phosphate;	3.640281442	high
C02980	C14H8O3	Hydroxyanthraquinone;	-1.103575171	low
C02982	C20H40O3	L-2-Hydroxyphytanate	-2.644858286	non
C02983	C12H14N2O2	Abrine;	-0.811475221	low
C02985	C6H13O8P	L-Fucose 1-phosphate;	-0.480200519	low
C02989	C5H11NO3S	L-Methionine S-oxide	4.826605116	high
C02990	C23H45NO4	L-Palmitoylcarnitine	-3.561799208	non
C02991	C6H10O5	L-Rhamnono-1,4-lactone;	0.37205872	moderate
C02993	C15H23N5O4	Kyotorphin;	-5.986321188	non
C02994	C5H8O5	L-Xylono-1,4-lactone	0.770763055	moderate
C02995	C12H23O14P	Maltose 6'-phosphate	-13.23663625	non
C02996	C14H10Cl2NO2. Na	Meclofenamate sodium;	0.000172252	moderate
C02997	C8H11N3O3	N-Acetyl-L-histidine	0.016454474	moderate
C02999	C14H24N2O9	N-Acetylmuramoyl-Ala;	-12.03631619	non
C03001	C13H18N4O3	N-Benzoyl-D-arginine	-2.023908926	non
C03002	C13H18N2O3	N-Caffeoylputrescine	-3.145983311	non
C03003	C12H16NO7	N-Glucosylnicotinate	-7.294075575	non
C03004	C9H11NO4	N-Hydroxy-L-tyrosine	1.366447206	moderate
C03005	C8H9NO2	N-Methylanthranilate;	2.980011298	high
C03007	C6H8N2O	1-(1-Oxopropyl)-1H-imidazole;	7.591480435	high
C03010	C20H39N5O10	N3'-Acetyltobramycin	-17.89644523	non
C03012	C10H8O2	Naphthalene-1,2-diol;	0.838146222	moderate
C03015	C4H8N2O4	O-Carbamoyl-L-serine	3.299172731	high
C03017	C10H19NO4	O-Propanoylcarnitine;	1.867551117	moderate
C03019	C24H34O7	Phorbol 13-butanoate	-10.55242069	non
C03027	C21H30O3	Testosterone acetate	-0.332312711	low
C03028	C12H20N4O10P3S	Thiamin triphosphate;	-1.183888656	low
C03030	C5H4N2O4	Uracil 5-carboxylate;	3.458959553	high
C03031	C9H13N2O9P	Uridine 2'-phosphate	-1.573045096	low
C03032	C20H20N2O3	Cyclopiazonic acid;	-5.857597209	non
C03034	C16H24N2O17P2	dTDP-D-galacturonate	-15.38607048	non
C03035	C39H64N7O17P3S	gamma-Linolenoyl-CoA;	-26.53086174	non
C03036	C17H14O7	(+)-Bisdechlorogeodin	-3.798739077	non
C03037	C10H14O2	(+)-Bornane-2,5-dione;	5.348042384	high
C03039	C10H18O	(+)-trans-Piperitenol	4.871390146	high
C03040	C17H14O7	(-)-Bisdechlorogeodin	-3.798739077	non
C03042	C18H36O3	(R)-2-Hydroxystearate;	-1.807622399	low
C03043	C10H14N2O	(R)-6-Hydroxynicotine	6.076150188	high
C03044	C4H10O2	(R,R)-Butane-2,3-diol;	5.151392946	high
C03045	C18H36O3	(S)-2-Hydroxystearate;	-1.807622399	low
C03046	C4H10O2	(S,S)-Butane-2,3-diol;	5.151392946	high
C03047	C6H16N6	Arcaine;	7.318679276	high
C03049	C22H44O3	13-Hydroxydocosanoic acid;	-3.485272421	non
C03050	C19H32O2	16beta-Hydroxysteroid	-1.011372223	low
C03051	C19H32O2	17beta-Hydroxysteroid	-1.011372223	low
C03052	C15H12O8	2,3-Dihydrogossypetin	-11.05974256	non
C03056	C5H5NO2	2,6-Dihydroxypyridine	6.449275922	high
C03057	C8H6O3	2-Carboxybenzaldehyde;	2.476038479	high
C03058	C26H42N7O20P3S	2-Hydroxyglutaryl-CoA	-26.70573429	non
C03059	C4H9NO4	2-Hydroxymethylserine	0.717282081	moderate
C03062	C15H16O11	2-O-Caffeoylglucarate	-15.7785623	non
C03063	C7H8O5	2-Oxohept-3-enedioate;	0.378437137	moderate
C03064	C4H6O5	3-Dehydro-L-threonate;	0.808954914	moderate
C03065	C4H9N3O2	3-Guanidinopropanoate;	5.345279604	high
C03066	C5H9NO5	3-Hydroxy-L-glutamate;	-0.98890268	low
C03067	C7H6O2	3-Hydroxybenzaldehyde	4.264358363	high
C03068	C12H16N2O4	3-Hydroxyhexobarbital	0.801026354	moderate
C03069	C26H42N7O17P3S	3-Methylcrotonyl-CoA;	-20.91960081	non
C03070	C24H38O3	3-Oxo-5beta-cholanate;	-3.148915486	non
C03071	C3H5NO4	3-aci-Nitropropanoate;	6.590391546	high
C03072	C19H32O	3alpha-Hydroxysteroid	1.194194221	moderate
C03074	C16H12O3	4'-Methoxyisoflavone;	0.449423427	moderate
C03076	C8H7BrO2	4-Bromophenylacetate;	3.982094274	high
C03077	C8H7ClO2	4-Chlorophenylacetate;	3.881528151	high
C03078	C5H12N4O	4-Guanidinobutanamide	6.298456904	high
C03079	C5H9NO5	4-Hydroxy-L-glutamate;	-0.98890268	low
C03080	C9H10O3	4-Hydroxyhydratropate	1.292129757	moderate
C03081	C10H8O3	4-Methylumbelliferone;	1.909495694	moderate
C03082	C4H8NO7P	4-Phospho-L-aspartate;	1.945114932	moderate
C03087	C7H13NO3	5-Acetamidopentanoate	1.88546363	moderate
C03088	C5H6N2O3	5-Hydroxymethyluracil	4.768199835	high
C03089	C6H12O4S	5-Methylthio-D-ribose;	1.61797499	moderate
C03090	C5H12NO7P	5-Phosphoribosylamine;	2.160239422	high
C03091	C27H46O	5beta-Cholestan-3-one;	-0.86911111	low
C03092	C10H18O2	6-endo-Hydroxycineole;	4.280450749	high
C03093	C9H6O4	7,8-Dihydroxycoumarin;	0.122332049	moderate
C03097	C12H16O6	Aryl beta-D-glucoside	-4.480166131	non
C03098	C8H7NS	Benzyl isothiocyanate	7.403373315	high
C03104	C9H14N3O8P	Cytidine 2'-phosphate;	-0.725366407	low
C03107	C6H10O6	D-Glucono-1,4-lactone	-1.817071608	low
C03108	C24H47NO7	D-Glucosylsphingosine	-12.17053668	non
C03109	C4H9O7P	D-Threose 4-phosphate	1.917778871	moderate
C03112	C14H19N3O7S	Deacetylcephalosporin C	-10.62448014	non
C03113	C6H15O4P	Diisopropyl phosphate	6.811007326	high
C03114	C9H10N2	Dimethylbenzimidazole;	4.757481937	high
C03115	C15H29O10P3	Farnesyl triphosphate	-1.501503526	low
C03117	C16H25N5O15P2	GDP-6-deoxy-D-mannose;	-15.37786588	non
C03122	C6H5X	Haloaromatic compound	7.99264329	high
C03124	C4H8N2O4	beta-L-Aspartylhydroxamate	2.987172731	high
C03126	C6H10O10S	L-Iduronate 2-sulfate	-4.009761487	non
C03134	C3H7NO	N,N-Dimethylformamide;	8.000447485	high
C03136	C8H15NO6	N-Acetyl-D-hexosamine	-4.478032619	non
C03137	C13H14N2O3	N-Acetyl-D-tryptophan	-3.42703583	non
C03139	C5H9N3O4	N-Amidino-L-aspartate;	1.452958985	moderate
C03140	C6H11N3O4	N-Amidino-L-glutamate	1.048417372	moderate
C03141	C14H11NO3	N-Benzoylanthranilate;	-2.349980135	non
C03142	C12H17NO5	N-D-Glucosylarylamine	-4.612838211	non
C03145	C6H11NO3S	N-Formylmethionine;	3.250083107	high
C03146	C8H15NO7	N-Glycolyl-D-glucosamine	-6.677705189	non
C03147	C10H9NO5	N-Malonylanthranilate	-3.536773501	non
C03149	C3H10N3O6PS	N-Phosphotaurocyamine;	9.638557079	high
C03150	C11H15N2O5	Nicotinamide-beta-riboside;	-3.325872069	non
C03153	C6H12N2O3	N5-Methyl-L-glutamine	1.296151103	moderate
C03154	C20H39N5O11	N6'-Acetylkanamycin-B	-20.11301852	non
C03156	C16H18O11	O-Feruloylgalactarate;	-14.68849992	non
C03160	C32H44N7O20P3S	2-Succinylbenzoyl-CoA;	-28.67929509	non
C03164	C14H10O2	Phenanthrene-3,4-diol;	-2.820742497	non
C03166	C3H8N3O5P	Phosphoguanidinoacetate;	5.960223821	high
C03167	C2H5O4P	Phosphonoacetaldehyde;	9.276102442	high
C03169	C9H13N2O4	Pyrimidine nucleoside;	-0.298024467	low
C03170	C27H47N9O10S2	Trypanothione disulfide;	-28.11238826	non
C03172	C6H14NO2S	S-Methyl-L-methionine	4.386061482	high
C03173	C3H6O2S	S-Methylthioglycolate;	6.540460348	high
C03174	C14H21N3O9S	S-Succinylglutathione	-13.24141608	non
C03175	C7H11O8P	Shikimate 3-phosphate;	-1.637775068	low
C03176	C19H32O2	Steroid hydroperoxide	3.080627777	high
C03177	C6H15N2O7P	Streptamine phosphate	-1.797933505	low
C03178	C6H4N4O4	Tetrahydroxypteridine	7.273089715	high
C03183	C28H39N5O8	Z-Gly-Pro-Leu-Gly-Pro;	-18.97359514	non
C03184	C34H32N4O4Zn	Zinc protoporphyrin-9;	-16.20262313	non
C03187	C16H26N2O15P2	dTDP-6-deoxy-beta-L-talose;	-11.82919136	non
C03189	C3H9O6P	DL-Glycerol 1-phosphate;	3.640281442	high
C03190	C10H20O7P2	(+)-Bornyl diphosphate	3.034585703	high
C03194	C3H9NO	(R)-1-Aminopropan-2-ol;	6.710262972	high
C03195	C18H36O3	(R)-10-Hydroxystearate;	-1.807622399	low
C03196	C5H8O5	(S)-2-Hydroxyglutarate	-0.000836945	low
C03197	C4H8O3	(S)-3-Hydroxybutanoate;	3.864036447	high
C03198	C8H8O4	(S)-4-Hydroxymandelate;	-0.584744707	low
C03199	C23H44O5	1,2-Didecanoylglycerol;	-4.128730242	non
C03203	C11H8O3	1-Hydroxy-2-naphthoate;	-0.879860976	low
C03204	C20H21N7O7	10-Formyldihydrofolate	-11.94382192	non
C03205	C21H30O3	11-Deoxycorticosterone;	-1.579312711	low
C03206	C22H22N2O8	5a,11a-Dehydrotetracycline;	-13.30319958	non
C03207	C21H28O2	16-Dehydroprogesterone;	0.521341635	moderate
C03209	C12H10O2	2,2'-Dihydroxybiphenyl	0.702562015	moderate
C03210	C6H11NO4	Alanopine;	0.978812885	moderate
C03212	C6H4N4O2	2,4-Dihydroxypteridine;	5.272732687	high
C03214	C4H7NO3	2-Amino-3-oxobutanoate;	4.180136078	high
C03215	C6H12O7	2-Carboxy-D-arabinitol	-5.656833009	non
C03217	C6H8O6	2-Hydroxy-3-oxoadipate;	-1.298614269	low
C03218	C11H16N6O4	2-Methylaminoadenosine	-3.838127055	non
C03219	C4H9NO	(E)-2-Methylpropanal oxime;	9.596686805	high
C03220	C15H26O	(2Z,6E)-Farnesol;	2.640635914	high
C03221	C33H56N7O17P3S	2-trans-Dodecenoyl-CoA;	-23.93810687	non
C03223	C8H6O6	3,4-Dihydroxyphthalate;	-4.003483693	non
C03224	C9H9Br2NO3	3,5-Dibromo-L-tyrosine	0.571741917	moderate
C03225	C9H9N3O7	3,5-Dinitro-L-tyrosine	-3.825169474	non
C03226	C53H80O4	3-Demethylubiquinone-9	-16.89607088	non
C03227	C10H12N2O4	3-Hydroxy-L-kynurenine	-2.010771685	non
C03228	C6H10O2	3-Hydroxycyclohexanone	5.662613944	high
C03230	C10H9NO2	(Indol-3-yl)glycolaldehyde;	0.818061383	moderate
C03231	C27H42N7O19P3S	3-Methylglutaconyl-CoA;	-24.91566841	non
C03232	C3H5O7P	3-Phosphonooxypyruvate;	3.614482473	high
C03233	C8H6O6	4,5-Dihydroxyphthalate;	-4.003483693	non
C03235	C8H8O4	4-Hydroxypheoxyacetate	1.017255293	moderate
C03237	C26H44N7O18P3S	5-Hydroxypentanoyl-CoA	-23.14048853	non
C03238	C27H46O	5alpha-Cholestan-3-one	-0.86911111	low
C03239	C6H11NO3	6-Amino-2-oxohexanoate;	3.397403133	high
C03240	C21H38O6	6-Deoxyerythronolide B	-6.755657939	non
C03241	C6H10O3	6-Hydroxyhexan-6-olide;	4.736583754	high
C03242	C20H34O2	Dihomo-gamma-linolenate;	-0.760026949	low
C03243	C14H8O2	9,10-Phenanthroquinone;	2.333472909	high
C03246	C15H24N5O17P3	ADPribose 2'-phosphate	-14.05553134	non
C03248	C4H2O4	Acetylenedicarboxylate;	2.553686223	high
C03251	C6H13O9P	Aldohexose 6-phosphate	-3.304232932	non
C03256	C24H29NO4	Cetraxate benzyl ester	-4.732696011	non
C03263	C36H44N4O8	Coproporphyrinogen III	-29.43859155	non
C03264	C6H12O3	(R)-2-Hydroxyisocaproate;	3.091659416	high
C03267	C6H13O9P	beta-D-Fructose 2-phosphate;	-2.682632932	non
C03269	C6H10O6	D-galacto-Hexodialdose	-1.967071608	low
C03273	C5H8O3	5-Oxopentanoate;	4.353456019	high
C03274	C6H15O8P	Glycerophosphoglycerol	-1.978229158	low
C03277	C6H6N2O3	Imidazol-5-yl-pyruvate;	2.929435525	high
C03280	C11H12N4O7	Inosine-5'-carboxylate	-7.083350637	non
C03281	C18H37N4O14P	Kanamycin A 3'-phosphate;	-18.35698565	non
C03283	C4H10N2O2	L-2,4-Diaminobutanoate;	4.088943324	high
C03284	C4H9NO2	L-3-Aminoisobutanoate;	5.059909006	high
C03287	C5H10NO7P	L-Glutamyl 5-phosphate;	1.534801672	moderate
C03289	C6H8O6	L-xylo-Hexulonolactone;	-0.527014269	low
C03290	C9H11NO3	L-threo-3-Phenylserine	0.209697574	moderate
C03291	C5H11O8P	L-Xylulose 5-phosphate	-0.274497941	low
C03292	C17H24N2O4S	Mercaptoacetyl-Phe-Leu	-8.133337389	non
C03296	C10H18N4O5	N2-Succinyl-L-arginine;	-3.62124889	non
C03298	C7H11N3O2	Nalpha-Methylhistidine;	2.617918789	high
C03299	C17H33NO4	O-Decanoyl-L-carnitine	-1.036505002	low
C03300	C15H21N5O5	O-beta-D-Xylosylzeatin;	-6.47508358	non
C03305	C15H16N2O	Prolyl-2-naphthylamide	-0.744078743	low
C03309	C21H24N2O4	Strictosidine aglycone	-5.853682431	non
C03311	C6H5NS	Thien-2-ylacetonitrile	8.196091631	high
C03312	C10H13N4O10P	Urate D-ribonucleotide	-4.98981546	non
C03313	C31H48O2	Phylloquinol;	-7.908611433	non
C03314	C6H4N4O4	Xanthine-8-carboxylate	0.921089715	moderate
C03319	C16H26N2O15P2	dTDP-L-rhamnose;	-11.82919136	non
C03325	C17H23NO4	(6S)-Hydroxyhyoscyamine;	-3.244808393	non
C03326	C16H28N4O6	(Ac)2-L-Lys-D-Ala-D-Ala;	-10.92440391	non
C03328	C7H12O5	(R)-2-(n-Propyl)-malate	-0.801508004	low
C03329	C20H21NO4	(S)-Canadine;	-1.785940412	low
C03338	C7H8O3	2,3,5-Trihydroxytoluene	1.214118521	moderate
C03339	C3H8O10P2	2,3-Bisphosphoglycerate;	2.479509149	high
C03340	C7H7NO4	L-2,3-Dihydrodipicolinate;	1.295399919	moderate
C03341	C5H9NO3	2-Amino-4-oxopentanoic acid;	3.791268674	high
C03342	C6H10O7	2-Dehydro-D-galactonate	-4.366319373	non
C03343	C16H22O4	Mono-(2-ethylhexyl)phthalate;	-1.327851972	low
C03344	C26H42N7O18P3S	2-Methylacetoacetyl-CoA;	-21.8464987	non
C03345	C26H42N7O17P3S	2-Methylbut-2-enoyl-CoA;	-20.91960081	non
C03347	C9H9Cl2NO3	3,5-Dichloro-L-tyrosine	0.439643647	moderate
C03348	C6H12O4	3,6-Dideoxy-L-galactose;	1.532889413	moderate
C03349	C3H9NO3S	3-Aminopropanesulfonate;	9.208123494	high
C03351	C7H8O2	3-Hydroxybenzyl alcohol;	3.30146889	high
C03352	C8H10O2	3-Methoxybenzyl alcohol;	4.421961214	high
C03354	C4H11NS	3-Methylthiopropanamine;	8.648590115	high
C03356	C4H9O8P	3-Phospho-D-erythronate	-0.278812053	low
C03357	C27H45N8O18P3S	4-Acetamidobutanoyl-CoA	-24.41416761	non
C03359	C7H7ClO	4-Chloro-2-methylphenol	5.681634388	high
C03360	C6H6NO6P	4-Nitrophenyl phosphate	4.066186923	high
C03365	C7H14O6	5-O-Methyl-myo-inositol;	-3.247622968	non
C03366	C6H15N2O6P	5-Phosphooxy-L-lysine;	1.294681727	moderate
C03367	C18H32O16	6-alpha-Maltosylglucose	-23.92382604	non
C03368	C20H38N3O16P	7''-O-Phosphohygromycin	-20.95888677	non
C03373	C8H14N3O7P	Aminoimidazole ribotide;	-0.326736711	low
C03374	C39H44N4O12	Bilirubin-glucuronoside;	-30.93537037	non
C03375	C6H17N3	Norspermidine;	5.989564661	high
C03383	C6H10O6	D-Galactono-1,4-lactone;	-1.817071608	low
C03384	C6H13O9P	D-Galactose 1-phosphate	-2.682632932	non
C03387	C6H8O6	D-Glucurono-6,2-lactone	-0.942014269	low
C03392	C4H9O2S	Dimethylsulfonioacetate	6.159991083	high
C03393	C4H9O8P	4-Phospho-D-erythronate;	-0.278812053	low
C03394	C4H9O7P	Erythrulose 1-phosphate;	2.332778871	high
C03401	C3H8N2O2	L-2,3-Diaminopropanoate;	4.472050213	high
C03404	C10H13NO3	L-Tyrosine methyl ester	1.556080352	moderate
C03406	C10H18N4O6	N-(L-Arginino)succinate;	-5.976626265	non
C03408	C8H15NO7	N-acetyl-D-galactosaminate	-7.299305189	non
C03409	C5H8N2O4	N-Formimino-L-aspartate;	1.414034224	moderate
C03410	C11H19NO10	N-Glycoloyl-neuraminate;	-13.66458998	non
C03411	C10H18N2O8	N-Glycosyl-L-asparagine	-9.840104039	non
C03413	C14H30N4O2	N1,N12-Diacetylspermine	-2.12243942	non
C03414	C14H14N2O5	N2-Malonyl-D-tryptophan	-7.373628808	non
C03415	C9H16N2O5	N2-Succinyl-L-ornithine;	-3.436507814	non
C03416	C12H17N5O4	N6,N6-Dimethyladenosine	-4.036577698	non
C03417	C6H13N5O4	N(omega)-Nitro-L-arginine;	1.512404522	moderate
C03423	C16H23N5O6	O-beta-D-Glucosylzeatin;	-9.107470928	non
C03425	C19H36O2	Oleic acid methyl ester;	1.535573918	moderate
C03427	C40H68O7P2	Prephytoene diphosphate	-10.4577481	non
C03428	C30H52O7P2	Presqualene diphosphate	-5.958433845	non
C03431	C14H19N5O6S	S-Inosyl-L-homocysteine	-6.478926304	non
[truncated: 14,588 more rows]
