# Supplementary material for: Automating methods for estimating metabolite volatility
Source: Front Microbiol. 2023 Dec 14;14:1267234. doi: 10.3389/fmicb.2023.1267234 (PMC10755872; doi:10.3389/fmicb.2023.1267234)
Supplement: Supplementary Data Sheet 2 — All Compounds in pathways list. [file Data_Sheet_2.CSV]

compound ID	pathway ID
C00001	map01100
C00002	map01100
C00003	map01100
C00004	map01100
C00005	map01100
C00006	map01100
C00007	map01100
C00008	map01100
C00010	map01100
C00011	map01100
C00012	map01100
C00014	map01100
C00015	map01100
C00016	map01100
C00018	map01100
C00019	map01100
C00020	map01100
C00021	map01100
C00022	map01100
C00024	map01100
C00025	map01100
C00026	map01100
C00029	map01100
C00031	map01100
C00032	map01100
C00033	map01100
C00034	map01100
C00035	map01100
C00036	map01100
C00037	map01100
C00039	map01100
C00041	map01100
C00042	map01100
C00043	map01100
C00044	map01100
C00046	map01100
C00047	map01100
C00048	map01100
C00049	map01100
C00051	map01100
C00052	map01100
C00053	map01100
C00054	map01100
C00055	map01100
C00058	map01100
C00059	map01100
C00061	map01100
C00062	map01100
C00063	map01100
C00064	map01100
C00065	map01100
C00067	map01100
C00068	map01100
C00072	map01100
C00073	map01100
C00074	map01100
C00075	map01100
C00077	map01100
C00078	map01100
C00079	map01100
C00080	map01100
C00081	map01100
C00082	map01100
C00083	map01100
C00084	map01100
C00085	map01100
C00086	map01100
C00087	map01100
C00088	map01100
C00089	map01100
C00090	map01100
C00091	map01100
C00092	map01100
C00093	map01100
C00094	map01100
C00095	map01100
C00096	map01100
C00097	map01100
C00099	map01100
C00100	map01100
C00101	map01100
C00103	map01100
C00104	map01100
C00105	map01100
C00106	map01100
C00108	map01100
C00109	map01100
C00110	map01100
C00111	map01100
C00112	map01100
C00114	map01100
C00116	map01100
C00117	map01100
C00118	map01100
C00119	map01100
C00120	map01100
C00121	map01100
C00122	map01100
C00123	map01100
C00124	map01100
C00127	map01100
C00128	map01100
C00129	map01100
C00130	map01100
C00131	map01100
C00132	map01100
C00133	map01100
C00134	map01100
C00135	map01100
C00136	map01100
C00137	map01100
C00140	map01100
C00141	map01100
C00143	map01100
C00144	map01100
C00146	map01100
C00147	map01100
C00148	map01100
C00149	map01100
C00152	map01100
C00153	map01100
C00154	map01100
C00155	map01100
C00156	map01100
C00157	map01100
C00158	map01100
C00159	map01100
C00160	map01100
C00163	map01100
C00164	map01100
C00166	map01100
C00167	map01100
C00168	map01100
C00169	map01100
C00170	map01100
C00173	map01100
C00178	map01100
C00179	map01100
C00180	map01100
C00181	map01100
C00183	map01100
C00184	map01100
C00185	map01100
C00186	map01100
C00187	map01100
C00188	map01100
C00189	map01100
C00190	map01100
C00191	map01100
C00192	map01100
C00194	map01100
C00195	map01100
C00197	map01100
C00198	map01100
C00199	map01100
C00203	map01100
C00204	map01100
C00206	map01100
C00207	map01100
C00208	map01100
C00209	map01100
C00212	map01100
C00213	map01100
C00214	map01100
C00216	map01100
C00217	map01100
C00218	map01100
C00219	map01100
C00221	map01100
C00222	map01100
C00223	map01100
C00224	map01100
C00227	map01100
C00229	map01100
C00230	map01100
C00231	map01100
C00232	map01100
C00233	map01100
C00234	map01100
C00235	map01100
C00236	map01100
C00237	map01100
C00239	map01100
C00242	map01100
C00243	map01100
C00244	map01100
C00245	map01100
C00246	map01100
C00247	map01100
C00249	map01100
C00250	map01100
C00251	map01100
C00252	map01100
C00253	map01100
C00254	map01100
C00255	map01100
C00256	map01100
C00257	map01100
C00258	map01100
C00259	map01100
C00261	map01100
C00262	map01100
C00263	map01100
C00266	map01100
C00267	map01100
C00268	map01100
C00269	map01100
C00270	map01100
C00272	map01100
C00275	map01100
C00279	map01100
C00280	map01100
C00283	map01100
C00286	map01100
C00288	map01100
C00294	map01100
C00295	map01100
C00296	map01100
C00299	map01100
C00300	map01100
C00301	map01100
C00302	map01100
C00307	map01100
C00309	map01100
C00310	map01100
C00311	map01100
C00312	map01100
C00313	map01100
C00314	map01100
C00315	map01100
C00319	map01100
C00320	map01100
C00322	map01100
C00323	map01100
C00325	map01100
C00327	map01100
C00328	map01100
C00329	map01100
C00330	map01100
C00331	map01100
C00332	map01100
C00333	map01100
C00334	map01100
C00337	map01100
C00338	map01100
C00341	map01100
C00344	map01100
C00345	map01100
C00346	map01100
C00350	map01100
C00352	map01100
C00353	map01100
C00354	map01100
C00355	map01100
C00356	map01100
C00357	map01100
C00360	map01100
C00361	map01100
C00362	map01100
C00363	map01100
C00364	map01100
C00365	map01100
C00366	map01100
C00369	map01100
C00371	map01100
C00372	map01100
C00376	map01100
C00378	map01100
C00379	map01100
C00380	map01100
C00381	map01100
C00383	map01100
C00385	map01100
C00386	map01100
C00387	map01100
C00388	map01100
C00389	map01100
C00390	map01100
C00392	map01100
C00394	map01100
C00395	map01100
C00398	map01100
C00399	map01100
C00401	map01100
C00402	map01100
C00406	map01100
C00407	map01100
C00408	map01100
C00409	map01100
C00410	map01100
C00411	map01100
C00413	map01100
C00415	map01100
C00416	map01100
C00417	map01100
C00418	map01100
C00422	map01100
C00423	map01100
C00424	map01100
C00426	map01100
C00427	map01100
C00429	map01100
C00430	map01100
C00431	map01100
C00433	map01100
C00436	map01100
C00437	map01100
C00438	map01100
C00439	map01100
C00440	map01100
C00441	map01100
C00445	map01100
C00446	map01100
C00447	map01100
C00448	map01100
C00449	map01100
C00450	map01100
C00455	map01100
C00458	map01100
C00459	map01100
C00460	map01100
C00461	map01100
C00463	map01100
C00464	map01100
C00468	map01100
C00469	map01100
C00470	map01100
C00473	map01100
C00474	map01100
C00475	map01100
C00479	map01100
C00482	map01100
C00483	map01100
C00486	map01100
C00487	map01100
C00488	map01100
C00489	map01100
C00490	map01100
C00491	map01100
C00492	map01100
C00493	map01100
C00497	map01100
C00498	map01100
C00499	map01100
C00500	map01100
C00501	map01100
C00502	map01100
C00504	map01100
C00506	map01100
C00507	map01100
C00508	map01100
C00509	map01100
C00511	map01100
C00512	map01100
C00514	map01100
C00515	map01100
C00519	map01100
C00521	map01100
C00522	map01100
C00523	map01100
C00524	map01100
C00526	map01100
C00527	map01100
C00530	map01100
C00531	map01100
C00532	map01100
C00533	map01100
C00534	map01100
C00535	map01100
C00540	map01100
C00541	map01100
C00543	map01100
C00544	map01100
C00545	map01100
C00546	map01100
C00547	map01100
C00550	map01100
C00552	map01100
C00555	map01100
C00556	map01100
C00558	map01100
C00559	map01100
C00561	map01100
C00565	map01100
C00566	map01100
C00568	map01100
C00570	map01100
C00573	map01100
C00575	map01100
C00576	map01100
C00577	map01100
C00580	map01100
C00581	map01100
C00582	map01100
C00583	map01100
C00584	map01100
C00588	map01100
C00590	map01100
C00593	map01100
C00596	map01100
C00601	map01100
C00603	map01100
C00606	map01100
C00617	map01100
C00618	map01100
C00620	map01100
C00621	map01100
C00624	map01100
C00627	map01100
C00628	map01100
C00630	map01100
C00631	map01100
C00632	map01100
C00633	map01100
C00634	map01100
C00636	map01100
C00637	map01100
C00639	map01100
C00641	map01100
C00642	map01100
C00643	map01100
C00644	map01100
C00645	map01100
C00647	map01100
C00652	map01100
C00655	map01100
C00664	map01100
C00665	map01100
C00666	map01100
C00668	map01100
C00669	map01100
C00671	map01100
C00672	map01100
C00673	map01100
C00674	map01100
C00679	map01100
C00680	map01100
C00681	map01100
C00682	map01100
C00683	map01100
C00684	map01100
C00685	map01100
C00688	map01100
C00689	map01100
C00691	map01100
C00692	map01100
C00693	map01100
C00695	map01100
C00696	map01100
C00697	map01100
C00700	map01100
C00705	map01100
C00714	map01100
C00718	map01100
C00719	map01100
C00721	map01100
C00726	map01100
C00729	map01100
C00734	map01100
C00735	map01100
C00739	map01100
C00740	map01100
C00744	map01100
C00745	map01100
C00748	map01100
C00750	map01100
C00751	map01100
C00755	map01100
C00760	map01100
C00762	map01100
C00763	map01100
C00774	map01100
C00777	map01100
C00780	map01100
C00783	map01100
C00785	map01100
C00786	map01100
C00788	map01100
C00789	map01100
C00791	map01100
C00792	map01100
C00793	map01100
C00794	map01100
C00795	map01100
C00798	map01100
C00800	map01100
C00802	map01100
C00804	map01100
C00805	map01100
C00811	map01100
C00813	map01100
C00814	map01100
C00817	map01100
C00818	map01100
C00819	map01100
C00820	map01100
C00822	map01100
C00826	map01100
C00827	map01100
C00828	map01100
C00829	map01100
C00831	map01100
C00835	map01100
C00836	map01100
C00842	map01100
C00844	map01100
C00845	map01100
C00846	map01100
C00847	map01100
C00853	map01100
C00855	map01100
C00857	map01100
C00858	map01100
C00859	map01100
C00860	map01100
C00861	map01100
C00862	map01100
C00864	map01100
C00876	map01100
C00877	map01100
C00878	map01100
C00879	map01100
C00880	map01100
C00881	map01100
C00882	map01100
C00884	map01100
C00885	map01100
C00887	map01100
C00894	map01100
C00898	map01100
C00899	map01100
C00903	map01100
C00905	map01100
C00909	map01100
C00916	map01100
C00921	map01100
C00925	map01100
C00927	map01100
C00931	map01100
C00935	map01100
C00937	map01100
C00940	map01100
C00942	map01100
C00944	map01100
C00951	map01100
C00954	map01100
C00956	map01100
C00957	map01100
C00958	map01100
C00961	map01100
C00963	map01100
C00965	map01100
C00966	map01100
C00973	map01100
C00974	map01100
C00975	map01100
C00976	map01100
C00978	map01100
C00979	map01100
C00984	map01100
C00986	map01100
C00988	map01100
C00989	map01100
C00990	map01100
C00992	map01100
C00993	map01100
C01001	map01100
C01005	map01100
C01007	map01100
C01010	map01100
C01011	map01100
C01013	map01100
C01019	map01100
C01020	map01100
C01024	map01100
C01026	map01100
C01028	map01100
C01031	map01100
C01033	map01100
C01035	map01100
C01036	map01100
C01037	map01100
C01040	map01100
C01041	map01100
C01042	map01100
C01043	map01100
C01044	map01100
C01045	map01100
C01046	map01100
C01050	map01100
C01051	map01100
C01054	map01100
C01056	map01100
C01059	map01100
C01060	map01100
C01061	map01100
C01063	map01100
C01068	map01100
C01077	map01100
C01079	map01100
C01080	map01100
C01081	map01100
C01083	map01100
C01087	map01100
C01089	map01100
C01091	map01100
C01092	map01100
C01094	map01100
C01096	map01100
C01097	map01100
C01099	map01100
C01100	map01100
C01101	map01100
C01102	map01100
C01103	map01100
C01104	map01100
C01107	map01100
C01110	map01100
C01112	map01100
C01113	map01100
C01114	map01100
C01115	map01100
C01118	map01100
C01120	map01100
C01124	map01100
C01127	map01100
C01131	map01100
C01132	map01100
C01134	map01100
C01137	map01100
C01138	map01100
C01142	map01100
C01143	map01100
C01144	map01100
C01146	map01100
C01149	map01100
C01151	map01100
C01152	map01100
C01157	map01100
C01159	map01100
C01161	map01100
C01163	map01100
C01164	map01100
C01165	map01100
C01168	map01100
C01170	map01100
C01172	map01100
C01176	map01100
C01177	map01100
C01179	map01100
C01180	map01100
C01181	map01100
C01182	map01100
C01185	map01100
C01186	map01100
C01187	map01100
C01189	map01100
C01190	map01100
C01194	map01100
C01197	map01100
C01198	map01100
C01204	map01100
C01205	map01100
C01209	map01100
C01211	map01100
C01212	map01100
C01213	map01100
C01216	map01100
C01217	map01100
C01218	map01100
C01219	map01100
C01220	map01100
C01221	map01100
C01222	map01100
C01226	map01100
C01227	map01100
C01228	map01100
C01231	map01100
C01233	map01100
C01234	map01100
C01235	map01100
C01236	map01100
C01241	map01100
C01242	map01100
C01243	map01100
C01245	map01100
C01246	map01100
C01250	map01100
C01251	map01100
C01252	map01100
C01259	map01100
C01260	map01100
C01261	map01100
C01262	map01100
C01264	map01100
C01267	map01100
C01268	map01100
C01269	map01100
C01271	map01100
C01272	map01100
C01273	map01100
C01274	map01100
C01277	map01100
C01278	map01100
C01279	map01100
C01284	map01100
C01286	map01100
C01290	map01100
C01297	map01100
C01300	map01100
C01301	map01100
C01302	map01100
C01304	map01100
C01312	map01100
C01326	map01100
C01346	map01100
C01352	map01100
C01367	map01100
C01368	map01100
C01380	map01100
C01384	map01100
C01401	map01100
C01407	map01100
C01412	map01100
C01414	map01100
C01416	map01100
C01417	map01100
C01419	map01100
C01433	map01100
C01438	map01100
C01444	map01100
C01454	map01100
C01455	map01100
C01457	map01100
C01468	map01100
C01477	map01100
C01487	map01100
C01490	map01100
C01494	map01100
C01500	map01100
C01514	map01100
C01516	map01100
C01528	map01100
C01530	map01100
C01542	map01100
C01546	map01100
C01561	map01100
C01563	map01100
C01571	map01100
C01575	map01100
C01594	map01100
C01595	map01100
C01596	map01100
C01598	map01100
C01606	map01100
C01610	map01100
C01613	map01100
C01617	map01100
C01620	map01100
C01623	map01100
C01626	map01100
C01667	map01100
C01672	map01100
C01673	map01100
C01674	map01100
C01678	map01100
C01682	map01100
C01693	map01100
C01694	map01100
C01697	map01100
C01708	map01100
C01717	map01100
C01720	map01100
C01721	map01100
C01724	map01100
C01726	map01100
C01732	map01100
C01735	map01100
C01739	map01100
C01744	map01100
C01748	map01100
C01753	map01100
C01762	map01100
C01768	map01100
C01772	map01100
C01780	map01100
C01788	map01100
C01789	map01100
C01794	map01100
C01801	map01100
C01802	map01100
C01825	map01100
C01829	map01100
C01832	map01100
C01841	map01100
C01845	map01100
C01847	map01100
C01850	map01100
C01851	map01100
C01852	map01100
C01861	map01100
C01879	map01100
C01885	map01100
C01888	map01100
C01898	map01100
C01902	map01100
C01904	map01100
C01909	map01100
C01912	map01100
C01921	map01100
C01929	map01100
C01934	map01100
C01935	map01100
C01941	map01100
C01943	map01100
C01944	map01100
C01946	map01100
C01953	map01100
C01962	map01100
C01987	map01100
C02004	map01100
C02034	map01100
C02035	map01100
C02046	map01100
C02050	map01100
C02051	map01100
C02059	map01100
C02061	map01100
C02067	map01100
C02075	map01100
C02076	map01100
C02079	map01100
C02084	map01100
C02090	map01100
C02091	map01100
C02094	map01100
C02105	map01100
C02106	map01100
C02110	map01100
C02124	map01100
C02133	map01100
C02137	map01100
C02139	map01100
C02140	map01100
C02141	map01100
C02147	map01100
C02161	map01100
C02165	map01100
C02166	map01100
C02167	map01100
C02170	map01100
C02183	map01100
C02185	map01100
C02188	map01100
C02189	map01100
C02191	map01100
C02198	map01100
C02199	map01100
C02218	map01100
C02220	map01100
C02222	map01100
C02225	map01100
C02226	map01100
C02232	map01100
C02237	map01100
C02247	map01100
C02262	map01100
C02265	map01100
C02266	map01100
C02273	map01100
C02280	map01100
C02282	map01100
C02291	map01100
C02305	map01100
C02320	map01100
C02325	map01100
C02330	map01100
C02331	map01100
C02341	map01100
C02348	map01100
C02350	map01100
C02352	map01100
C02353	map01100
C02354	map01100
C02355	map01100
C02356	map01100
C02359	map01100
C02362	map01100
C02364	map01100
C02370	map01100
C02371	map01100
C02375	map01100
C02376	map01100
C02378	map01100
C02400	map01100
C02405	map01100
C02411	map01100
C02426	map01100
C02431	map01100
C02442	map01100
C02462	map01100
C02463	map01100
C02465	map01100
C02474	map01100
C02477	map01100
C02480	map01100
C02483	map01100
C02492	map01100
C02501	map01100
C02504	map01100
C02505	map01100
C02512	map01100
C02514	map01100
C02515	map01100
C02526	map01100
C02527	map01100
C02528	map01100
C02538	map01100
C02557	map01100
C02565	map01100
C02575	map01100
C02588	map01100
C02591	map01100
C02593	map01100
C02612	map01100
C02614	map01100
C02630	map01100
C02632	map01100
C02637	map01100
C02642	map01100
C02646	map01100
C02647	map01100
C02656	map01100
C02657	map01100
C02659	map01100
C02666	map01100
C02670	map01100
C02673	map01100
C02679	map01100
C02686	map01100
C02693	map01100
C02700	map01100
C02713	map01100
C02714	map01100
C02718	map01100
C02723	map01100
C02727	map01100
C02730	map01100
C02737	map01100
C02739	map01100
C02741	map01100
C02753	map01100
C02763	map01100
C02765	map01100
C02798	map01100
C02811	map01100
C02814	map01100
C02823	map01100
C02835	map01100
C02855	map01100
C02876	map01100
C02880	map01100
C02888	map01100
C02892	map01100
C02915	map01100
C02918	map01100
C02920	map01100
C02923	map01100
C02934	map01100
C02937	map01100
C02938	map01100
C02939	map01100
C02946	map01100
C02947	map01100
C02949	map01100
C02953	map01100
C02960	map01100
C02962	map01100
C02970	map01100
C02972	map01100
C02977	map01100
C02985	map01100
C02987	map01100
C02989	map01100
C02991	map01100
C02995	map01100
C03004	map01100
C03012	map01100
C03021	map01100
C03028	map01100
C03033	map01100
C03035	map01100
C03043	map01100
C03056	map01100
C03058	map01100
C03063	map01100
C03064	map01100
C03069	map01100
C03078	map01100
C03082	map01100
C03087	map01100
C03089	map01100
C03090	map01100
C03112	map01100
C03114	map01100
C03117	map01100
C03150	map01100
C03160	map01100
C03164	map01100
C03166	map01100
C03167	map01100
C03170	map01100
C03175	map01100
C03187	map01100
C03190	map01100
C03194	map01100
C03196	map01100
C03198	map01100
C03201	map01100
C03203	map01100
C03205	map01100
C03206	map01100
C03219	map01100
C03221	map01100
C03223	map01100
C03227	map01100
C03230	map01100
C03231	map01100
C03232	map01100
C03233	map01100
C03239	map01100
C03240	map01100
C03242	map01100
C03263	map01100
C03267	map01100
C03273	map01100
C03277	map01100
C03283	map01100
C03284	map01100
C03287	map01100
C03289	map01100
C03291	map01100
C03296	map01100
C03309	map01100
C03313	map01100
C03319	map01100
C03325	map01100
C03329	map01100
C03341	map01100
C03344	map01100
C03345	map01100
C03366	map01100
C03372	map01100
C03373	map01100
C03375	map01100
C03383	map01100
C03393	map01100
C03401	map01100
C03405	map01100
C03406	map01100
C03409	map01100
C03415	map01100
C03427	map01100
C03428	map01100
C03431	map01100
C03434	map01100
C03440	map01100
C03442	map01100
C03451	map01100
C03453	map01100
C03454	map01100
C03455	map01100
C03459	map01100
C03460	map01100
C03470	map01100
C03479	map01100
C03483	map01100
C03492	map01100
C03506	map01100
C03508	map01100
C03516	map01100
C03519	map01100
C03539	map01100
C03546	map01100
C03557	map01100
C03561	map01100
C03564	map01100
C03569	map01100
C03576	map01100
C03586	map01100
C03589	map01100
C03590	map01100
C03594	map01100
C03598	map01100
C03599	map01100
C03614	map01100
C03618	map01100
C03646	map01100
C03648	map01100
C03656	map01100
C03657	map01100
C03671	map01100
C03676	map01100
C03677	map01100
C03680	map01100
C03683	map01100
C03684	map01100
C03686	map01100
C03692	map01100
C03715	map01100
C03722	map01100
C03724	map01100
C03733	map01100
C03740	map01100
C03741	map01100
C03742	map01100
C03752	map01100
C03758	map01100
C03765	map01100
C03771	map01100
C03785	map01100
C03793	map01100
C03794	map01100
C03820	map01100
C03824	map01100
C03826	map01100
C03827	map01100
C03838	map01100
C03845	map01100
C03862	map01100
C03871	map01100
C03892	map01100
C03906	map01100
C03912	map01100
C03920	map01100
C03921	map01100
C03939	map01100
C03943	map01100
C03944	map01100
C03955	map01100
C03964	map01100
C03968	map01100
C03972	map01100
C03979	map01100
C04002	map01100
C04006	map01100
C04022	map01100
C04037	map01100
C04042	map01100
C04043	map01100
C04044	map01100
C04045	map01100
C04046	map01100
C04051	map01100
C04052	map01100
C04053	map01100
C04062	map01100
C04063	map01100
C04075	map01100
C04076	map01100
C04088	map01100
C04089	map01100
C04091	map01100
C04092	map01100
C04115	map01100
C04118	map01100
C04121	map01100
C04122	map01100
C04133	map01100
C04137	map01100
C04145	map01100
C04185	map01100
C04186	map01100
C04188	map01100
C04225	map01100
C04236	map01100
C04244	map01100
C04246	map01100
C04257	map01100
C04260	map01100
C04268	map01100
C04272	map01100
C04281	map01100
C04282	map01100
C04287	map01100
C04290	map01100
C04294	map01100
C04297	map01100
C04302	map01100
C04308	map01100
C04314	map01100
C04317	map01100
C04324	map01100
C04327	map01100
C04330	map01100
C04332	map01100
C04346	map01100
C04348	map01100
C04349	map01100
C04350	map01100
C04351	map01100
C04352	map01100
C04376	map01100
C04377	map01100
C04390	map01100
C04392	map01100
C04405	map01100
C04409	map01100
C04411	map01100
C04421	map01100
C04432	map01100
C04434	map01100
C04442	map01100
C04454	map01100
C04462	map01100
C04468	map01100
C04475	map01100
C04477	map01100
C04478	map01100
C04479	map01100
C04484	map01100
C04487	map01100
C04488	map01100
C04494	map01100
C04498	map01100
C04501	map01100
C04520	map01100
C04525	map01100
C04536	map01100
C04546	map01100
C04549	map01100
C04554	map01100
C04555	map01100
C04556	map01100
C04563	map01100
C04573	map01100
C04575	map01100
C04577	map01100
C04578	map01100
C04579	map01100
C04582	map01100
C04592	map01100
C04593	map01100
C04598	map01100
C04613	map01100
C04618	map01100
C04619	map01100
C04620	map01100
C04628	map01100
C04630	map01100
C04631	map01100
C04633	map01100
C04635	map01100
C04637	map01100
C04640	map01100
C04642	map01100
C04652	map01100
C04666	map01100
C04672	map01100
C04677	map01100
C04688	map01100
C04691	map01100
C04702	map01100
C04706	map01100
C04717	map01100
C04722	map01100
C04729	map01100
C04732	map01100
C04734	map01100
C04738	map01100
C04742	map01100
C04751	map01100
C04752	map01100
C04756	map01100
C04767	map01100
C04778	map01100
C04780	map01100
C04783	map01100
C04785	map01100
C04793	map01100
C04805	map01100
C04807	map01100
C04823	map01100
C04824	map01100
C04831	map01100
C04832	map01100
C04844	map01100
C04851	map01100
C04874	map01100
C04877	map01100
C04882	map01100
C04895	map01100
C04896	map01100
C04916	map01100
C04919	map01100
C04932	map01100
C05080	map01100
C05103	map01100
C05107	map01100
C05108	map01100
C05122	map01100
C05123	map01100
C05125	map01100
C05127	map01100
C05130	map01100
C05133	map01100
C05138	map01100
C05141	map01100
C05143	map01100
C05144	map01100
C05147	map01100
C05161	map01100
C05172	map01100
C05174	map01100
C05175	map01100
C05176	map01100
C05178	map01100
C05179	map01100
C05189	map01100
C05190	map01100
C05191	map01100
C05193	map01100
C05194	map01100
C05202	map01100
C05212	map01100
C05220	map01100
C05223	map01100
C05231	map01100
C05235	map01100
C05239	map01100
C05247	map01100
C05258	map01100
C05259	map01100
C05260	map01100
C05261	map01100
C05262	map01100
C05263	map01100
C05264	map01100
C05265	map01100
C05266	map01100
C05267	map01100
C05268	map01100
C05269	map01100
C05270	map01100
C05271	map01100
C05272	map01100
C05273	map01100
C05274	map01100
C05275	map01100
C05276	map01100
C05281	map01100
C05290	map01100
C05294	map01100
C05295	map01100
C05297	map01100
C05300	map01100
C05306	map01100
C05307	map01100
C05316	map01100
C05322	map01100
C05324	map01100
C05332	map01100
C05335	map01100
C05336	map01100
C05337	map01100
C05340	map01100
C05341	map01100
C05345	map01100
C05350	map01100
C05356	map01100
C05361	map01100
C05366	map01100
C05375	map01100
C05378	map01100
C05379	map01100
C05382	map01100
C05385	map01100
C05392	map01100
C05396	map01100
C05402	map01100
C05404	map01100
C05412	map01100
C05414	map01100
C05421	map01100
C05422	map01100
C05427	map01100
C05430	map01100
C05431	map01100
C05432	map01100
C05433	map01100
C05435	map01100
C05437	map01100
C05439	map01100
C05440	map01100
C05441	map01100
C05442	map01100
C05443	map01100
C05444	map01100
C05445	map01100
C05446	map01100
C05447	map01100
C05448	map01100
C05449	map01100
C05451	map01100
C05452	map01100
C05453	map01100
C05454	map01100
C05455	map01100
C05460	map01100
C05467	map01100
C05479	map01100
C05480	map01100
C05484	map01100
C05488	map01100
C05500	map01100
C05501	map01100
C05502	map01100
C05512	map01100
C05513	map01100
C05515	map01100
C05516	map01100
C05519	map01100
C05526	map01100
C05527	map01100
C05528	map01100
C05535	map01100
C05539	map01100
C05544	map01100
C05545	map01100
C05546	map01100
C05548	map01100
C05552	map01100
C05554	map01100
C05556	map01100
C05557	map01100
C05560	map01100
C05568	map01100
C05570	map01100
C05571	map01100
C05575	map01100
C05576	map01100
C05577	map01100
C05578	map01100
C05579	map01100
C05580	map01100
C05581	map01100
C05582	map01100
C05583	map01100
C05584	map01100
C05585	map01100
C05587	map01100
C05588	map01100
C05589	map01100
C05593	map01100
C05594	map01100
C05600	map01100
C05604	map01100
C05607	map01100
C05608	map01100
C05610	map01100
C05619	map01100
C05620	map01100
C05623	map01100
C05625	map01100
C05629	map01100
C05631	map01100
C05634	map01100
C05635	map01100
C05638	map01100
C05639	map01100
C05640	map01100
C05644	map01100
C05646	map01100
C05648	map01100
C05651	map01100
C05653	map01100
C05662	map01100
C05665	map01100
C05668	map01100
C05672	map01100
C05673	map01100
C05674	map01100
C05675	map01100
C05676	map01100
C05678	map01100
C05681	map01100
C05682	map01100
C05688	map01100
C05689	map01100
C05690	map01100
C05698	map01100
C05699	map01100
C05703	map01100
C05714	map01100
C05715	map01100
C05726	map01100
C05727	map01100
C05729	map01100
C05730	map01100
C05744	map01100
C05745	map01100
C05746	map01100
C05747	map01100
C05748	map01100
C05749	map01100
C05750	map01100
C05751	map01100
C05752	map01100
C05753	map01100
C05754	map01100
C05755	map01100
C05756	map01100
C05757	map01100
C05758	map01100
C05759	map01100
C05760	map01100
C05761	map01100
C05762	map01100
C05763	map01100
C05764	map01100
C05766	map01100
C05768	map01100
C05769	map01100
C05770	map01100
C05772	map01100
C05773	map01100
C05775	map01100
C05777	map01100
C05778	map01100
C05781	map01100
C05787	map01100
C05791	map01100
C05795	map01100
C05807	map01100
C05817	map01100
C05819	map01100
C05822	map01100
C05823	map01100
C05824	map01100
C05825	map01100
C05827	map01100
C05828	map01100
C05837	map01100
C05840	map01100
C05841	map01100
C05842	map01100
C05843	map01100
C05847	map01100
C05848	map01100
C05849	map01100
C05852	map01100
C05856	map01100
C05892	map01100
C05893	map01100
C05894	map01100
C05895	map01100
C05896	map01100
C05897	map01100
C05898	map01100
C05903	map01100
C05904	map01100
C05905	map01100
C05906	map01100
C05921	map01100
C05922	map01100
C05923	map01100
C05924	map01100
C05925	map01100
C05931	map01100
C05932	map01100
C05933	map01100
C05936	map01100
C05938	map01100
C05946	map01100
C05947	map01100
C05951	map01100
C05952	map01100
C05953	map01100
C05954	map01100
C05955	map01100
C05956	map01100
C05957	map01100
C05958	map01100
C05961	map01100
C05962	map01100
C05963	map01100
C05964	map01100
C05965	map01100
C05966	map01100
C05977	map01100
C05979	map01100
C05980	map01100
C05981	map01100
C05989	map01100
C05993	map01100
C05998	map01100
C06000	map01100
C06001	map01100
C06002	map01100
C06006	map01100
C06007	map01100
C06010	map01100
C06018	map01100
C06019	map01100
C06022	map01100
C06023	map01100
C06024	map01100
C06025	map01100
C06026	map01100
C06027	map01100
C06028	map01100
C06032	map01100
C06033	map01100
C06037	map01100
C06040	map01100
C06041	map01100
C06042	map01100
C06044	map01100
C06046	map01100
C06049	map01100
C06054	map01100
C06055	map01100
C06058	map01100
C06070	map01100
C06071	map01100
C06081	map01100
C06082	map01100
C06087	map01100
C06089	map01100
C06090	map01100
C06093	map01100
C06094	map01100
C06095	map01100
C06098	map01100
C06099	map01100
C06102	map01100
C06104	map01100
C06112	map01100
C06118	map01100
C06124	map01100
C06125	map01100
C06128	map01100
C06142	map01100
C06143	map01100
C06144	map01100
C06148	map01100
C06153	map01100
C06156	map01100
C06160	map01100
C06161	map01100
C06162	map01100
C06163	map01100
C06165	map01100
C06167	map01100
C06171	map01100
C06172	map01100
C06173	map01100
C06174	map01100
C06175	map01100
C06178	map01100
C06179	map01100
C06181	map01100
C06182	map01100
C06183	map01100
C06193	map01100
C06194	map01100
C06195	map01100
C06197	map01100
C06198	map01100
C06199	map01100
C06201	map01100
C06202	map01100
C06203	map01100
C06204	map01100
C06210	map01100
C06213	map01100
C06231	map01100
C06240	map01100
C06241	map01100
C06250	map01100
C06251	map01100
C06304	map01100
C06305	map01100
C06308	map01100
C06311	map01100
C06313	map01100
C06314	map01100
C06315	map01100
C06316	map01100
C06318	map01100
C06319	map01100
C06320	map01100
C06321	map01100
C06322	map01100
C06329	map01100
C06337	map01100
C06364	map01100
C06365	map01100
C06376	map01100
C06377	map01100
C06387	map01100
C06394	map01100
C06397	map01100
C06398	map01100
C06399	map01100
C06400	map01100
C06406	map01100
C06407	map01100
C06408	map01100
C06416	map01100
C06419	map01100
C06423	map01100
C06424	map01100
C06426	map01100
C06427	map01100
C06441	map01100
C06442	map01100
C06451	map01100
C06452	map01100
C06454	map01100
C06459	map01100
C06462	map01100
C06473	map01100
C06482	map01100
C06503	map01100
C06504	map01100
C06505	map01100
C06506	map01100
C06507	map01100
C06508	map01100
C06509	map01100
C06510	map01100
C06547	map01100
C06548	map01100
C06551	map01100
C06552	map01100
C06553	map01100
C06554	map01100
C06555	map01100
C06561	map01100
C06563	map01100
C06564	map01100
C06565	map01100
C06566	map01100
C06568	map01100
C06569	map01100
C06570	map01100
C06571	map01100
C06575	map01100
C06576	map01100
C06577	map01100
C06578	map01100
C06579	map01100
C06580	map01100
C06581	map01100
C06582	map01100
C06584	map01100
C06585	map01100
C06586	map01100
C06587	map01100
C06588	map01100
C06589	map01100
C06593	map01100
C06594	map01100
C06597	map01100
C06599	map01100
C06600	map01100
C06609	map01100
C06610	map01100
C06611	map01100
C06612	map01100
C06613	map01100
C06614	map01100
C06615	map01100
C06616	map01100
C06620	map01100
C06624	map01100
C06627	map01100
C06628	map01100
C06629	map01100
C06630	map01100
C06633	map01100
C06635	map01100
C06653	map01100
C06654	map01100
C06655	map01100
C06656	map01100
C06657	map01100
C06658	map01100
C06659	map01100
C06660	map01100
C06661	map01100
C06662	map01100
C06669	map01100
C06670	map01100
C06671	map01100
C06677	map01100
C06689	map01100
C06711	map01100
C06712	map01100
C06714	map01100
C06715	map01100
C06720	map01100
C06723	map01100
C06727	map01100
C06728	map01100
C06729	map01100
C06730	map01100
C06731	map01100
C06749	map01100
C06752	map01100
C06753	map01100
C06754	map01100
C06755	map01100
C06756	map01100
C06757	map01100
C06758	map01100
C06760	map01100
C06762	map01100
C06789	map01100
C06790	map01100
C06791	map01100
C06792	map01100
C06793	map01100
C06800	map01100
C06801	map01100
C06802	map01100
C06866	map01100
C06892	map01100
C06893	map01100
C06972	map01100
C07024	map01100
C07025	map01100
C07026	map01100
C07027	map01100
C07028	map01100
C07029	map01100
C07030	map01100
C07031	map01100
C07032	map01100
C07044	map01100
C07075	map01100
C07083	map01100
C07084	map01100
C07085	map01100
C07086	map01100
C07087	map01100
C07089	map01100
C07092	map01100
C07093	map01100
C07094	map01100
C07095	map01100
C07097	map01100
C07099	map01100
C07100	map01100
C07101	map01100
C07102	map01100
C07103	map01100
C07111	map01100
C07123	map01100
C07130	map01100
C07201	map01100
C07204	map01100
C07208	map01100
C07209	map01100
C07211	map01100
C07212	map01100
C07213	map01100
C07214	map01100
C07215	map01100
C07216	map01100
C07277	map01100
C07303	map01100
C07335	map01100
C07349	map01100
C07394	map01100
C07478	map01100
C07479	map01100
C07480	map01100
C07481	map01100
C07576	map01100
C07578	map01100
C07712	map01100
C07715	map01100
C07729	map01100
C07731	map01100
C07732	map01100
C07733	map01100
C07734	map01100
C07836	map01100
C07838	map01100
C08057	map01100
C08060	map01100
C08061	map01100
C08062	map01100
C08276	map01100
C08300	map01100
C08301	map01100
C08307	map01100
C08308	map01100
C08312	map01100
C08325	map01100
C08362	map01100
C08491	map01100
C08537	map01100
C08538	map01100
C08539	map01100
C08540	map01100
C08542	map01100
C08543	map01100
C08544	map01100
C08552	map01100
C08579	map01100
C08586	map01100
C08588	map01100
C08589	map01100
C08590	map01100
C08601	map01100
C08606	map01100
C08607	map01100
C08613	map01100
C08614	map01100
C08616	map01100
C08650	map01100
C08813	map01100
C08814	map01100
C08821	map01100
C08830	map01100
C08942	map01100
C08972	map01100
C09024	map01100
C09099	map01100
C09131	map01100
C09244	map01100
C09306	map01100
C09592	map01100
C09621	map01100
C09629	map01100
C09668	map01100
C09699	map01100
C09704	map01100
C09727	map01100
C09762	map01100
C09789	map01100
C09804	map01100
C09811	map01100
C09812	map01100
C09813	map01100
C09816	map01100
C09817	map01100
C09818	map01100
C09819	map01100
C09820	map01100
C09821	map01100
C09822	map01100
C09823	map01100
C10164	map01100
C10208	map01100
C10216	map01100
C10434	map01100
C10447	map01100
C10497	map01100
C10503	map01100
C10556	map01100
C10557	map01100
C10641	map01100
C10646	map01100
C10682	map01100
C10700	map01100
C10784	map01100
C10860	map01100
C10874	map01100
C11062	map01100
C11130	map01100
C11135	map01100
C11142	map01100
C11143	map01100
C11145	map01100
C11348	map01100
C11354	map01100
C11382	map01100
C11393	map01100
C11422	map01100
C11425	map01100
C11426	map01100
C11427	map01100
C11434	map01100
C11435	map01100
C11436	map01100
C11437	map01100
C11438	map01100
C11448	map01100
C11449	map01100
C11453	map01100
C11455	map01100
C11457	map01100
C11460	map01100
C11468	map01100
C11469	map01100
[truncated: 16,720 more rows]
